# Supplementary material for: Introduced Pheidole of the world: taxonomy, biology and distribution
Source: Zookeys. 2015 Dec 9;(543):1–109. doi: 10.3897/zookeys.543.6050 (PMC4714327; doi:10.3897/zookeys.543.6050)
Supplement: XML Treatment for Pheidole fervens [file zookeys.543.6050-treatment3.xml]

<!DOCTYPE tp:taxon-treatment
  PUBLIC "-//TaxonX//DTD Taxonomic Treatment Publishing DTD v0 20100105//EN" "tax-treatment-NSO.dtd">
<tp:taxon-treatment xmlns:tp="http://www.plazi.org/taxpub"><tp:treatment-meta><kwd-group><label>Taxon classification</label><kwd><named-content content-type="kingdom">Animalia</named-content></kwd><kwd><named-content content-type="order">Hymenoptera</named-content></kwd><kwd><named-content content-type="family">Formicidae</named-content></kwd></kwd-group><mixed-citation publication-type="journal"><person-group><name><surname>Sarnat</surname><given-names>Eli M.</given-names></name><name><surname>Fischer</surname><given-names>Georg</given-names></name><name><surname>Guénard</surname><given-names>Benoit</given-names></name><name><surname>Economo</surname><given-names>Evan P.</given-names></name></person-group><article-title>Introduced <italic><tp:taxon-name><tp:taxon-name-part taxon-name-part-type="genus">Pheidole</tp:taxon-name-part></tp:taxon-name></italic> of the world: taxonomy, biology and distribution</article-title><source>Zookeys</source><day>9</day><month>12</month><year>2015</year><volume>2015</volume><issue>543</issue><fpage>1</fpage><lpage>109</lpage><pub-id pub-id-type="doi">10.3897/zookeys.543.6050</pub-id></mixed-citation></tp:treatment-meta><tp:nomenclature><tp:taxon-name>
                        <tp:taxon-name-part taxon-name-part-type="genus">Pheidole</tp:taxon-name-part>
                        <tp:taxon-name-part taxon-name-part-type="species">fervens</tp:taxon-name-part>
                    </tp:taxon-name><tp:taxon-authority>F. Smith</tp:taxon-authority><xref ref-type="fig" rid="F8">Figs 76</xref><xref ref-type="fig" rid="F20">, 88c</xref><tp:nomenclature-citation-list><tp:nomenclature-citation><tp:taxon-name><tp:taxon-name-part taxon-name-part-type="genus">Pheidole</tp:taxon-name-part></tp:taxon-name><comment><bold><italic><tp:taxon-name><tp:taxon-name-part taxon-name-part-type="species">fervens</tp:taxon-name-part></tp:taxon-name></italic></bold>. <italic><tp:taxon-name><tp:taxon-name-part taxon-name-part-type="genus">Pheidole</tp:taxon-name-part> <tp:taxon-name-part taxon-name-part-type="species">fervens</tp:taxon-name-part></tp:taxon-name></italic> Smith, F. 1858: 176 (s.) SINGAPORE (<abbrev xmlns:xlink="http://www.w3.org/1999/xlink" content-type="institution" xlink:title="The Natural History Museum London, United Kingdom" xlink:type="simple">BMNH</abbrev>). Lectotype (s.) (<ext-link xmlns:xlink="http://www.w3.org/1999/xlink" ext-link-type="uri" xlink:href="http://data.antweb.org/specimen/CASENT0901520" xlink:type="simple">CASENT0901520</ext-link>) designated: <xref ref-type="bibr" rid="B72">Fischer and Fisher 2013</xref>: 322.</comment></tp:nomenclature-citation><tp:nomenclature-citation><tp:taxon-name><tp:taxon-name-part taxon-name-part-type="genus">Pheidole</tp:taxon-name-part></tp:taxon-name><comment><italic><tp:taxon-name><tp:taxon-name-part taxon-name-part-type="species">pungens</tp:taxon-name-part></tp:taxon-name></italic>. <italic><tp:taxon-name><tp:taxon-name-part taxon-name-part-type="genus">Solenopsis</tp:taxon-name-part> <tp:taxon-name-part taxon-name-part-type="species">pungens</tp:taxon-name-part></tp:taxon-name></italic><xref ref-type="bibr" rid="B224">Smith 1861</xref>: 48. INDONESIA, Menado, Sulawesi (A.R. Wallace). Combination in <italic><tp:taxon-name><tp:taxon-name-part taxon-name-part-type="genus">Pheidologeton</tp:taxon-name-part></tp:taxon-name></italic>: <xref ref-type="bibr" rid="B48">Donisthorpe 1932</xref>: 469; in <italic><tp:taxon-name><tp:taxon-name-part taxon-name-part-type="genus">Pheidole</tp:taxon-name-part></tp:taxon-name></italic>: <xref ref-type="bibr" rid="B17">Bolton 1995</xref>: 328. Junior synonym of <italic><tp:taxon-name><tp:taxon-name-part taxon-name-part-type="genus">Pheidole</tp:taxon-name-part> <tp:taxon-name-part taxon-name-part-type="species">fervens</tp:taxon-name-part></tp:taxon-name></italic>; lectotype (s.) designated: <xref ref-type="bibr" rid="B57">Eguchi 2004b</xref>: 198.</comment></tp:nomenclature-citation><tp:nomenclature-citation><tp:taxon-name><tp:taxon-name-part taxon-name-part-type="genus">Pheidole</tp:taxon-name-part></tp:taxon-name><comment><italic><tp:taxon-name><tp:taxon-name-part taxon-name-part-type="species">javana</tp:taxon-name-part></tp:taxon-name></italic>. <italic><tp:taxon-name><tp:taxon-name-part taxon-name-part-type="genus">Pheidole</tp:taxon-name-part> <tp:taxon-name-part taxon-name-part-type="species">javana</tp:taxon-name-part></tp:taxon-name></italic> Mayr, 1867: 66 (s.w.) INDONESIA, Batavia [Jakarta], Java. Junior synonym of <italic><tp:taxon-name><tp:taxon-name-part taxon-name-part-type="genus">Pheidole</tp:taxon-name-part> <tp:taxon-name-part taxon-name-part-type="species">fervens</tp:taxon-name-part></tp:taxon-name></italic>: <xref ref-type="bibr" rid="B271">Wilson and Taylor 1967</xref>: 45. Lectotype (s.) designated: <xref ref-type="bibr" rid="B57">Eguchi 2004b</xref>.</comment></tp:nomenclature-citation><tp:nomenclature-citation><tp:taxon-name><tp:taxon-name-part taxon-name-part-type="genus">Pheidole</tp:taxon-name-part></tp:taxon-name><comment><italic><tp:taxon-name><tp:taxon-name-part taxon-name-part-type="species">cavannae</tp:taxon-name-part></tp:taxon-name></italic>. <italic><tp:taxon-name><tp:taxon-name-part taxon-name-part-type="genus">Pheidole</tp:taxon-name-part> <tp:taxon-name-part taxon-name-part-type="species">cavannae</tp:taxon-name-part></tp:taxon-name></italic> Emery 1887: 464 (footnote) (s.) NEW CALEDONIA. Subspecies of <italic><tp:taxon-name><tp:taxon-name-part taxon-name-part-type="genus">Pheidole</tp:taxon-name-part> <tp:taxon-name-part taxon-name-part-type="species">oceanica</tp:taxon-name-part></tp:taxon-name></italic>: <xref ref-type="bibr" rid="B67">Emery 1914</xref>: 401. Junior synonym of <italic><tp:taxon-name><tp:taxon-name-part taxon-name-part-type="genus">Pheidole</tp:taxon-name-part> <tp:taxon-name-part taxon-name-part-type="species">fervens</tp:taxon-name-part></tp:taxon-name></italic>: <xref ref-type="bibr" rid="B271">Wilson and Taylor 1967</xref>: 45.</comment></tp:nomenclature-citation><tp:nomenclature-citation><tp:taxon-name><tp:taxon-name-part taxon-name-part-type="genus">Pheidole</tp:taxon-name-part></tp:taxon-name><comment><italic><tp:taxon-name><tp:taxon-name-part taxon-name-part-type="species">dharmsalana</tp:taxon-name-part></tp:taxon-name></italic>. <tp:taxon-name><tp:taxon-name-part taxon-name-part-type="genus">Pheidole</tp:taxon-name-part> <tp:taxon-name-part taxon-name-part-type="species">javana</tp:taxon-name-part> <tp:taxon-name-part taxon-name-part-type="infraspecific-rank">var.</tp:taxon-name-part> <tp:taxon-name-part taxon-name-part-type="variety">dharmsalana</tp:taxon-name-part></tp:taxon-name><xref ref-type="bibr" rid="B87">Forel 1902c</xref>: 184, 198 (s.) INDIA, Dharmsala (Sage). [Also described as new by Forel 1902: 546]. Subspecies of <italic><tp:taxon-name><tp:taxon-name-part taxon-name-part-type="genus">Pheidole</tp:taxon-name-part> <tp:taxon-name-part taxon-name-part-type="species">fervens</tp:taxon-name-part></tp:taxon-name></italic>: <xref ref-type="bibr" rid="B17">Bolton 1995</xref>: 320. Junior synonym of <italic><tp:taxon-name><tp:taxon-name-part taxon-name-part-type="genus">Pheidole</tp:taxon-name-part> <tp:taxon-name-part taxon-name-part-type="species">fervens</tp:taxon-name-part></tp:taxon-name></italic>; lectotype (s.) designated: <xref ref-type="bibr" rid="B57">Eguchi 2004b</xref>: 198.</comment></tp:nomenclature-citation><tp:nomenclature-citation><tp:taxon-name><tp:taxon-name-part taxon-name-part-type="genus">Pheidole</tp:taxon-name-part></tp:taxon-name><comment><italic><tp:taxon-name><tp:taxon-name-part taxon-name-part-type="species">amia</tp:taxon-name-part></tp:taxon-name></italic>. <italic><tp:taxon-name><tp:taxon-name-part taxon-name-part-type="genus">Pheidole</tp:taxon-name-part> <tp:taxon-name-part taxon-name-part-type="species">amia</tp:taxon-name-part></tp:taxon-name></italic><xref ref-type="bibr" rid="B100">Forel 1912</xref>: 60 (s.w.) TAIWAN, Takao [Kaohsiung]. Junior synonym of <italic><tp:taxon-name><tp:taxon-name-part taxon-name-part-type="genus">Pheidole</tp:taxon-name-part> <tp:taxon-name-part taxon-name-part-type="species">fervens</tp:taxon-name-part></tp:taxon-name></italic>; lectotype designated: <xref ref-type="bibr" rid="B57">Eguchi 2004b</xref>: 197.</comment></tp:nomenclature-citation><tp:nomenclature-citation><tp:taxon-name><tp:taxon-name-part taxon-name-part-type="genus">Pheidole</tp:taxon-name-part></tp:taxon-name><comment><italic><tp:taxon-name><tp:taxon-name-part taxon-name-part-type="species">dolenda</tp:taxon-name-part></tp:taxon-name></italic>. <tp:taxon-name><tp:taxon-name-part taxon-name-part-type="genus">Pheidole</tp:taxon-name-part> <tp:taxon-name-part taxon-name-part-type="species">javana</tp:taxon-name-part> <tp:taxon-name-part taxon-name-part-type="infraspecific-rank">var.</tp:taxon-name-part> <tp:taxon-name-part taxon-name-part-type="variety">dolenda</tp:taxon-name-part></tp:taxon-name><xref ref-type="bibr" rid="B100">Forel 1912</xref>: 60 (s.w.) TAIWAN, Akau. Subspecies of <italic><tp:taxon-name><tp:taxon-name-part taxon-name-part-type="genus">Pheidole</tp:taxon-name-part> <tp:taxon-name-part taxon-name-part-type="species">fervens</tp:taxon-name-part></tp:taxon-name></italic>: <xref ref-type="bibr" rid="B17">Bolton 1995</xref>: 320. Junior synonym of <italic><tp:taxon-name><tp:taxon-name-part taxon-name-part-type="genus">Pheidole</tp:taxon-name-part> <tp:taxon-name-part taxon-name-part-type="species">fervens</tp:taxon-name-part></tp:taxon-name></italic>; lectotype designated: <xref ref-type="bibr" rid="B57">Eguchi 2004b</xref>: 198.</comment></tp:nomenclature-citation><tp:nomenclature-citation><tp:taxon-name><tp:taxon-name-part taxon-name-part-type="genus">Pheidole</tp:taxon-name-part></tp:taxon-name><comment><italic><tp:taxon-name><tp:taxon-name-part taxon-name-part-type="species">nigriscapa</tp:taxon-name-part></tp:taxon-name></italic>. <tp:taxon-name><tp:taxon-name-part taxon-name-part-type="genus">Pheidole</tp:taxon-name-part> <tp:taxon-name-part taxon-name-part-type="species">oceanica</tp:taxon-name-part> <tp:taxon-name-part taxon-name-part-type="infraspecific-rank">subsp.</tp:taxon-name-part> <tp:taxon-name-part taxon-name-part-type="subspecies">nigriscapa</tp:taxon-name-part></tp:taxon-name> Santschi, 1928: 48 (s.w.) SAMOA, Apia, Upolu (H. Swale). Junior synonym of <italic><tp:taxon-name><tp:taxon-name-part taxon-name-part-type="genus">Pheidole</tp:taxon-name-part> <tp:taxon-name-part taxon-name-part-type="species">fervens</tp:taxon-name-part></tp:taxon-name></italic>: <xref ref-type="bibr" rid="B271">Wilson and Taylor 1967</xref>: 45.</comment></tp:nomenclature-citation><tp:nomenclature-citation><tp:taxon-name><tp:taxon-name-part taxon-name-part-type="genus">Pheidole</tp:taxon-name-part></tp:taxon-name><comment><italic><tp:taxon-name><tp:taxon-name-part taxon-name-part-type="species">tahitiana</tp:taxon-name-part></tp:taxon-name></italic>. <tp:taxon-name><tp:taxon-name-part taxon-name-part-type="genus">Pheidole</tp:taxon-name-part> <tp:taxon-name-part taxon-name-part-type="species">oceanica</tp:taxon-name-part> <tp:taxon-name-part taxon-name-part-type="infraspecific-rank">subsp.</tp:taxon-name-part> <tp:taxon-name-part taxon-name-part-type="subspecies">nigriscapa</tp:taxon-name-part> <tp:taxon-name-part taxon-name-part-type="infraspecific-rank">var.</tp:taxon-name-part> <tp:taxon-name-part taxon-name-part-type="variety">tahitiana</tp:taxon-name-part></tp:taxon-name> Santschi [in <xref ref-type="bibr" rid="B28">Cheesman and Crawley 1928</xref>]: 516. FRENCH POLYNESIA, Tahiti. Unavailable name; material referred to <italic><tp:taxon-name><tp:taxon-name-part taxon-name-part-type="genus">Pheidole</tp:taxon-name-part> <tp:taxon-name-part taxon-name-part-type="species">fervens</tp:taxon-name-part></tp:taxon-name></italic> by <xref ref-type="bibr" rid="B271">Wilson and Taylor 1967</xref>: 45.</comment></tp:nomenclature-citation><tp:nomenclature-citation><tp:taxon-name><tp:taxon-name-part taxon-name-part-type="genus">Pheidole</tp:taxon-name-part></tp:taxon-name><comment><italic><tp:taxon-name><tp:taxon-name-part taxon-name-part-type="species">desucta</tp:taxon-name-part></tp:taxon-name></italic>. <tp:taxon-name><tp:taxon-name-part taxon-name-part-type="genus">Pheidole</tp:taxon-name-part> <tp:taxon-name-part taxon-name-part-type="species">javana</tp:taxon-name-part> <tp:taxon-name-part taxon-name-part-type="infraspecific-rank">var.</tp:taxon-name-part> <tp:taxon-name-part taxon-name-part-type="variety">desucta</tp:taxon-name-part></tp:taxon-name> Wheeler, W.M. 1929: 2 (s.w.q.) CHINA, Back Liang. Subspecies of <italic><tp:taxon-name><tp:taxon-name-part taxon-name-part-type="genus">Pheidole</tp:taxon-name-part> <tp:taxon-name-part taxon-name-part-type="species">fervens</tp:taxon-name-part></tp:taxon-name></italic>: <xref ref-type="bibr" rid="B17">Bolton 1995</xref>: 320. Junior synonym of <italic><tp:taxon-name><tp:taxon-name-part taxon-name-part-type="genus">Pheidole</tp:taxon-name-part> <tp:taxon-name-part taxon-name-part-type="species">fervens</tp:taxon-name-part></tp:taxon-name></italic>: <xref ref-type="bibr" rid="B54">Eguchi 2001a</xref>: 53. Lectotype designated: <xref ref-type="bibr" rid="B57">Eguchi 2004b</xref>.</comment></tp:nomenclature-citation><tp:nomenclature-citation><tp:taxon-name><tp:taxon-name-part taxon-name-part-type="genus">Pheidole</tp:taxon-name-part></tp:taxon-name><comment><italic><tp:taxon-name><tp:taxon-name-part taxon-name-part-type="species">soror</tp:taxon-name-part></tp:taxon-name></italic>. <tp:taxon-name><tp:taxon-name-part taxon-name-part-type="genus">Pheidole</tp:taxon-name-part> <tp:taxon-name-part taxon-name-part-type="species">javana</tp:taxon-name-part> <tp:taxon-name-part taxon-name-part-type="infraspecific-rank">var.</tp:taxon-name-part> <tp:taxon-name-part taxon-name-part-type="variety">soror</tp:taxon-name-part></tp:taxon-name><xref ref-type="bibr" rid="B206">Santschi 1937</xref>: 369 (s.w.) TAIWAN, Hokuto. Subspecies of <italic><tp:taxon-name><tp:taxon-name-part taxon-name-part-type="genus">Pheidole</tp:taxon-name-part> <tp:taxon-name-part taxon-name-part-type="species">fervens</tp:taxon-name-part></tp:taxon-name></italic>: <xref ref-type="bibr" rid="B17">Bolton 1995</xref>: 330. Junior synonym of <italic><tp:taxon-name><tp:taxon-name-part taxon-name-part-type="genus">Pheidole</tp:taxon-name-part> <tp:taxon-name-part taxon-name-part-type="species">fervens</tp:taxon-name-part></tp:taxon-name></italic>; lectotype designated: <xref ref-type="bibr" rid="B57">Eguchi 2004b</xref>: 198.</comment></tp:nomenclature-citation><tp:nomenclature-citation><tp:taxon-name><tp:taxon-name-part taxon-name-part-type="genus">Pheidole</tp:taxon-name-part></tp:taxon-name><comment><italic><tp:taxon-name><tp:taxon-name-part taxon-name-part-type="species">azumai</tp:taxon-name-part></tp:taxon-name></italic>. <tp:taxon-name><tp:taxon-name-part taxon-name-part-type="genus">Pheidole</tp:taxon-name-part> <tp:taxon-name-part taxon-name-part-type="species">nodus</tp:taxon-name-part> <tp:taxon-name-part taxon-name-part-type="infraspecific-rank">st.</tp:taxon-name-part> <tp:taxon-name-part taxon-name-part-type="stage">azumai</tp:taxon-name-part></tp:taxon-name><xref ref-type="bibr" rid="B207">Santschi 1941</xref>: 274 (s.w.) JAPAN, Tennooji, Osaka. Junior synonym of <italic><tp:taxon-name><tp:taxon-name-part taxon-name-part-type="genus">Pheidole</tp:taxon-name-part> <tp:taxon-name-part taxon-name-part-type="species">fervens</tp:taxon-name-part></tp:taxon-name></italic>; lectotype designated: <xref ref-type="bibr" rid="B57">Eguchi 2004b</xref>: 198.</comment></tp:nomenclature-citation></tp:nomenclature-citation-list></tp:nomenclature><tp:treatment-sec sec-type="Diagnosis among introduced Pheidole"><title>Diagnosis among introduced <italic><tp:taxon-name><tp:taxon-name-part taxon-name-part-type="genus">Pheidole</tp:taxon-name-part></tp:taxon-name></italic>.</title><p>Color yellowish brown to dark brown. <bold>Major</bold> <abbrev xmlns:xlink="http://www.w3.org/1999/xlink" xlink:title="Head Width mm: Measured at widest point of the head, in full-face view behind eye level" xlink:type="simple">HW</abbrev> 1.13–1.44, <abbrev xmlns:xlink="http://www.w3.org/1999/xlink" xlink:title="Head Length mm: Maximum distance from the midpoint of the anterior clypeal margin to the midpoint of the posterior margin of the head, measured in full-face view; in majors, measured from midpoint of tangent between anteriormost position of clypeus to midpoint of tangent between posteriormost projection of the vertex" xlink:type="simple">HL</abbrev> 1.13–1.56, <abbrev xmlns:xlink="http://www.w3.org/1999/xlink" xlink:title="Scape Length mm: Maximum scape length, excluding basal condyle and neck" xlink:type="simple">SL</abbrev> 0.80–0.95, <abbrev xmlns:xlink="http://www.w3.org/1999/xlink" xlink:title="Cephalic Index: HW / HL × 100" xlink:type="simple">CI</abbrev> 92–100, <abbrev xmlns:xlink="http://www.w3.org/1999/xlink" xlink:title="Scape Index: SL / HW × 100" xlink:type="simple">SI</abbrev> 61–71 (n=15, <xref ref-type="bibr" rid="B54">Eguchi 2001a</xref>; <xref ref-type="bibr" rid="B58">2008</xref>; <xref ref-type="bibr" rid="B72">Fischer and Fisher 2013</xref>). Head square to subquadrate (Fig. <xref ref-type="fig" rid="F1">7</xref>); rugoreticulate on posterolateral lobes and laterad of frontal carinae (Fig. <xref ref-type="fig" rid="F1">13a</xref>), but frons dominated by long, well-organized and parallel longitudinal rugae (Fig. <xref ref-type="fig" rid="F1">13b</xref>). Antennal scrobes indistinct to moderately impressed, but frontal carinae always forming a border capable of accepting the antennal scape (Fig. <xref ref-type="fig" rid="F1">13c</xref>). Frontal carinae relatively longer, extend 4/5 distance of head before terminating (Fig. <xref ref-type="fig" rid="F1">14</xref>). Promesonotum in profile with two convexities (Fig. <xref ref-type="fig" rid="F1">5</xref>), the large anterior dome in addition to a distinct mound or prominence on the posterior slope. Postpetiole not swollen relative to petiole (Fig. <xref ref-type="fig" rid="F1">3</xref>). <bold>Minor</bold> <abbrev xmlns:xlink="http://www.w3.org/1999/xlink" xlink:title="Head Width mm: Measured at widest point of the head, in full-face view behind eye level" xlink:type="simple">HW</abbrev> 0.52–0.63, <abbrev xmlns:xlink="http://www.w3.org/1999/xlink" xlink:title="Head Length mm: Maximum distance from the midpoint of the anterior clypeal margin to the midpoint of the posterior margin of the head, measured in full-face view; in majors, measured from midpoint of tangent between anteriormost position of clypeus to midpoint of tangent between posteriormost projection of the vertex" xlink:type="simple">HL</abbrev> 0.66–0.73, <abbrev xmlns:xlink="http://www.w3.org/1999/xlink" xlink:title="Scape Length mm: Maximum scape length, excluding basal condyle and neck" xlink:type="simple">SL</abbrev> 0.77–0.87, <abbrev xmlns:xlink="http://www.w3.org/1999/xlink" xlink:title="Cephalic Index: HW / HL × 100" xlink:type="simple">CI</abbrev> 79–88, <abbrev xmlns:xlink="http://www.w3.org/1999/xlink" xlink:title="Scape Index: SL / HW × 100" xlink:type="simple">SI</abbrev> 133–154 (n=16, <xref ref-type="bibr" rid="B54">Eguchi 2001a</xref>; <xref ref-type="bibr" rid="B58">2008</xref>; <xref ref-type="bibr" rid="B72">Fischer and Fisher 2013</xref>). Head predominantly glossy (Fig. <xref ref-type="fig" rid="F2">36</xref>), lacking punctation or rugulae above eye level. Posterior head margin weakly convex to flat in full-face view (Fig. <xref ref-type="fig" rid="F3">45</xref>). Antennal scapes long (e.g. Fig. <xref ref-type="fig" rid="F3">39</xref>), but not surpassing the posterior head margin by more than 2× eye length. Promesonotum in profile with two convexities, the large anterior dome (Fig. <xref ref-type="fig" rid="F3">43a</xref>) in addition to a distinct prominence on the posterior slope (Fig. <xref ref-type="fig" rid="F3">43b</xref>). Promesonotal prominence relatively flat (Fig. <xref ref-type="fig" rid="F3">49a</xref>). Metanotal depression relatively deep (Fig. <xref ref-type="fig" rid="F3">49b</xref>). Petiole and postpetiole glossy to very weakly sculptured laterally (Fig. <xref ref-type="fig" rid="F3">48</xref>). Postpetiole not swollen relative to petiole (Fig. <xref ref-type="fig" rid="F1">3</xref>).</p></tp:treatment-sec><tp:treatment-sec sec-type="Identification, taxonomy and systematics"><title>Identification, taxonomy and systematics.</title><p><italic><tp:taxon-name><tp:taxon-name-part taxon-name-part-type="genus">Pheidole</tp:taxon-name-part> <tp:taxon-name-part taxon-name-part-type="species">fervens</tp:taxon-name-part></tp:taxon-name></italic> is a medium to large sized species with long limbs. It belongs to the <italic><tp:taxon-name><tp:taxon-name-part taxon-name-part-type="genus">Pheidole</tp:taxon-name-part> <tp:taxon-name-part taxon-name-part-type="species">fervens</tp:taxon-name-part></tp:taxon-name></italic> clade along with its Australasian congeners <italic><tp:taxon-name><tp:taxon-name-part taxon-name-part-type="genus">Pheidole</tp:taxon-name-part> <tp:taxon-name-part taxon-name-part-type="species">cariniceps</tp:taxon-name-part></tp:taxon-name></italic>, <italic><tp:taxon-name><tp:taxon-name-part taxon-name-part-type="genus">Pheidole</tp:taxon-name-part> <tp:taxon-name-part taxon-name-part-type="species">hospes</tp:taxon-name-part></tp:taxon-name></italic>, <italic><tp:taxon-name><tp:taxon-name-part taxon-name-part-type="genus">Pheidole</tp:taxon-name-part> <tp:taxon-name-part taxon-name-part-type="species">impressiceps</tp:taxon-name-part></tp:taxon-name></italic>, and <italic><tp:taxon-name><tp:taxon-name-part taxon-name-part-type="genus">Pheidole</tp:taxon-name-part> <tp:taxon-name-part taxon-name-part-type="species">oceanica</tp:taxon-name-part></tp:taxon-name></italic> (<xref ref-type="bibr" rid="B52">Economo et al. 2015</xref>). The major workers have strong cephalic rugulae that become reticulated towards the posterior of the head and the minor workers have completely glossy heads with very long antennal scapes. Majors and minors of the species can be separated from those of <italic><tp:taxon-name><tp:taxon-name-part taxon-name-part-type="genus">Pheidole</tp:taxon-name-part> <tp:taxon-name-part taxon-name-part-type="species">megacephala</tp:taxon-name-part></tp:taxon-name></italic> and <italic><tp:taxon-name><tp:taxon-name-part taxon-name-part-type="genus">Pheidole</tp:taxon-name-part> <tp:taxon-name-part taxon-name-part-type="species">noda</tp:taxon-name-part></tp:taxon-name></italic> by the postpetiole which is not swollen compared to the petiole (Fig. <xref ref-type="fig" rid="F1">3</xref>), and the promesonotum which has the large anterior dome in addition to a distinct prominence on the posterior slope (Fig. <xref ref-type="fig" rid="F1">5</xref>, major; Fig. <xref ref-type="fig" rid="F3">43</xref>, minor). The minors of <italic><tp:taxon-name><tp:taxon-name-part taxon-name-part-type="genus">Pheidole</tp:taxon-name-part> <tp:taxon-name-part taxon-name-part-type="species">fervens</tp:taxon-name-part></tp:taxon-name></italic> can also be separated from those of <italic><tp:taxon-name><tp:taxon-name-part taxon-name-part-type="genus">Pheidole</tp:taxon-name-part> <tp:taxon-name-part taxon-name-part-type="species">megacephala</tp:taxon-name-part></tp:taxon-name></italic> by their larger size and longer antennal scapes (Fig. <xref ref-type="fig" rid="F3">39</xref>). The majors are easily distinguished from <italic><tp:taxon-name><tp:taxon-name-part taxon-name-part-type="genus">Pheidole</tp:taxon-name-part> <tp:taxon-name-part taxon-name-part-type="species">megacephala</tp:taxon-name-part></tp:taxon-name></italic> by the very sculptured head (Fig. <xref ref-type="fig" rid="F1">13</xref>).</p><p>Among species treated here, <italic><tp:taxon-name><tp:taxon-name-part taxon-name-part-type="genus">Pheidole</tp:taxon-name-part> <tp:taxon-name-part taxon-name-part-type="species">fervens</tp:taxon-name-part></tp:taxon-name></italic> is most easily confused with its close relative, <italic><tp:taxon-name><tp:taxon-name-part taxon-name-part-type="genus">Pheidole</tp:taxon-name-part> <tp:taxon-name-part taxon-name-part-type="species">indica</tp:taxon-name-part></tp:taxon-name></italic>, and the characters used to separate these two are subtle. For both subcastes, the promesonotal prominence is flatter in <italic><tp:taxon-name><tp:taxon-name-part taxon-name-part-type="genus">Pheidole</tp:taxon-name-part> <tp:taxon-name-part taxon-name-part-type="species">fervens</tp:taxon-name-part></tp:taxon-name></italic> (Fig. <xref ref-type="fig" rid="F3">49a</xref>, minor; Fig. <xref ref-type="fig" rid="F4">63a</xref>, major) compared to that of <italic><tp:taxon-name><tp:taxon-name-part taxon-name-part-type="genus">Pheidole</tp:taxon-name-part> <tp:taxon-name-part taxon-name-part-type="species">indica</tp:taxon-name-part></tp:taxon-name></italic> (Fig. <xref ref-type="fig" rid="F3">50a</xref>, minor; Fig. <xref ref-type="fig" rid="F4">64a</xref>, major). The eyes of <italic><tp:taxon-name><tp:taxon-name-part taxon-name-part-type="genus">Pheidole</tp:taxon-name-part> <tp:taxon-name-part taxon-name-part-type="species">fervens</tp:taxon-name-part></tp:taxon-name></italic> minors (Fig. <xref ref-type="fig" rid="F4">65</xref>) are relatively smaller than those of <italic><tp:taxon-name><tp:taxon-name-part taxon-name-part-type="genus">Pheidole</tp:taxon-name-part> <tp:taxon-name-part taxon-name-part-type="species">indica</tp:taxon-name-part></tp:taxon-name></italic> minors (Fig. <xref ref-type="fig" rid="F4">66</xref>), especially in comparison to antennal segment 10. The propodeal spines of <italic><tp:taxon-name><tp:taxon-name-part taxon-name-part-type="genus">Pheidole</tp:taxon-name-part> <tp:taxon-name-part taxon-name-part-type="species">fervens</tp:taxon-name-part></tp:taxon-name></italic> are weaker, narrower, and more downcurved in majors of <italic><tp:taxon-name><tp:taxon-name-part taxon-name-part-type="genus">Pheidole</tp:taxon-name-part> <tp:taxon-name-part taxon-name-part-type="species">fervens</tp:taxon-name-part></tp:taxon-name></italic> (Fig. <xref ref-type="fig" rid="F4">63b</xref>) compared to those of <italic><tp:taxon-name><tp:taxon-name-part taxon-name-part-type="genus">Pheidole</tp:taxon-name-part> <tp:taxon-name-part taxon-name-part-type="species">indica</tp:taxon-name-part></tp:taxon-name></italic> (Fig. <xref ref-type="fig" rid="F4">64b</xref>). Readers are referred to <xref ref-type="bibr" rid="B57">Eguchi (2004b</xref>; <xref ref-type="bibr" rid="B58">2008</xref>) for characters used to separate <italic><tp:taxon-name><tp:taxon-name-part taxon-name-part-type="genus">Pheidole</tp:taxon-name-part> <tp:taxon-name-part taxon-name-part-type="species">fervens</tp:taxon-name-part></tp:taxon-name></italic> and <italic><tp:taxon-name><tp:taxon-name-part taxon-name-part-type="genus">Pheidole</tp:taxon-name-part> <tp:taxon-name-part taxon-name-part-type="species">indica</tp:taxon-name-part></tp:taxon-name></italic> from their Asian congeners.</p><p>In the Pacific Island region <italic><tp:taxon-name><tp:taxon-name-part taxon-name-part-type="genus">Pheidole</tp:taxon-name-part> <tp:taxon-name-part taxon-name-part-type="species">fervens</tp:taxon-name-part></tp:taxon-name></italic> is often confused with the nearly identical <italic><tp:taxon-name><tp:taxon-name-part taxon-name-part-type="genus">Pheidole</tp:taxon-name-part> <tp:taxon-name-part taxon-name-part-type="species">oceanica</tp:taxon-name-part></tp:taxon-name></italic>, which is native to that region. The carinae between eye and mandible are branching and reticulated in the majors of <italic><tp:taxon-name><tp:taxon-name-part taxon-name-part-type="genus">Pheidole</tp:taxon-name-part> <tp:taxon-name-part taxon-name-part-type="species">fervens</tp:taxon-name-part></tp:taxon-name></italic> (Fig. <xref ref-type="fig" rid="F4">67</xref>), versus parallel and not reticulated in those of <italic><tp:taxon-name><tp:taxon-name-part taxon-name-part-type="genus">Pheidole</tp:taxon-name-part> <tp:taxon-name-part taxon-name-part-type="species">oceanica</tp:taxon-name-part></tp:taxon-name></italic> (Fig. <xref ref-type="fig" rid="F4">68</xref>). This character was erroneously reversed in the key provided in <xref ref-type="bibr" rid="B210">Sarnat and Economo (2012)</xref>. The minors are more difficult to separate, but in <italic><tp:taxon-name><tp:taxon-name-part taxon-name-part-type="genus">Pheidole</tp:taxon-name-part> <tp:taxon-name-part taxon-name-part-type="species">fervens</tp:taxon-name-part></tp:taxon-name></italic> the length of propodeal spine is equal to or less than the diameter of propodeal spiracle (Fig. <xref ref-type="fig" rid="F4">69</xref>), whereas in <italic><tp:taxon-name><tp:taxon-name-part taxon-name-part-type="genus">Pheidole</tp:taxon-name-part> <tp:taxon-name-part taxon-name-part-type="species">oceanica</tp:taxon-name-part></tp:taxon-name></italic> it is greater (Fig. <xref ref-type="fig" rid="F4">70</xref>).</p></tp:treatment-sec><tp:treatment-sec sec-type="Biology"><title>Biology.</title><p>For such a ubiquitous species across its native and introduced range, very little is known about the biology of <italic><tp:taxon-name><tp:taxon-name-part taxon-name-part-type="genus">Pheidole</tp:taxon-name-part> <tp:taxon-name-part taxon-name-part-type="species">fervens</tp:taxon-name-part></tp:taxon-name></italic>. It is a synanthropic species with a high tolerance for disturbance (<xref ref-type="bibr" rid="B57">Eguchi 2004b</xref>; <xref ref-type="bibr" rid="B72">Fischer and Fisher 2013</xref>; <xref ref-type="bibr" rid="B152">Martínez 1996</xref>), but can also thrive under some degree of canopy cover (<xref ref-type="bibr" rid="B174">Morrison 1996</xref>; <xref ref-type="bibr" rid="B210">Sarnat and Economo 2012</xref>). In Fiji, where it is likely a recent colonizer, it was collected most frequently in human dominated landscapes between 0–800 m, although several collections were also made from primary forest at low elevations. In Hawaii, where it is definitely an introduced species, it is more abundant locally in wet regions than <italic><tp:taxon-name><tp:taxon-name-part taxon-name-part-type="genus">Pheidole</tp:taxon-name-part> <tp:taxon-name-part taxon-name-part-type="species">megacephala</tp:taxon-name-part></tp:taxon-name></italic> (<xref ref-type="bibr" rid="B118">Gruner et al. 2003</xref>) and occurs in the hot lowlands only below 900 m (<xref ref-type="bibr" rid="B188">Reimer 1994</xref>). In the Philippines, <italic><tp:taxon-name><tp:taxon-name-part taxon-name-part-type="genus">Pheidole</tp:taxon-name-part> <tp:taxon-name-part taxon-name-part-type="species">fervens</tp:taxon-name-part></tp:taxon-name></italic> is found in irrigated lowlands (rice fields) where it is characterized as dominant species capable of displacing <italic><tp:taxon-name><tp:taxon-name-part taxon-name-part-type="genus">Solenopsis</tp:taxon-name-part> <tp:taxon-name-part taxon-name-part-type="species">geminata</tp:taxon-name-part></tp:taxon-name></italic> in the dry season (<xref ref-type="bibr" rid="B246">Way et al. 1998</xref>). In Japan it occurs in open land grading to forest <!--PageBreak-->edge (<xref ref-type="bibr" rid="B121">Harada et al. 2009</xref>; <xref ref-type="bibr" rid="B180">Ogata 1981</xref>). <italic><tp:taxon-name><tp:taxon-name-part taxon-name-part-type="genus">Pheidole</tp:taxon-name-part> <tp:taxon-name-part taxon-name-part-type="species">fervens</tp:taxon-name-part></tp:taxon-name></italic> recruits in large numbers to bait and forages both on the ground and on vegetation (<xref ref-type="bibr" rid="B210">Sarnat and Economo 2012</xref>). Baiting experiments on Pacific Islands found that <italic><tp:taxon-name><tp:taxon-name-part taxon-name-part-type="genus">Pheidole</tp:taxon-name-part> <tp:taxon-name-part taxon-name-part-type="species">fervens</tp:taxon-name-part></tp:taxon-name></italic> can act as a numerically and behaviorally dominant species capable of excluding other invasive ant species (including <italic><tp:taxon-name><tp:taxon-name-part taxon-name-part-type="genus">Anoplolepis</tp:taxon-name-part> <tp:taxon-name-part taxon-name-part-type="species">gracilipes</tp:taxon-name-part></tp:taxon-name></italic>, <italic><tp:taxon-name><tp:taxon-name-part taxon-name-part-type="genus">Nylanderia</tp:taxon-name-part> <tp:taxon-name-part taxon-name-part-type="species">bourbonica</tp:taxon-name-part></tp:taxon-name></italic>, and <italic><tp:taxon-name><tp:taxon-name-part taxon-name-part-type="genus">Tetramorium</tp:taxon-name-part> <tp:taxon-name-part taxon-name-part-type="species">bicarinatum</tp:taxon-name-part></tp:taxon-name></italic>) from baits (<xref ref-type="bibr" rid="B174">Morrison 1996</xref>). Although foragers can be slow to discover food resources, once found they can recruit in large numbers and displace competing species (<xref ref-type="bibr" rid="B174">Morrison 1996</xref>). Experiments in China suggest that <italic><tp:taxon-name><tp:taxon-name-part taxon-name-part-type="genus">Pheidole</tp:taxon-name-part> <tp:taxon-name-part taxon-name-part-type="species">fervens</tp:taxon-name-part></tp:taxon-name></italic> can provide some degree of biotic resistance to the Red Imported Fire Ant (<italic><tp:taxon-name><tp:taxon-name-part taxon-name-part-type="genus">Solenopsis</tp:taxon-name-part> <tp:taxon-name-part taxon-name-part-type="species">invicta</tp:taxon-name-part></tp:taxon-name></italic>) by acting in groups to dismember the limbs of individual fire ants (<xref ref-type="bibr" rid="B29">Chen et al. 2011</xref>). <xref ref-type="bibr" rid="B152">Martínez (1996)</xref> suggested the California population of <italic><tp:taxon-name><tp:taxon-name-part taxon-name-part-type="genus">Pheidole</tp:taxon-name-part> <tp:taxon-name-part taxon-name-part-type="species">fervens</tp:taxon-name-part></tp:taxon-name></italic> was polydomous, and <xref ref-type="bibr" rid="B182">Passera (1994)</xref> suggested the Hawaii population is unicolonial and polygynous, but detailed colony-level studies of the species are required to verify these claims. <xref ref-type="bibr" rid="B272">Wittenborn and Jeschke (2011)</xref> attributed their assertion that <italic><tp:taxon-name><tp:taxon-name-part taxon-name-part-type="genus">Pheidole</tp:taxon-name-part> <tp:taxon-name-part taxon-name-part-type="species">fervens</tp:taxon-name-part></tp:taxon-name></italic> practices dependent colony founding to <xref ref-type="bibr" rid="B122">Harris et al. (2005a)</xref>, but we were unable to find any reference to colony foundation in that report and cannot substantiate their evidence.</p></tp:treatment-sec><tp:treatment-sec sec-type="Distribution"><title>Distribution.</title><p>We consider <italic><tp:taxon-name><tp:taxon-name-part taxon-name-part-type="genus">Pheidole</tp:taxon-name-part> <tp:taxon-name-part taxon-name-part-type="species">fervens</tp:taxon-name-part></tp:taxon-name></italic> as native to a broad expanse of the Indo-Malay region spanning from India east to the Philippines and south to the islands west of New Guinea. This is a broad and admittedly arbitrary boundary, but a more precise circumscription of the native range requires a population-level analysis outside the scope of the present study. In particular, it is difficult to ascertain the extent of its range into the Pacific Island region prior to the Anthropocene. The only known occurrence of <italic><tp:taxon-name><tp:taxon-name-part taxon-name-part-type="genus">Pheidole</tp:taxon-name-part> <tp:taxon-name-part taxon-name-part-type="species">fervens</tp:taxon-name-part></tp:taxon-name></italic> from New Guinea was a single record from the westernmost part of the island (<xref ref-type="bibr" rid="B61">Emery 1887b</xref>). East of New Guinea, however, the species is established on nearly all islands of the Pacific, including those which were uninhabited by any ant prior to human arrival. Although it is quite possible that <italic><tp:taxon-name><tp:taxon-name-part taxon-name-part-type="genus">Pheidole</tp:taxon-name-part> <tp:taxon-name-part taxon-name-part-type="species">fervens</tp:taxon-name-part></tp:taxon-name></italic> reached some of these islands without human assistance – especially those between Taiwan and mainland Japan – we treat these as introduced populations. And although established on Mauritius, the species is rarely encountered there and is currently known from only two localities (<xref ref-type="bibr" rid="B72">Fischer and Fisher 2013</xref>). The only record of introduction in North America is a California population that established nests in cracks of roads and along the sides of buildings in a two-block area of downtown Los Angeles (<xref ref-type="bibr" rid="B152">Martínez 1996</xref>). <italic><tp:taxon-name><tp:taxon-name-part taxon-name-part-type="genus">Pheidole</tp:taxon-name-part> <tp:taxon-name-part taxon-name-part-type="species">fervens</tp:taxon-name-part></tp:taxon-name></italic> has been collected from greenhouses in the Netherlands (<xref ref-type="bibr" rid="B15">Boer and Vierbergen 2008</xref>), and is frequently intercepted by quarantine inspections (<xref ref-type="bibr" rid="B243">Ward et al. 2006</xref>).</p></tp:treatment-sec><tp:treatment-sec sec-type="Risk statement"><title>Risk statement.</title><p><italic><tp:taxon-name><tp:taxon-name-part taxon-name-part-type="genus">Pheidole</tp:taxon-name-part> <tp:taxon-name-part taxon-name-part-type="species">fervens</tp:taxon-name-part></tp:taxon-name></italic> can be a dominant species where it is locally abundant. Although few studies have measured the effect of <italic><tp:taxon-name><tp:taxon-name-part taxon-name-part-type="genus">Pheidole</tp:taxon-name-part> <tp:taxon-name-part taxon-name-part-type="species">fervens</tp:taxon-name-part></tp:taxon-name></italic> on native ecosystems, we predict that it could negatively impact native arthropods. We were unable to find documentation on the effect of <italic><tp:taxon-name><tp:taxon-name-part taxon-name-part-type="genus">Pheidole</tp:taxon-name-part> <tp:taxon-name-part taxon-name-part-type="species">fervens</tp:taxon-name-part></tp:taxon-name></italic> on agricultural systems, but it can be among the most abundant ant species in irrigated lowland crop systems such as rice fields. <italic><tp:taxon-name><tp:taxon-name-part taxon-name-part-type="genus">Pheidole</tp:taxon-name-part> <tp:taxon-name-part taxon-name-part-type="species">fervens</tp:taxon-name-part></tp:taxon-name></italic> can also be an indoor nuisance species (<xref ref-type="bibr" rid="B271">Wilson and Taylor 1967</xref>), but is not a risk for structural damage. According to New Zealand records, the species is among the most commonly intercepted ants in that country (<xref ref-type="bibr" rid="B243">Ward et al. 2006</xref>). Sixty-<!--PageBreak-->nine percent of the interceptions were in freight from Fiji (&gt; 92% from the Pacific Islands). Interceptions were mostly in fresh produce (69%) and cut flowers (8%). <italic><tp:taxon-name><tp:taxon-name-part taxon-name-part-type="genus">Pheidole</tp:taxon-name-part> <tp:taxon-name-part taxon-name-part-type="species">fervens</tp:taxon-name-part></tp:taxon-name></italic> was also intercepted multiple times in air passengers’ luggage and shipping containers. The species could become more globally widespread in the future.</p></tp:treatment-sec><tp:treatment-sec><!--Section generated to contain objects referenced in tp:taxon-treatment.--><fig id="F8" position="float" orientation="portrait"><label>Figure 76.</label><caption><p><italic><tp:taxon-name><tp:taxon-name-part taxon-name-part-type="genus">Pheidole</tp:taxon-name-part> <tp:taxon-name-part taxon-name-part-type="species">fervens</tp:taxon-name-part></tp:taxon-name></italic> F. Smith. Major worker, <ext-link xmlns:xlink="http://www.w3.org/1999/xlink" ext-link-type="uri" xlink:href="http://data.antweb.org/specimen/CASENT0171099" xlink:type="simple">CASENT0171099</ext-link>: <bold>A</bold> full-face view <bold>B</bold> lateral view <bold>C</bold> dorsal view. Minor worker, <ext-link xmlns:xlink="http://www.w3.org/1999/xlink" ext-link-type="uri" xlink:href="http://data.antweb.org/specimen/CASENT0171076" xlink:type="simple">CASENT0171076</ext-link>: <bold>D</bold> full-face view <bold>E</bold> profile view <bold>F</bold> dorsal view. From Antweb.org, photographs by Eli Sarnat.</p></caption><graphic xmlns:xlink="http://www.w3.org/1999/xlink" xlink:href="zookeys-543-001-g008.jpg" position="float" orientation="portrait" xlink:type="simple" id="oo_68230.jpg"/></fig><fig id="F20" position="float" orientation="portrait"><label>Figure 88.</label><caption><p>Geographic distribution of introduced <italic><tp:taxon-name><tp:taxon-name-part taxon-name-part-type="genus">Pheidole</tp:taxon-name-part></tp:taxon-name></italic> species. <bold>A</bold> <italic><tp:taxon-name><tp:taxon-name-part taxon-name-part-type="genus">Pheidole</tp:taxon-name-part> <tp:taxon-name-part taxon-name-part-type="species">anastasii</tp:taxon-name-part></tp:taxon-name></italic> Emery <bold>B</bold> <italic><tp:taxon-name><tp:taxon-name-part taxon-name-part-type="genus">Pheidole</tp:taxon-name-part> <tp:taxon-name-part taxon-name-part-type="species">bilimeki</tp:taxon-name-part></tp:taxon-name></italic> Mayr <bold>C</bold> <italic><tp:taxon-name><tp:taxon-name-part taxon-name-part-type="genus">Pheidole</tp:taxon-name-part> <tp:taxon-name-part taxon-name-part-type="species">fervens</tp:taxon-name-part></tp:taxon-name></italic> F. Smith. Circle symbols represent georeferenced localities. Shaded polygons represent administrative units from which the respective species have been recorded as occurring. Larger countries are subdivided into states or provinces for increased geographic resolution. Blue = putative native occurrence records. Red = putative introduced occurrence records. Yellow = records for indoor occurrences (heated buildings, greenhouses, etc.) in regions where the species is incapable of year-round outdoor survival.</p><p>Geographic distribution of introduced <italic><tp:taxon-name><tp:taxon-name-part taxon-name-part-type="genus">Pheidole</tp:taxon-name-part></tp:taxon-name></italic> species. <bold>D</bold> <italic><tp:taxon-name><tp:taxon-name-part taxon-name-part-type="genus">Pheidole</tp:taxon-name-part> <tp:taxon-name-part taxon-name-part-type="species">flavens</tp:taxon-name-part></tp:taxon-name></italic> Roger <bold>E</bold> <italic><tp:taxon-name><tp:taxon-name-part taxon-name-part-type="genus">Pheidole</tp:taxon-name-part> <tp:taxon-name-part taxon-name-part-type="species">flavens</tp:taxon-name-part></tp:taxon-name></italic>-complex (excluding determined records of <italic><tp:taxon-name><tp:taxon-name-part taxon-name-part-type="genus">Pheidole</tp:taxon-name-part> <tp:taxon-name-part taxon-name-part-type="species">flavens</tp:taxon-name-part></tp:taxon-name></italic> Roger and <italic><tp:taxon-name><tp:taxon-name-part taxon-name-part-type="genus">Pheidole</tp:taxon-name-part> <tp:taxon-name-part taxon-name-part-type="species">navigans</tp:taxon-name-part></tp:taxon-name></italic> Forel) <bold>F</bold> <italic><tp:taxon-name><tp:taxon-name-part taxon-name-part-type="genus">Pheidole</tp:taxon-name-part> <tp:taxon-name-part taxon-name-part-type="species">indica</tp:taxon-name-part></tp:taxon-name></italic> Mayr. Circle symbols represent georeferenced localities. Shaded polygons represent administrative units from which the respective species have been recorded as occurring. Larger countries are subdivided into states or provinces for increased geographic resolution. Blue = putative native occurrence records. Red = putative introduced occurrence records. Yellow = records for indoor occurrences (heated buildings, greenhouses, etc.) in regions where the species is incapable of year-round outdoor survival.</p><p>Geographic distribution of introduced <italic><tp:taxon-name><tp:taxon-name-part taxon-name-part-type="genus">Pheidole</tp:taxon-name-part></tp:taxon-name></italic> species. <bold>G</bold> <italic><tp:taxon-name><tp:taxon-name-part taxon-name-part-type="genus">Pheidole</tp:taxon-name-part> <tp:taxon-name-part taxon-name-part-type="species">megacephala</tp:taxon-name-part></tp:taxon-name></italic> (Fabricius) <bold>H</bold> <italic><tp:taxon-name><tp:taxon-name-part taxon-name-part-type="genus">Pheidole</tp:taxon-name-part> <tp:taxon-name-part taxon-name-part-type="species">navigans</tp:taxon-name-part></tp:taxon-name></italic> Forel <bold>I</bold> <italic><tp:taxon-name><tp:taxon-name-part taxon-name-part-type="genus">Pheidole</tp:taxon-name-part> <tp:taxon-name-part taxon-name-part-type="species">noda</tp:taxon-name-part></tp:taxon-name></italic> F. Smith. Circle symbols represent georeferenced localities. Shaded polygons represent administrative units from which the respective species have been recorded as occurring. Larger countries are subdivided into states or provinces for increased geographic resolution. Blue = putative native occurrence records. Red = putative introduced occurrence records. Yellow = records for indoor occurrences (heated buildings, greenhouses, etc.) in regions where the species is incapable of year-round outdoor survival.</p><p>Geographic distribution of introduced <italic><tp:taxon-name><tp:taxon-name-part taxon-name-part-type="genus">Pheidole</tp:taxon-name-part></tp:taxon-name></italic> species. <bold>J</bold> <italic><tp:taxon-name><tp:taxon-name-part taxon-name-part-type="genus">Pheidole</tp:taxon-name-part> <tp:taxon-name-part taxon-name-part-type="species">obscurithorax</tp:taxon-name-part></tp:taxon-name></italic> Naves <bold>K</bold> <italic><tp:taxon-name><tp:taxon-name-part taxon-name-part-type="genus">Pheidole</tp:taxon-name-part> <tp:taxon-name-part taxon-name-part-type="species">parva</tp:taxon-name-part></tp:taxon-name></italic> Mayr <bold>L</bold> <italic><tp:taxon-name><tp:taxon-name-part taxon-name-part-type="genus">Pheidole</tp:taxon-name-part> <tp:taxon-name-part taxon-name-part-type="species">proxima</tp:taxon-name-part></tp:taxon-name></italic> Mayr. Circle symbols represent georeferenced localities. Shaded polygons represent administrative units from which the respective species have been recorded as occurring. Larger countries are subdivided into states or provinces for increased geographic resolution. Blue = putative native occurrence records. Red = putative introduced occurrence records. Yellow = records for indoor occurrences (heated buildings, greenhouses, etc.) in regions where the species is incapable of year-round outdoor survival.</p><p>Geographic distribution of introduced <italic><tp:taxon-name><tp:taxon-name-part taxon-name-part-type="genus">Pheidole</tp:taxon-name-part></tp:taxon-name></italic> species. <bold>M</bold> <italic><tp:taxon-name><tp:taxon-name-part taxon-name-part-type="genus">Pheidole</tp:taxon-name-part> <tp:taxon-name-part taxon-name-part-type="species">punctatissima</tp:taxon-name-part></tp:taxon-name></italic> Mayr <bold>N</bold> <italic><tp:taxon-name><tp:taxon-name-part taxon-name-part-type="genus">Pheidole</tp:taxon-name-part> <tp:taxon-name-part taxon-name-part-type="species">rugosula</tp:taxon-name-part></tp:taxon-name></italic> Forel <bold>O</bold> <italic><tp:taxon-name><tp:taxon-name-part taxon-name-part-type="genus">Pheidole</tp:taxon-name-part> <tp:taxon-name-part taxon-name-part-type="species">vigilans</tp:taxon-name-part></tp:taxon-name></italic> (F. Smith).Circle symbols represent georeferenced localities. Shaded polygons represent administrative units from which the respective species have been recorded as occurring. Larger countries are subdivided into states or provinces for increased geographic resolution. Blue = putative native occurrence records. Red = putative introduced occurrence records. Yellow = records for indoor occurrences (heated buildings, greenhouses, etc.) in regions where the species is incapable of year-round outdoor survival.</p></caption><graphic xmlns:xlink="http://www.w3.org/1999/xlink" xlink:href="zookeys-543-001-g020_97.jpg" position="float" orientation="portrait" xlink:type="simple" id="oo_68243.jpg"/><graphic xmlns:xlink="http://www.w3.org/1999/xlink" xlink:href="zookeys-543-001-g020_98.jpg" position="float" orientation="portrait" xlink:type="simple" id="oo_68244.jpg"/><graphic xmlns:xlink="http://www.w3.org/1999/xlink" xlink:href="zookeys-543-001-g020_99.jpg" position="float" orientation="portrait" xlink:type="simple" id="oo_68245.jpg"/><graphic xmlns:xlink="http://www.w3.org/1999/xlink" xlink:href="zookeys-543-001-g020_100.jpg" position="float" orientation="portrait" xlink:type="simple" id="oo_68246.jpg"/><graphic xmlns:xlink="http://www.w3.org/1999/xlink" xlink:href="zookeys-543-001-g020_101.jpg" position="float" orientation="portrait" xlink:type="simple" id="oo_68247.jpg"/></fig><fig id="F1" position="float" orientation="portrait"><label>Figures 1–19.</label><graphic xmlns:xlink="http://www.w3.org/1999/xlink" xlink:href="zookeys-543-001-g001.jpg" position="float" orientation="portrait" xlink:type="simple" id="oo_68223.jpg"/></fig><fig id="F2" position="float" orientation="portrait"><label>Figures 20–38.</label><graphic xmlns:xlink="http://www.w3.org/1999/xlink" xlink:href="zookeys-543-001-g002.jpg" position="float" orientation="portrait" xlink:type="simple" id="oo_68224.jpg"/></fig><fig id="F3" position="float" orientation="portrait"><label>Figures 39–56.</label><graphic xmlns:xlink="http://www.w3.org/1999/xlink" xlink:href="zookeys-543-001-g003.jpg" position="float" orientation="portrait" xlink:type="simple" id="oo_68225.jpg"/></fig><fig id="F4" position="float" orientation="portrait"><label>Figures 57–72.</label><graphic xmlns:xlink="http://www.w3.org/1999/xlink" xlink:href="zookeys-543-001-g004.jpg" position="float" orientation="portrait" xlink:type="simple" id="oo_68226.jpg"/></fig></tp:treatment-sec><ref-list><ref id="B72"><mixed-citation xmlns:xlink="http://www.w3.org/1999/xlink" xlink:type="simple"><person-group><name name-style="western"><surname>Fischer</surname><given-names>G</given-names></name><name name-style="western"><surname>Fisher</surname><given-names>BL</given-names></name></person-group> (<year>2013</year>) <article-title>A revision of <italic><tp:taxon-name><tp:taxon-name-part taxon-name-part-type="genus">Pheidole</tp:taxon-name-part></tp:taxon-name></italic> Westwood (<tp:taxon-name><tp:taxon-name-part taxon-name-part-type="order">Hymenoptera</tp:taxon-name-part></tp:taxon-name>: <tp:taxon-name><tp:taxon-name-part taxon-name-part-type="family">Formicidae</tp:taxon-name-part></tp:taxon-name>) in the islands of the Southwest Indian Ocean and designation of a neotype for the invasive <italic><tp:taxon-name><tp:taxon-name-part taxon-name-part-type="genus">Pheidole</tp:taxon-name-part> <tp:taxon-name-part taxon-name-part-type="species">megacephala</tp:taxon-name-part></tp:taxon-name></italic>.</article-title> <source>Zootaxa</source> <volume>3683</volume>: <fpage>301</fpage>–<lpage>356</lpage>. doi: <ext-link xlink:type="simple" ext-link-type="doi" xlink:href="10.11646/zootaxa.3683.4.1">10.11646/zootaxa.3683.4.1</ext-link> </mixed-citation></ref><ref id="B224"><mixed-citation xmlns:xlink="http://www.w3.org/1999/xlink" xlink:type="simple"><person-group><name name-style="western"><surname>Smith</surname><given-names>F</given-names></name></person-group> (<year>1861</year>) <article-title>Catalogue of hymenopterous insects collected by Mr. A. R. Wallace in the islands of Ceram, Celebes, Ternate, and Gilolo. [part].</article-title> <source>Journal and Proceedings of the Linnean Society of London Zoology</source> <volume>6</volume>: <fpage>36</fpage>–<lpage>50</lpage>. </mixed-citation></ref><ref id="B48"><mixed-citation xmlns:xlink="http://www.w3.org/1999/xlink" xlink:type="simple"><person-group><name name-style="western"><surname>Donisthorpe</surname><given-names>H</given-names></name></person-group> (<year>1932</year>) <article-title>On the identity of Smith’s types of <tp:taxon-name><tp:taxon-name-part taxon-name-part-type="family">Formicidae</tp:taxon-name-part></tp:taxon-name> (<tp:taxon-name><tp:taxon-name-part taxon-name-part-type="order">Hymenoptera</tp:taxon-name-part></tp:taxon-name>) collected by Alfred Russell Wallace in the Malay Archipelago, with descriptions of two new species.</article-title> <source>Annals and Magazine of Natural History</source> <volume>10</volume>: <fpage>441</fpage>–<lpage>476</lpage>. doi: <ext-link xlink:type="simple" ext-link-type="doi" xlink:href="10.1080/00222933208673595">10.1080/00222933208673595</ext-link> </mixed-citation></ref><ref id="B17"><mixed-citation xmlns:xlink="http://www.w3.org/1999/xlink" xlink:type="simple"><person-group><name name-style="western"><surname>Bolton</surname><given-names>B</given-names></name></person-group> (<year>1995</year>) <source>A new general catalogue of the ants of the world.</source> <publisher-name>Harvard University Press</publisher-name>, <publisher-loc>Cambridge</publisher-loc>, <size units="page">504 pp</size>. </mixed-citation></ref><ref id="B57"><mixed-citation xmlns:xlink="http://www.w3.org/1999/xlink" xlink:type="simple"><person-group><name name-style="western"><surname>Eguchi</surname><given-names>K</given-names></name></person-group> (<year>2004b</year>) <article-title>Taxonomic revision of two wide-ranging Asian ants, <italic><tp:taxon-name><tp:taxon-name-part taxon-name-part-type="genus">Pheidole</tp:taxon-name-part> <tp:taxon-name-part taxon-name-part-type="species">fervens</tp:taxon-name-part></tp:taxon-name></italic> and <italic><tp:taxon-name><tp:taxon-name-part taxon-name-part-type="genus">P.</tp:taxon-name-part> <tp:taxon-name-part taxon-name-part-type="species">indica</tp:taxon-name-part></tp:taxon-name></italic> (Insects: <tp:taxon-name><tp:taxon-name-part taxon-name-part-type="order">Hymenoptera</tp:taxon-name-part></tp:taxon-name>), and related species.</article-title> <source>Annalen des Naturhistorischen Museums in Wien Serie B Botanik und Zoologie</source> <volume>105</volume>(<issue>B</issue>): <fpage>189</fpage>–<lpage>209</lpage>. </mixed-citation></ref><ref id="B271"><mixed-citation xmlns:xlink="http://www.w3.org/1999/xlink" xlink:type="simple"><person-group><name name-style="western"><surname>Wilson</surname><given-names>EO</given-names></name><name name-style="western"><surname>Taylor</surname><given-names>RW</given-names></name></person-group> (<year>1967</year>) <article-title>The ants of Polynesia (<tp:taxon-name><tp:taxon-name-part taxon-name-part-type="order">Hymenoptera</tp:taxon-name-part></tp:taxon-name>: <tp:taxon-name><tp:taxon-name-part taxon-name-part-type="family">Formicidae</tp:taxon-name-part></tp:taxon-name>).</article-title> <source>Pacific Insects Monograph</source> <volume>14</volume>: <fpage>1</fpage>–<lpage>109</lpage>. </mixed-citation></ref><ref id="B67"><mixed-citation xmlns:xlink="http://www.w3.org/1999/xlink" xlink:type="simple"><person-group><name name-style="western"><surname>Emery</surname><given-names>C</given-names></name></person-group> (<year>1914</year>) <article-title>Les fourmis de la Nouvelle-Calédonie et des îles Loyalty.</article-title> In: <person-group><name name-style="western"><surname>Sarasin</surname><given-names>F</given-names></name><name name-style="western"><surname>Roux</surname><given-names>J</given-names></name></person-group> (<role>Eds</role>) <source>Nova Caledonia A, Zoologie</source>. <publisher-name>C.W. Kreidels Verlag</publisher-name>, <publisher-loc>Wiesbaden</publisher-loc>, <fpage>393</fpage>–<lpage>437</lpage>. </mixed-citation></ref><ref id="B87"><mixed-citation xmlns:xlink="http://www.w3.org/1999/xlink" xlink:type="simple"><person-group><name name-style="western"><surname>Forel</surname><given-names>A</given-names></name></person-group> (<year>1902c</year>) <article-title><tp:taxon-name><tp:taxon-name-part taxon-name-part-type="subfamily">Myrmicinae</tp:taxon-name-part></tp:taxon-name> nouveaux de l’Inde et de Ceylan.</article-title> <source>Revue Suisse de Zoologie</source> <volume>10</volume>: <fpage>165</fpage>–<lpage>249</lpage>. doi: <ext-link xlink:type="simple" ext-link-type="doi" xlink:href="10.5962/bhl.part.13792">10.5962/bhl.part.13792</ext-link> </mixed-citation></ref><ref id="B100"><mixed-citation xmlns:xlink="http://www.w3.org/1999/xlink" xlink:type="simple"><person-group><name name-style="western"><surname>Forel</surname><given-names>A</given-names></name></person-group> (<year>1912</year>) <article-title>H. Sauter’s Formosa-Ausbeute. <tp:taxon-name><tp:taxon-name-part taxon-name-part-type="family">Formicidae</tp:taxon-name-part></tp:taxon-name> (Hym.).</article-title> <source>Entomologische Mitteilungen</source> <volume>1</volume>: <fpage>45</fpage>–<lpage>61</lpage>. </mixed-citation></ref><ref id="B28"><mixed-citation xmlns:xlink="http://www.w3.org/1999/xlink" xlink:type="simple"><person-group><name name-style="western"><surname>Cheesman</surname><given-names>LE</given-names></name><name name-style="western"><surname>Crawley</surname><given-names>WC</given-names></name></person-group> (<year>1928</year>) <article-title>A contribution towards the insect fauna of French Oceania – Part III. <tp:taxon-name><tp:taxon-name-part taxon-name-part-type="family">Formicidae</tp:taxon-name-part></tp:taxon-name>.</article-title> <source>Annals and Magazine of Natural History</source> <volume>2</volume>: <fpage>514</fpage>–<lpage>525</lpage>. doi: <ext-link xlink:type="simple" ext-link-type="doi" xlink:href="10.1080/00222932808672914">10.1080/00222932808672914</ext-link> </mixed-citation></ref><ref id="B54"><mixed-citation xmlns:xlink="http://www.w3.org/1999/xlink" xlink:type="simple"><person-group><name name-style="western"><surname>Eguchi</surname><given-names>K</given-names></name></person-group> (<year>2001a</year>) <article-title>A revision of the Bornean species of the ant genus <italic><tp:taxon-name><tp:taxon-name-part taxon-name-part-type="genus">Pheidole</tp:taxon-name-part></tp:taxon-name></italic> (Insects: <tp:taxon-name><tp:taxon-name-part taxon-name-part-type="order">Hymenoptera</tp:taxon-name-part></tp:taxon-name>: <tp:taxon-name><tp:taxon-name-part taxon-name-part-type="family">Formicidae</tp:taxon-name-part></tp:taxon-name>: <tp:taxon-name><tp:taxon-name-part taxon-name-part-type="subfamily">Myrmicinae</tp:taxon-name-part></tp:taxon-name>).</article-title> <source>Tropics Monograph Series</source> <volume>2</volume>: <fpage>1</fpage>–<lpage>154</lpage>. </mixed-citation></ref><ref id="B206"><mixed-citation xmlns:xlink="http://www.w3.org/1999/xlink" xlink:type="simple"><person-group><name name-style="western"><surname>Santschi</surname><given-names>F</given-names></name></person-group> (<year>1937</year>) <article-title>Fourmis du Japon et de Formose.</article-title> <source>Bulletin et Annales de la Société Entomologique de Belgique (Bruxelles)</source> <volume>77</volume>: <fpage>361</fpage>–<lpage>388</lpage>. </mixed-citation></ref><ref id="B207"><mixed-citation xmlns:xlink="http://www.w3.org/1999/xlink" xlink:type="simple"><person-group><name name-style="western"><surname>Santschi</surname><given-names>F</given-names></name></person-group> (<year>1941</year>) <article-title>Quelques fourmis japonaises inédites.</article-title> <source>Mitteilungen der Schweizerischen Entomologischen Gessellschaft or Bulletin de la Societe Entomologique Suisse</source> <volume>18</volume>: <fpage>273</fpage>–<lpage>279</lpage>. </mixed-citation></ref><ref id="B58"><mixed-citation xmlns:xlink="http://www.w3.org/1999/xlink" xlink:type="simple"><person-group><name name-style="western"><surname>Eguchi</surname><given-names>K</given-names></name></person-group> (<year>2008</year>) <article-title>A revision of Northern Vietnamese species of the ant genus <italic><tp:taxon-name><tp:taxon-name-part taxon-name-part-type="genus">Pheidole</tp:taxon-name-part></tp:taxon-name></italic> (<tp:taxon-name><tp:taxon-name-part taxon-name-part-type="class">Insecta</tp:taxon-name-part></tp:taxon-name>: <tp:taxon-name><tp:taxon-name-part taxon-name-part-type="order">Hymenoptera</tp:taxon-name-part></tp:taxon-name>: <tp:taxon-name><tp:taxon-name-part taxon-name-part-type="family">Formicidae</tp:taxon-name-part></tp:taxon-name>: <tp:taxon-name><tp:taxon-name-part taxon-name-part-type="subfamily">Myrmicinae</tp:taxon-name-part></tp:taxon-name>).</article-title> <source>Zootaxa</source> <volume>1902</volume>: <fpage>1</fpage>–<lpage>118</lpage>. </mixed-citation></ref><ref id="B52"><mixed-citation xmlns:xlink="http://www.w3.org/1999/xlink" xlink:type="simple"><person-group><name name-style="western"><surname>Economo</surname><given-names>EP</given-names></name><name name-style="western"><surname>Klimov</surname><given-names>P</given-names></name><name name-style="western"><surname>Sarnat</surname><given-names>EM</given-names></name><name name-style="western"><surname>Guénard</surname><given-names>B</given-names></name><name name-style="western"><surname>Weiser</surname><given-names>MD</given-names></name><name name-style="western"><surname>Lecroq</surname><given-names>B</given-names></name><name name-style="western"><surname>Knowles</surname><given-names>LL</given-names></name></person-group> (<year>2015</year>) <article-title>Global phylogenetic structure of the hyperdiverse ant genus <italic><tp:taxon-name><tp:taxon-name-part taxon-name-part-type="genus">Pheidole</tp:taxon-name-part></tp:taxon-name></italic> reveals the repeated evolution of macroecological patterns.</article-title> <source>Proceedings of the Royal Society of London B: Biological Sciences</source> <volume>282</volume>. </mixed-citation></ref><ref id="B210"><mixed-citation xmlns:xlink="http://www.w3.org/1999/xlink" xlink:type="simple"><person-group><name name-style="western"><surname>Sarnat</surname><given-names>EM</given-names></name><name name-style="western"><surname>Economo</surname><given-names>EP</given-names></name></person-group> (<year>2012</year>) <article-title>Ants of Fiji.</article-title> <source>University of California Publications in Entomology</source> <volume>132</volume>: <fpage>1</fpage>–<lpage>398</lpage>. </mixed-citation></ref><ref id="B152"><mixed-citation xmlns:xlink="http://www.w3.org/1999/xlink" xlink:type="simple"><person-group><name name-style="western"><surname>Martínez</surname><given-names>MJ</given-names></name></person-group> (<year>1996</year>) <article-title>The first North American record for the ant <italic><tp:taxon-name><tp:taxon-name-part taxon-name-part-type="genus">Pheidole</tp:taxon-name-part> <tp:taxon-name-part taxon-name-part-type="species">fervens</tp:taxon-name-part></tp:taxon-name></italic> Fr. Smith (<tp:taxon-name><tp:taxon-name-part taxon-name-part-type="order">Hymenoptera</tp:taxon-name-part></tp:taxon-name>: <tp:taxon-name><tp:taxon-name-part taxon-name-part-type="family">Formicidae</tp:taxon-name-part></tp:taxon-name>).</article-title> <source>Pan-Pacific Entomologist</source> <volume>72</volume>: <fpage>171</fpage>–<lpage>172</lpage>. </mixed-citation></ref><ref id="B174"><mixed-citation xmlns:xlink="http://www.w3.org/1999/xlink" xlink:type="simple"><person-group><name name-style="western"><surname>Morrison</surname><given-names>LW</given-names></name></person-group> (<year>1996</year>) <article-title>Community organization in a recently assembled fauna: the case of Polynesian ants.</article-title> <source>Oecologia (Berlin)</source> <volume>107</volume>: <fpage>243</fpage>–<lpage>256</lpage>. doi: <ext-link xlink:type="simple" ext-link-type="doi" xlink:href="10.1007/BF00327909">10.1007/BF00327909</ext-link> </mixed-citation></ref><ref id="B118"><mixed-citation xmlns:xlink="http://www.w3.org/1999/xlink" xlink:type="simple"><person-group><name name-style="western"><surname>Gruner</surname><given-names>DS</given-names></name><name name-style="western"><surname>Heu</surname><given-names>RA</given-names></name><name name-style="western"><surname>Chun</surname><given-names>ME</given-names></name></person-group> (<year>2003</year>) <article-title>Two ant species (<tp:taxon-name><tp:taxon-name-part taxon-name-part-type="order">Hymenoptera</tp:taxon-name-part></tp:taxon-name>: <tp:taxon-name><tp:taxon-name-part taxon-name-part-type="family">Formicidae</tp:taxon-name-part></tp:taxon-name>) new to the Hawaiian Islands.</article-title> <source>Bishop Museum Occasional Papers</source> <volume>74</volume>: <fpage>35</fpage>–<lpage>40</lpage>. </mixed-citation></ref><ref id="B188"><mixed-citation xmlns:xlink="http://www.w3.org/1999/xlink" xlink:type="simple"><person-group><name name-style="western"><surname>Reimer</surname><given-names>NJ</given-names></name></person-group> (<year>1994</year>) <article-title>Distribution and impact of alien ants in vulnerable Hawaiian ecosystems.</article-title> In: <person-group><name name-style="western"><surname>Williams</surname><given-names>DF</given-names></name></person-group> (<role>Ed.</role>) <source>Exotic ants Biology, impact, and control of introduced species</source>. <publisher-name>Westview Press</publisher-name>, <publisher-loc>Boulder</publisher-loc>, <fpage>11</fpage>–<lpage>22</lpage>. </mixed-citation></ref><ref id="B246"><mixed-citation xmlns:xlink="http://www.w3.org/1999/xlink" xlink:type="simple"><person-group><name name-style="western"><surname>Way</surname><given-names>MJ</given-names></name><name name-style="western"><surname>Islam</surname><given-names>Z</given-names></name><name name-style="western"><surname>Heong</surname><given-names>KL</given-names></name><name name-style="western"><surname>Joshi</surname><given-names>RC</given-names></name></person-group> (<year>1998</year>) <article-title>Ants in tropical irrigated rice: distribution and abundance, especially of <italic><tp:taxon-name><tp:taxon-name-part taxon-name-part-type="genus">Solenopsis</tp:taxon-name-part> <tp:taxon-name-part taxon-name-part-type="species">geminata</tp:taxon-name-part></tp:taxon-name></italic> (<tp:taxon-name><tp:taxon-name-part taxon-name-part-type="order">Hymenoptera</tp:taxon-name-part></tp:taxon-name>: <tp:taxon-name><tp:taxon-name-part taxon-name-part-type="family">Formicidae</tp:taxon-name-part></tp:taxon-name>).</article-title> <source>Bulletin of Entomological Research</source> <volume>88</volume>: <fpage>467</fpage>–<lpage>476</lpage>. doi: <ext-link xlink:type="simple" ext-link-type="doi" xlink:href="10.1017/S0007485300042218">10.1017/S0007485300042218</ext-link> </mixed-citation></ref><ref id="B121"><mixed-citation xmlns:xlink="http://www.w3.org/1999/xlink" xlink:type="simple"><person-group><name name-style="western"><surname>Harada</surname><given-names>Y</given-names></name><name name-style="western"><surname>Matsumoto</surname><given-names>Y</given-names></name><name name-style="western"><surname>Maeda</surname><given-names>S</given-names></name><name name-style="western"><surname>Oyama</surname><given-names>A</given-names></name><name name-style="western"><surname>Yamane</surname><given-names>S</given-names></name></person-group> (<year>2009</year>) <article-title>Comparison of ant fauna among different habitats of Yaku-shima Island, southern Japan.</article-title> <source>Bulletin of the Biogeographical Society of Japan</source> <volume>64</volume>: <fpage>125</fpage>–<lpage>134</lpage>. </mixed-citation></ref><ref id="B180"><mixed-citation xmlns:xlink="http://www.w3.org/1999/xlink" xlink:type="simple"><person-group><name name-style="western"><surname>Ogata</surname><given-names>K</given-names></name></person-group> (<year>1981</year>) <article-title>Taxonomy and biology of the genus <italic><tp:taxon-name><tp:taxon-name-part taxon-name-part-type="genus">Pheidole</tp:taxon-name-part></tp:taxon-name></italic> of Japan.</article-title> <source>Konchu to Shizen (Nature and Insects)</source> <volume>16</volume>(<issue>1</issue>): <fpage>17</fpage>–<lpage>22</lpage>. <comment>[In Japanese]</comment> </mixed-citation></ref><ref id="B29"><mixed-citation xmlns:xlink="http://www.w3.org/1999/xlink" xlink:type="simple"><person-group><name name-style="western"><surname>Chen</surname><given-names>Y-C</given-names></name><name name-style="western"><surname>Kafle</surname><given-names>L</given-names></name><name name-style="western"><surname>Shih</surname><given-names>C-J</given-names></name></person-group> (<year>2011</year>) <article-title>Interspecific competition between <italic><tp:taxon-name><tp:taxon-name-part taxon-name-part-type="genus">Solenopsis</tp:taxon-name-part> <tp:taxon-name-part taxon-name-part-type="species">invicta</tp:taxon-name-part></tp:taxon-name></italic> and two native ant species, <italic><tp:taxon-name><tp:taxon-name-part taxon-name-part-type="genus">Pheidole</tp:taxon-name-part> <tp:taxon-name-part taxon-name-part-type="species">fervens</tp:taxon-name-part></tp:taxon-name></italic> and <italic><tp:taxon-name><tp:taxon-name-part taxon-name-part-type="genus">Monomorium</tp:taxon-name-part> <tp:taxon-name-part taxon-name-part-type="species">chinense</tp:taxon-name-part></tp:taxon-name></italic>.</article-title> <source>Journal of Economic Entomology</source> <volume>104</volume>: <fpage>614</fpage>–<lpage>621</lpage>. doi: <ext-link xlink:type="simple" ext-link-type="doi" xlink:href="10.1603/EC10240">10.1603/EC10240</ext-link> </mixed-citation></ref><ref id="B182"><mixed-citation xmlns:xlink="http://www.w3.org/1999/xlink" xlink:type="simple"><person-group><name name-style="western"><surname>Passera</surname><given-names>L</given-names></name></person-group> (<year>1994</year>) <article-title>Characteristics of tramp species.</article-title> In: <person-group><name name-style="western"><surname>Williams</surname><given-names>DF</given-names></name></person-group> (<role>Ed.</role>) <source>Exotic ants: Biology, impact, and control of introduced species</source>. <publisher-name>Westview Press</publisher-name>, <publisher-loc>Boulder, CO</publisher-loc>, <size units="page">332 pp</size>., <fpage>23</fpage>–<lpage>43</lpage>. </mixed-citation></ref><ref id="B272"><mixed-citation xmlns:xlink="http://www.w3.org/1999/xlink" xlink:type="simple"><person-group><name name-style="western"><surname>Wittenborn</surname><given-names>D</given-names></name><name name-style="western"><surname>Jeschke</surname><given-names>J</given-names></name></person-group> (<year>2011</year>) <article-title>Characteristics of exotic ants in North America.</article-title> <source>NeoBiota</source> <volume>10</volume>: <fpage>47</fpage>–<lpage>64</lpage>. doi: <ext-link xlink:type="simple" ext-link-type="doi" xlink:href="10.3897/neobiota.10.1047">10.3897/neobiota.10.1047</ext-link> </mixed-citation></ref><ref id="B122"><mixed-citation xmlns:xlink="http://www.w3.org/1999/xlink" xlink:type="simple"><person-group><name name-style="western"><surname>Harris</surname><given-names>R</given-names></name><name name-style="western"><surname>Abbott</surname><given-names>K</given-names></name><name name-style="western"><surname>Barton</surname><given-names>K</given-names></name><name name-style="western"><surname>Berry</surname><given-names>J</given-names></name><name name-style="western"><surname>Don</surname><given-names>W</given-names></name><name name-style="western"><surname>Gunawardana</surname><given-names>D</given-names></name><name name-style="western"><surname>Lester</surname><given-names>P</given-names></name><name name-style="western"><surname>Rees</surname><given-names>J</given-names></name><name name-style="western"><surname>Stanley</surname><given-names>M</given-names></name><name name-style="western"><surname>Sutherland</surname><given-names>A</given-names></name><name name-style="western"><surname>Toft</surname><given-names>R</given-names></name></person-group> (<year>2005a</year>) <source>Invasive ant pest risk assessment project for Biosecurity New Zealand: <italic><tp:taxon-name><tp:taxon-name-part taxon-name-part-type="genus">Pheidole</tp:taxon-name-part> <tp:taxon-name-part taxon-name-part-type="species">fervens</tp:taxon-name-part></tp:taxon-name></italic></source>. <series>Series of unpublished Landcare Research contract reports to Biosecurity New Zealand</series>. BAH/35/2004–1. </mixed-citation></ref><ref id="B61"><mixed-citation xmlns:xlink="http://www.w3.org/1999/xlink" xlink:type="simple"><person-group><name name-style="western"><surname>Emery</surname><given-names>C</given-names></name></person-group> (<year>1887b</year>) <article-title>Catalogo delle formiche esistenti nelle collezioni del Museo Civico di Genova. Parte terza. Formiche della regione Indo-Malese e dell’Australia. [part c].</article-title> <source>Annali del Museo Civico di Storia Naturale</source> <volume>24</volume>: <fpage>256</fpage>–<lpage>258</lpage>. </mixed-citation></ref><ref id="B15"><mixed-citation xmlns:xlink="http://www.w3.org/1999/xlink" xlink:type="simple"><person-group><name name-style="western"><surname>Boer</surname><given-names>P</given-names></name><name name-style="western"><surname>Vierbergen</surname><given-names>B</given-names></name></person-group> (<year>2008</year>) <article-title>Exotic ants in The Netherlands (<tp:taxon-name><tp:taxon-name-part taxon-name-part-type="order">Hymenoptera</tp:taxon-name-part></tp:taxon-name>: <tp:taxon-name><tp:taxon-name-part taxon-name-part-type="family">Formicidae</tp:taxon-name-part></tp:taxon-name>).</article-title> <source>Entomologische Berichten (Amsterdam)</source> <volume>68</volume>: <fpage>121</fpage>–<lpage>129</lpage>. </mixed-citation></ref><ref id="B243"><mixed-citation xmlns:xlink="http://www.w3.org/1999/xlink" xlink:type="simple"><person-group><name name-style="western"><surname>Ward</surname><given-names>DF</given-names></name><name name-style="western"><surname>Beggs</surname><given-names>JR</given-names></name><name name-style="western"><surname>Clout</surname><given-names>MN</given-names></name><name name-style="western"><surname>Harris</surname><given-names>RJ</given-names></name><name name-style="western"><surname>O’Connor</surname><given-names>S</given-names></name></person-group> (<year>2006</year>) <article-title>The diversity and origin of exotic ants arriving in New Zealand via human-mediated dispersal.</article-title> <source>Diversity and Distributions</source> <volume>12</volume>: <fpage>601</fpage>–<lpage>609</lpage>. doi: <ext-link xlink:type="simple" ext-link-type="doi" xlink:href="10.1111/j.1366-9516.2006.00270.x">10.1111/j.1366-9516.2006.00270.x</ext-link> </mixed-citation></ref></ref-list></tp:taxon-treatment>
