# Supplementary material for: Introduced Pheidole of the world: taxonomy, biology and distribution
Source: Zookeys. 2015 Dec 9;(543):1–109. doi: 10.3897/zookeys.543.6050 (PMC4714327; doi:10.3897/zookeys.543.6050)
Supplement: XML Treatment for Pheidole indica [file zookeys.543.6050-treatment5.xml]

<!DOCTYPE tp:taxon-treatment
  PUBLIC "-//TaxonX//DTD Taxonomic Treatment Publishing DTD v0 20100105//EN" "tax-treatment-NSO.dtd">
<tp:taxon-treatment xmlns:tp="http://www.plazi.org/taxpub"><tp:treatment-meta><kwd-group><label>Taxon classification</label><kwd><named-content content-type="kingdom">Animalia</named-content></kwd><kwd><named-content content-type="order">Hymenoptera</named-content></kwd><kwd><named-content content-type="family">Formicidae</named-content></kwd></kwd-group><mixed-citation publication-type="journal"><person-group><name><surname>Sarnat</surname><given-names>Eli M.</given-names></name><name><surname>Fischer</surname><given-names>Georg</given-names></name><name><surname>Guénard</surname><given-names>Benoit</given-names></name><name><surname>Economo</surname><given-names>Evan P.</given-names></name></person-group><article-title>Introduced <italic><tp:taxon-name><tp:taxon-name-part taxon-name-part-type="genus">Pheidole</tp:taxon-name-part></tp:taxon-name></italic> of the world: taxonomy, biology and distribution</article-title><source>Zookeys</source><day>9</day><month>12</month><year>2015</year><volume>2015</volume><issue>543</issue><fpage>1</fpage><lpage>109</lpage><pub-id pub-id-type="doi">10.3897/zookeys.543.6050</pub-id></mixed-citation></tp:treatment-meta><tp:nomenclature><tp:taxon-name>
                        <tp:taxon-name-part taxon-name-part-type="genus">Pheidole</tp:taxon-name-part>
                        <tp:taxon-name-part taxon-name-part-type="species">indica</tp:taxon-name-part>
                    </tp:taxon-name><tp:taxon-authority>Mayr</tp:taxon-authority><xref ref-type="fig" rid="F5">Figs 73</xref><xref ref-type="fig" rid="F10">, 78</xref><xref ref-type="fig" rid="F20">, 88f</xref><tp:nomenclature-citation-list><tp:nomenclature-citation><tp:taxon-name><tp:taxon-name-part taxon-name-part-type="genus">Pheidole</tp:taxon-name-part></tp:taxon-name><comment><italic><tp:taxon-name><tp:taxon-name-part taxon-name-part-type="species">indica</tp:taxon-name-part></tp:taxon-name></italic>. <italic><tp:taxon-name><tp:taxon-name-part taxon-name-part-type="genus">Pheidole</tp:taxon-name-part> <tp:taxon-name-part taxon-name-part-type="species">indica</tp:taxon-name-part></tp:taxon-name></italic><xref ref-type="bibr" rid="B163">Mayr 1879</xref>: 679 (s.w.q.) INDIA, Calcutta [<named-content xmlns:xlink="http://www.w3.org/1999/xlink" content-type="dwc:institutional_code" xlink:type="simple">NHMW</named-content>, paralectotype s.w., examined]. <xref ref-type="bibr" rid="B86">Forel 1902b</xref>: 199 (m.); <xref ref-type="bibr" rid="B132">Imai et al. 1984</xref>: 6 (k.). Lectotype designated <xref ref-type="bibr" rid="B57">Eguchi 2004b</xref>: 199 (s.).</comment></tp:nomenclature-citation><tp:nomenclature-citation><tp:taxon-name><tp:taxon-name-part taxon-name-part-type="genus">Pheidole</tp:taxon-name-part></tp:taxon-name><comment>Note. Material of the unavailable name <tp:taxon-name><tp:taxon-name-part taxon-name-part-type="genus">Pheidole</tp:taxon-name-part> <tp:taxon-name-part taxon-name-part-type="species">javana</tp:taxon-name-part> <tp:taxon-name-part taxon-name-part-type="infraspecific-rank">r.</tp:taxon-name-part> <tp:taxon-name-part taxon-name-part-type="race">jubilans</tp:taxon-name-part> <tp:taxon-name-part taxon-name-part-type="infraspecific-rank">var.</tp:taxon-name-part> <tp:taxon-name-part taxon-name-part-type="variety">formosae</tp:taxon-name-part></tp:taxon-name><xref ref-type="bibr" rid="B100">Forel 1912</xref>: 60 referred to <italic><tp:taxon-name><tp:taxon-name-part taxon-name-part-type="genus">Pheidole</tp:taxon-name-part> <tp:taxon-name-part taxon-name-part-type="species">indica</tp:taxon-name-part></tp:taxon-name></italic>: <xref ref-type="bibr" rid="B57">Eguchi 2004b</xref>: 199.</comment></tp:nomenclature-citation><tp:nomenclature-citation><tp:taxon-name><tp:taxon-name-part taxon-name-part-type="genus">Pheidole</tp:taxon-name-part></tp:taxon-name><comment><italic><tp:taxon-name><tp:taxon-name-part taxon-name-part-type="species">striativentris</tp:taxon-name-part></tp:taxon-name></italic>. <italic><tp:taxon-name><tp:taxon-name-part taxon-name-part-type="genus">Pheidole</tp:taxon-name-part> <tp:taxon-name-part taxon-name-part-type="species">striativentris</tp:taxon-name-part></tp:taxon-name></italic><xref ref-type="bibr" rid="B163">Mayr 1879</xref>: 678 (s.) INDIA: Calcutta. <xref ref-type="bibr" rid="B86">Forel 1902b</xref>: 195 (w.q.). Junior synonym of <italic><tp:taxon-name><tp:taxon-name-part taxon-name-part-type="species">indica</tp:taxon-name-part></tp:taxon-name></italic>: <xref ref-type="bibr" rid="B57">Eguchi 2004b</xref>: 199.</comment></tp:nomenclature-citation><tp:nomenclature-citation><tp:taxon-name><tp:taxon-name-part taxon-name-part-type="genus">Pheidole</tp:taxon-name-part></tp:taxon-name><comment><italic><tp:taxon-name><tp:taxon-name-part taxon-name-part-type="species">teneriffana</tp:taxon-name-part></tp:taxon-name></italic>. <italic><tp:taxon-name><tp:taxon-name-part taxon-name-part-type="genus">Pheidole</tp:taxon-name-part> <tp:taxon-name-part taxon-name-part-type="species">teneriffana</tp:taxon-name-part></tp:taxon-name></italic><xref ref-type="bibr" rid="B76">Forel 1893b</xref>: 465 (s.w.) SPAIN, Canary Is. (s.) Laguna, Tenerife (M. Medina); (q.) Las Palmas, Canarías (Cabrera y Díaz). [Also described as new by <xref ref-type="bibr" rid="B77">Forel 1894a</xref>: 160.] Queen described: <xref ref-type="bibr" rid="B196">Santschi 1908</xref>: 521. Male described: <xref ref-type="bibr" rid="B112">Gómez and Espadaler 2006</xref>: 229. <bold>n. syn.</bold></comment></tp:nomenclature-citation><tp:nomenclature-citation><tp:taxon-name><tp:taxon-name-part taxon-name-part-type="genus">Pheidole</tp:taxon-name-part></tp:taxon-name><comment><italic><tp:taxon-name><tp:taxon-name-part taxon-name-part-type="species">voeltzkowii</tp:taxon-name-part></tp:taxon-name></italic>. <italic><tp:taxon-name><tp:taxon-name-part taxon-name-part-type="genus">Pheidole</tp:taxon-name-part> <tp:taxon-name-part taxon-name-part-type="species">voeltzkowii</tp:taxon-name-part></tp:taxon-name></italic><xref ref-type="bibr" rid="B78">Forel 1894b</xref>: 227 (s.w.m.) MADAGASCAR. Queen described: <xref ref-type="bibr" rid="B81">Forel 1897</xref>: 207. Junior synonym of <italic><tp:taxon-name><tp:taxon-name-part taxon-name-part-type="species">teneriffana</tp:taxon-name-part></tp:taxon-name></italic>: <xref ref-type="bibr" rid="B72">Fischer and Fisher 2013</xref>: 340. <bold>n. syn.</bold></comment></tp:nomenclature-citation><tp:nomenclature-citation><tp:taxon-name><tp:taxon-name-part taxon-name-part-type="genus">Pheidole</tp:taxon-name-part></tp:taxon-name><comment><italic><tp:taxon-name><tp:taxon-name-part taxon-name-part-type="species">himalayana</tp:taxon-name-part></tp:taxon-name></italic>. <tp:taxon-name><tp:taxon-name-part taxon-name-part-type="genus">Pheidole</tp:taxon-name-part> <tp:taxon-name-part taxon-name-part-type="species">indica</tp:taxon-name-part> <tp:taxon-name-part taxon-name-part-type="infraspecific-rank">r.</tp:taxon-name-part> <tp:taxon-name-part taxon-name-part-type="race">himalayana</tp:taxon-name-part></tp:taxon-name><xref ref-type="bibr" rid="B86">Forel 1902b</xref>: 185 (s.), 199 (w.) INDIA. [Also described as new by <xref ref-type="bibr" rid="B85">Forel 1902a</xref>: 546.] Raised to species: <xref ref-type="bibr" rid="B11">Bingham 1903</xref>: 265. Subspecies of <italic><tp:taxon-name><tp:taxon-name-part taxon-name-part-type="species">indica</tp:taxon-name-part></tp:taxon-name></italic>: <xref ref-type="bibr" rid="B70">Emery 1921</xref>: 91; <xref ref-type="bibr" rid="B168">Menozzi 1939</xref>: 298; <xref ref-type="bibr" rid="B187">Pisarski 1967</xref>: 385. Junior synonym of <italic><tp:taxon-name><tp:taxon-name-part taxon-name-part-type="species">indica</tp:taxon-name-part></tp:taxon-name></italic>: <xref ref-type="bibr" rid="B57">Eguchi 2004b</xref>: 198.</comment></tp:nomenclature-citation><tp:nomenclature-citation><tp:taxon-name><tp:taxon-name-part taxon-name-part-type="genus">Pheidole</tp:taxon-name-part></tp:taxon-name><comment><italic><tp:taxon-name><tp:taxon-name-part taxon-name-part-type="species">rotschana</tp:taxon-name-part></tp:taxon-name></italic>. <tp:taxon-name><tp:taxon-name-part taxon-name-part-type="genus">Pheidole</tp:taxon-name-part> <tp:taxon-name-part taxon-name-part-type="species">indica</tp:taxon-name-part> <tp:taxon-name-part taxon-name-part-type="infraspecific-rank">r.</tp:taxon-name-part> <tp:taxon-name-part taxon-name-part-type="race">rotschana</tp:taxon-name-part></tp:taxon-name><xref ref-type="bibr" rid="B86">Forel 1902b</xref>: 185 (s.), 199 (w.m.) INDIA: Poona, Orissa, Trevandrum and Thana. Lectotype designated <xref ref-type="bibr" rid="B57">Eguchi 2004b</xref>: 199 (s.) INDIA: Poona. <xref ref-type="bibr" rid="B132">Imai et al. 1984</xref>: 6 (k.). [Also described as new by <xref ref-type="bibr" rid="B85">Forel 1902a</xref>: 546.] Raised to species: <xref ref-type="bibr" rid="B11">Bingham 1903</xref>: 264. Subspecies of <italic><tp:taxon-name><tp:taxon-name-part taxon-name-part-type="species">indica</tp:taxon-name-part></tp:taxon-name></italic>: <xref ref-type="bibr" rid="B96">Forel 1909b</xref>: 394; <xref ref-type="bibr" rid="B97">Forel 1911a</xref>: 222. Junior synonym of <italic><tp:taxon-name><tp:taxon-name-part taxon-name-part-type="species">indica</tp:taxon-name-part></tp:taxon-name></italic>: <xref ref-type="bibr" rid="B57">Eguchi 2004b</xref>: 199.</comment></tp:nomenclature-citation><tp:nomenclature-citation><tp:taxon-name><tp:taxon-name-part taxon-name-part-type="genus">Pheidole</tp:taxon-name-part></tp:taxon-name><comment><italic><tp:taxon-name><tp:taxon-name-part taxon-name-part-type="species">taina</tp:taxon-name-part></tp:taxon-name></italic>. <tp:taxon-name><tp:taxon-name-part taxon-name-part-type="genus">Pheidole</tp:taxon-name-part> <tp:taxon-name-part taxon-name-part-type="species">teneriffana</tp:taxon-name-part> <tp:taxon-name-part taxon-name-part-type="infraspecific-rank">subsp.</tp:taxon-name-part> <tp:taxon-name-part taxon-name-part-type="subspecies">taina</tp:taxon-name-part></tp:taxon-name><xref ref-type="bibr" rid="B1">Aguayo 1932</xref>: 219 (s.) CUBA, Holguín, viii.1930 (C.G. Aguayo). Junior synonym of <italic><tp:taxon-name><tp:taxon-name-part taxon-name-part-type="species">teneriffana</tp:taxon-name-part></tp:taxon-name></italic>: <xref ref-type="bibr" rid="B270">Wilson 2003</xref>: 640. See also: <xref ref-type="bibr" rid="B7">Baroni Urbani 1968</xref>: 438; Snelling, R.R. 1992: 121. <bold>n. syn.</bold></comment></tp:nomenclature-citation></tp:nomenclature-citation-list></tp:nomenclature><tp:treatment-sec sec-type="Diagnosis among introduced Pheidole"><title>Diagnosis among introduced <italic><tp:taxon-name><tp:taxon-name-part taxon-name-part-type="genus">Pheidole</tp:taxon-name-part></tp:taxon-name></italic>.</title><p>Light to dark reddish brown. <bold>Major</bold> <abbrev xmlns:xlink="http://www.w3.org/1999/xlink" xlink:title="Head Width mm: Measured at widest point of the head, in full-face view behind eye level" xlink:type="simple">HW</abbrev> 1.32–1.74, <abbrev xmlns:xlink="http://www.w3.org/1999/xlink" xlink:title="Head Length mm: Maximum distance from the midpoint of the anterior clypeal margin to the midpoint of the posterior margin of the head, measured in full-face view; in majors, measured from midpoint of tangent between anteriormost position of clypeus to midpoint of tangent between posteriormost projection of the vertex" xlink:type="simple">HL</abbrev> 1.31–1.76, <abbrev xmlns:xlink="http://www.w3.org/1999/xlink" xlink:title="Scape Length mm: Maximum scape length, excluding basal condyle and neck" xlink:type="simple">SL</abbrev> 0.73–0.91, <abbrev xmlns:xlink="http://www.w3.org/1999/xlink" xlink:title="Cephalic Index: HW / HL × 100" xlink:type="simple">CI</abbrev> 94–117, <abbrev xmlns:xlink="http://www.w3.org/1999/xlink" xlink:title="Scape Index: SL / HW × 100" xlink:type="simple">SI</abbrev> 47–62 (n=22). Head subquadrate (Fig. <xref ref-type="fig" rid="F1">7</xref>); rugoreticulate on posterolateral lobes and laterad of frontal carinae (Fig. <xref ref-type="fig" rid="F1">13a</xref>), but frons dominated by long, well-organized and parallel longitudinal rugae (Fig. <xref ref-type="fig" rid="F1">13b</xref>). Frontal carinae extend 3/4 distance of head before terminating (Fig. <xref ref-type="fig" rid="F1">15</xref>). Antennal scrobes indistinct to moderately impressed, but frontal carinae always forming a border capable of accepting the antennal scape (Fig. <xref ref-type="fig" rid="F1">13c</xref>). Hypostoma with weakly produced median tooth and submedian teeth. Promesonotum in profile with two convexities (Fig. <xref ref-type="fig" rid="F1">5</xref>), the large anterior dome in addition to a distinct mound or prominence on the posterior slope. Postpetiole not swollen relative to petiole (Fig. <xref ref-type="fig" rid="F1">3</xref>). <bold>Minor</bold> <abbrev xmlns:xlink="http://www.w3.org/1999/xlink" xlink:title="Head Width mm: Measured at widest point of the head, in full-face view behind eye level" xlink:type="simple">HW</abbrev> 0.50–0.65, <abbrev xmlns:xlink="http://www.w3.org/1999/xlink" xlink:title="Head Length mm: Maximum distance from the midpoint of the anterior clypeal margin to the midpoint of the posterior margin of the head, measured in full-face view; in majors, measured from midpoint of tangent between anteriormost position of clypeus to midpoint of tangent between posteriormost projection of the vertex" xlink:type="simple">HL</abbrev> 0.60–0.74, <abbrev xmlns:xlink="http://www.w3.org/1999/xlink" xlink:title="Scape Length mm: Maximum scape length, excluding basal condyle and neck" xlink:type="simple">SL</abbrev> 0.64–0.81, <abbrev xmlns:xlink="http://www.w3.org/1999/xlink" xlink:title="Cephalic Index: HW / HL × 100" xlink:type="simple">CI</abbrev> 72–90, <abbrev xmlns:xlink="http://www.w3.org/1999/xlink" xlink:title="Scape Index: SL / HW × 100" xlink:type="simple">SI</abbrev> 120–149 (n=20). Head predominantly glossy (Fig. <xref ref-type="fig" rid="F2">36</xref>), lacking punctation and or rugae above eye level. Posterior head margin weakly convex to flat in full-face view (Fig. <xref ref-type="fig" rid="F3">45</xref>). Antennal scapes long (e.g. Fig. <xref ref-type="fig" rid="F3">39</xref>), but not surpassing the posterior head margin by more than 2× eye length. Promesonotum in profile with two convexities, the large anterior dome (Fig. <xref ref-type="fig" rid="F3">43a</xref>) in addition to a distinct prominence on the posterior slope (Fig. <xref ref-type="fig" rid="F3">43b</xref>). Promesonotal prominence relatively convex (Fig. <xref ref-type="fig" rid="F3">50a</xref>). Metanotal depression relatively shallow (Fig. <xref ref-type="fig" rid="F3">50b</xref>). Petiole and postpetiole glossy to very weakly sculptured laterally (Fig. <xref ref-type="fig" rid="F3">48</xref>). Postpetiole not swollen relative to petiole (Fig. <xref ref-type="fig" rid="F1">3</xref>).</p><fig id="F5" position="float" orientation="portrait"><label>Figure 73.</label><caption><p>Relative morphometric measurements of <italic><tp:taxon-name><tp:taxon-name-part taxon-name-part-type="genus">Pheidole</tp:taxon-name-part> <tp:taxon-name-part taxon-name-part-type="species">indica</tp:taxon-name-part></tp:taxon-name></italic> paralectotypes, specimens previously determined as <italic><tp:taxon-name><tp:taxon-name-part taxon-name-part-type="genus">Pheidole</tp:taxon-name-part> <tp:taxon-name-part taxon-name-part-type="species">indica</tp:taxon-name-part></tp:taxon-name></italic>, and specimens previously determined as <italic><tp:taxon-name><tp:taxon-name-part taxon-name-part-type="genus">Pheidole</tp:taxon-name-part> <tp:taxon-name-part taxon-name-part-type="species">teneriffana</tp:taxon-name-part></tp:taxon-name></italic>. All values are in mm. <bold>A</bold> Head length <italic>vs.</italic> head width, major workers. <bold>B</bold> Head length <italic>vs.</italic> head width, minor workers. <bold>C</bold> Scape length <italic>vs.</italic> head width, major workers <bold>D</bold> Scape length <italic>vs.</italic> head width, minor workers.</p></caption><graphic xmlns:xlink="http://www.w3.org/1999/xlink" xlink:href="zookeys-543-001-g005.jpg" position="float" orientation="portrait" xlink:type="simple" id="oo_68227.jpg"/></fig></tp:treatment-sec><tp:treatment-sec sec-type="Identification, taxonomy and systematics"><title>Identification, taxonomy and systematics.</title><p><italic><tp:taxon-name><tp:taxon-name-part taxon-name-part-type="genus">Pheidole</tp:taxon-name-part> <tp:taxon-name-part taxon-name-part-type="species">indica</tp:taxon-name-part></tp:taxon-name></italic> is a medium to large reddish brown species with relatively long limbs. It belongs to the <italic><tp:taxon-name><tp:taxon-name-part taxon-name-part-type="genus">Pheidole</tp:taxon-name-part> <tp:taxon-name-part taxon-name-part-type="species">fervens</tp:taxon-name-part></tp:taxon-name></italic> clade along with its Australasian congeners <italic><tp:taxon-name><tp:taxon-name-part taxon-name-part-type="genus">Pheidole</tp:taxon-name-part> <tp:taxon-name-part taxon-name-part-type="species">cariniceps</tp:taxon-name-part></tp:taxon-name></italic>, <italic><tp:taxon-name><tp:taxon-name-part taxon-name-part-type="genus">Pheidole</tp:taxon-name-part> <tp:taxon-name-part taxon-name-part-type="species">fervens</tp:taxon-name-part></tp:taxon-name></italic>, <italic><tp:taxon-name><tp:taxon-name-part taxon-name-part-type="genus">Pheidole</tp:taxon-name-part> <tp:taxon-name-part taxon-name-part-type="species">hospes</tp:taxon-name-part></tp:taxon-name></italic>, <italic><tp:taxon-name><tp:taxon-name-part taxon-name-part-type="genus">Pheidole</tp:taxon-name-part> <tp:taxon-name-part taxon-name-part-type="species">impressiceps</tp:taxon-name-part></tp:taxon-name></italic>, and <italic><tp:taxon-name><tp:taxon-name-part taxon-name-part-type="genus">Pheidole</tp:taxon-name-part> <tp:taxon-name-part taxon-name-part-type="species">oceanica</tp:taxon-name-part></tp:taxon-name></italic> (<xref ref-type="bibr" rid="B52">Economo et al. 2015</xref>, unpublished data). The major and minor workers are distinguished from those of <italic><tp:taxon-name><tp:taxon-name-part taxon-name-part-type="genus">Pheidole</tp:taxon-name-part> <tp:taxon-name-part taxon-name-part-type="species">megacephala</tp:taxon-name-part></tp:taxon-name></italic> by the lack of a swollen postpetiole (Fig. <xref ref-type="fig" rid="F1">3</xref>). The majors are also easily separated from those of <italic><tp:taxon-name><tp:taxon-name-part taxon-name-part-type="genus">Pheidole</tp:taxon-name-part> <tp:taxon-name-part taxon-name-part-type="species">megacephala</tp:taxon-name-part></tp:taxon-name></italic> by the strongly sculptured head (Fig. <xref ref-type="fig" rid="F1">13</xref>). The minors can be confused with those of <italic><tp:taxon-name><tp:taxon-name-part taxon-name-part-type="genus">Pheidole</tp:taxon-name-part> <tp:taxon-name-part taxon-name-part-type="species">megacephala</tp:taxon-name-part></tp:taxon-name></italic> because both have glossy heads. However, the minors of <italic><tp:taxon-name><tp:taxon-name-part taxon-name-part-type="genus">Pheidole</tp:taxon-name-part> <tp:taxon-name-part taxon-name-part-type="species">fervens</tp:taxon-name-part></tp:taxon-name></italic> can be separated from those of <italic><tp:taxon-name><tp:taxon-name-part taxon-name-part-type="genus">Pheidole</tp:taxon-name-part> <tp:taxon-name-part taxon-name-part-type="species">megacephala</tp:taxon-name-part></tp:taxon-name></italic> by the relatively longer antennal scapes (Fig. <xref ref-type="fig" rid="F3">39</xref> <italic>vs.</italic> Fig. <xref ref-type="fig" rid="F3">40</xref>) and the presence of a promesonotal prominence (Fig. <xref ref-type="fig" rid="F3">43</xref> <italic>vs.</italic> Fig. <xref ref-type="fig" rid="F3">42</xref>). <italic><tp:taxon-name><tp:taxon-name-part taxon-name-part-type="genus">Pheidole</tp:taxon-name-part> <tp:taxon-name-part taxon-name-part-type="species">indica</tp:taxon-name-part></tp:taxon-name></italic> is broadly sympatric with <italic><tp:taxon-name><tp:taxon-name-part taxon-name-part-type="genus">Pheidole</tp:taxon-name-part> <tp:taxon-name-part taxon-name-part-type="species">noda</tp:taxon-name-part></tp:taxon-name></italic> and <italic><tp:taxon-name><tp:taxon-name-part taxon-name-part-type="genus">Pheidole</tp:taxon-name-part> <tp:taxon-name-part taxon-name-part-type="species">fervens</tp:taxon-name-part></tp:taxon-name></italic>. It is easily separated from the former by the lack of a swollen postpetiole (Fig. <xref ref-type="fig" rid="F1">3</xref> <italic>vs.</italic> Fig. <xref ref-type="fig" rid="F1">2</xref>). Separation from <italic><tp:taxon-name><tp:taxon-name-part taxon-name-part-type="genus">Pheidole</tp:taxon-name-part> <tp:taxon-name-part taxon-name-part-type="species">fervens</tp:taxon-name-part></tp:taxon-name></italic> is quite difficult, and readers are referred to corresponding section under that species for distinguishing characters. Readers are referred to <xref ref-type="bibr" rid="B57">Eguchi (2004b</xref>; <xref ref-type="bibr" rid="B58">2008</xref>) for characters used to separate <italic><tp:taxon-name><tp:taxon-name-part taxon-name-part-type="genus">Pheidole</tp:taxon-name-part> <tp:taxon-name-part taxon-name-part-type="species">indica</tp:taxon-name-part></tp:taxon-name></italic> and <italic><tp:taxon-name><tp:taxon-name-part taxon-name-part-type="genus">Pheidole</tp:taxon-name-part> <tp:taxon-name-part taxon-name-part-type="species">fervens</tp:taxon-name-part></tp:taxon-name></italic> from their Asian congeners.</p><p><italic><tp:taxon-name><tp:taxon-name-part taxon-name-part-type="genus">Pheidole</tp:taxon-name-part> <tp:taxon-name-part taxon-name-part-type="species">indica</tp:taxon-name-part></tp:taxon-name></italic> was originally described from India. <xref ref-type="bibr" rid="B57">Eguchi (2004b)</xref> synonymized several other Asian congeners under <italic><tp:taxon-name><tp:taxon-name-part taxon-name-part-type="genus">Pheidole</tp:taxon-name-part> <tp:taxon-name-part taxon-name-part-type="species">indica</tp:taxon-name-part></tp:taxon-name></italic> and discussed taxonomic differences used to distinguish it from <italic><tp:taxon-name><tp:taxon-name-part taxon-name-part-type="genus">Pheidole</tp:taxon-name-part> <tp:taxon-name-part taxon-name-part-type="species">fervens</tp:taxon-name-part></tp:taxon-name></italic> and other morphologically similar species. We synonymize <italic><tp:taxon-name><tp:taxon-name-part taxon-name-part-type="genus">Pheidole</tp:taxon-name-part> <tp:taxon-name-part taxon-name-part-type="species">teneriffana</tp:taxon-name-part></tp:taxon-name></italic> under <italic><tp:taxon-name><tp:taxon-name-part taxon-name-part-type="genus">Pheidole</tp:taxon-name-part> <tp:taxon-name-part taxon-name-part-type="species">indica</tp:taxon-name-part></tp:taxon-name></italic> based on morphological analysis of the type specimens and genetic analysis of previously determined specimens (unpublished data). Forel, in his original description of <italic><tp:taxon-name><tp:taxon-name-part taxon-name-part-type="genus">Pheidole</tp:taxon-name-part> <tp:taxon-name-part taxon-name-part-type="species">teneriffana</tp:taxon-name-part></tp:taxon-name></italic>, noted the similarity between it and <italic><tp:taxon-name><tp:taxon-name-part taxon-name-part-type="genus">Pheidole</tp:taxon-name-part> <tp:taxon-name-part taxon-name-part-type="species">striativentris</tp:taxon-name-part></tp:taxon-name></italic> [= <italic><tp:taxon-name><tp:taxon-name-part taxon-name-part-type="species">indica</tp:taxon-name-part></tp:taxon-name></italic>].</p><p>The biogeographical origin of <italic><tp:taxon-name><tp:taxon-name-part taxon-name-part-type="genus">Pheidole</tp:taxon-name-part> <tp:taxon-name-part taxon-name-part-type="species">teneriffana</tp:taxon-name-part></tp:taxon-name></italic> has been a minor mystery of the past century, as revealed by the recent review of the species by <xref ref-type="bibr" rid="B248">Wetterer (2011)</xref>. There appeared to be general consensus that <italic><tp:taxon-name><tp:taxon-name-part taxon-name-part-type="genus">Pheidole</tp:taxon-name-part> <tp:taxon-name-part taxon-name-part-type="species">teneriffana</tp:taxon-name-part></tp:taxon-name></italic> was native to at least some portion of North Africa, Arabia, the Middle East or the Mediterranean. <xref ref-type="bibr" rid="B199">Santschi (1918)</xref>, suggested the upper Nile area (South Sudan). <xref ref-type="bibr" rid="B270">Wilson (2003)</xref> suggested North Africa and potentially the Canary Islands. <xref ref-type="bibr" rid="B35">Collingwood et al. (2004)</xref> suggested it was native throughout northern Africa and observed it to be, “spreading over a wide front in the Middle East, Arabia and the Mediterranean countries.” <xref ref-type="bibr" rid="B248">Wetterer (2011)</xref> found the distribution of <italic><tp:taxon-name><tp:taxon-name-part taxon-name-part-type="genus">Pheidole</tp:taxon-name-part> <tp:taxon-name-part taxon-name-part-type="species">teneriffana</tp:taxon-name-part></tp:taxon-name></italic> enigmatic, “Curiously, most Old World records of <italic><tp:taxon-name><tp:taxon-name-part taxon-name-part-type="genus">Pheidole</tp:taxon-name-part> <tp:taxon-name-part taxon-name-part-type="species">teneriffana</tp:taxon-name-part></tp:taxon-name></italic> are subtropical, but all New World records are tropical, except one from California…If <italic><tp:taxon-name><tp:taxon-name-part taxon-name-part-type="genus">Pheidole</tp:taxon-name-part> <tp:taxon-name-part taxon-name-part-type="species">teneriffana</tp:taxon-name-part></tp:taxon-name></italic> is truly native across North Africa, it is remarkable how few records I found from any North African country other than Egypt.”</p></tp:treatment-sec><tp:treatment-sec sec-type="Biology"><title>Biology.</title><p>In Asia <italic><tp:taxon-name><tp:taxon-name-part taxon-name-part-type="genus">Pheidole</tp:taxon-name-part> <tp:taxon-name-part taxon-name-part-type="species">indica</tp:taxon-name-part></tp:taxon-name></italic> is known to nest in soil or under stones in open and dry habitats (<xref ref-type="bibr" rid="B57">Eguchi 2004b</xref>). It is among the most widespread <italic><tp:taxon-name><tp:taxon-name-part taxon-name-part-type="genus">Pheidole</tp:taxon-name-part></tp:taxon-name></italic> species in Asia. In the Caribbean <xref ref-type="bibr" rid="B248">Wetterer (2011)</xref> found <italic><tp:taxon-name><tp:taxon-name-part taxon-name-part-type="genus">Pheidole</tp:taxon-name-part> <tp:taxon-name-part taxon-name-part-type="species">indica</tp:taxon-name-part></tp:taxon-name></italic> [as <italic><tp:taxon-name><tp:taxon-name-part taxon-name-part-type="genus">Pheidole</tp:taxon-name-part> <tp:taxon-name-part taxon-name-part-type="species">teneriffana</tp:taxon-name-part></tp:taxon-name></italic>] almost exclusively on beaches and at highly disturbed urban sites, particularly in waterfront areas. In northern Africa, <xref ref-type="bibr" rid="B196">Santschi (1908)</xref> noted the tramp-like distribution of what he treated as <italic><tp:taxon-name><tp:taxon-name-part taxon-name-part-type="genus">Pheidole</tp:taxon-name-part> <tp:taxon-name-part taxon-name-part-type="species">teneriffana</tp:taxon-name-part></tp:taxon-name></italic>, “This species, described by Forel on samples from the Canary Islands, was sent to me from Cairo. I discovered it most recently in Sousse [Tunisia], in the park, near the port. As it does not exist in the interior, I think it is one species cosmopolitan tendencies. It nests in the ground and under stones.” Santschi (1934) later reported the species from Alexandria, Egypt, and noted that <!--PageBreak--><italic><tp:taxon-name><tp:taxon-name-part taxon-name-part-type="genus">Pheidole</tp:taxon-name-part> <tp:taxon-name-part taxon-name-part-type="species">teneriffana</tp:taxon-name-part></tp:taxon-name></italic> was rarely reported far from seaports. <xref ref-type="bibr" rid="B36">Collingwood et al. (1997)</xref> reported that in the United Arab Emirates, <italic><tp:taxon-name><tp:taxon-name-part taxon-name-part-type="genus">Pheidole</tp:taxon-name-part> <tp:taxon-name-part taxon-name-part-type="species">indica</tp:taxon-name-part></tp:taxon-name></italic> [as <italic><tp:taxon-name><tp:taxon-name-part taxon-name-part-type="genus">Pheidole</tp:taxon-name-part> <tp:taxon-name-part taxon-name-part-type="species">teneriffana</tp:taxon-name-part></tp:taxon-name></italic>] was populous in irrigated gardens and along the coast where it appeared to be spreading rapidly, possibly to the detriment of local species. The species has also been reported from urban areas of the Balearic Islands where it is common in the gardens and trees and on sidewalks near the harbor (<xref ref-type="bibr" rid="B112">Gómez and Espadaler 2006</xref>). <xref ref-type="bibr" rid="B72">Fischer and Fisher (2013)</xref> reported <italic><tp:taxon-name><tp:taxon-name-part taxon-name-part-type="genus">Pheidole</tp:taxon-name-part> <tp:taxon-name-part taxon-name-part-type="species">indica</tp:taxon-name-part></tp:taxon-name></italic> [as <italic><tp:taxon-name><tp:taxon-name-part taxon-name-part-type="genus">Pheidole</tp:taxon-name-part> <tp:taxon-name-part taxon-name-part-type="species">teneriffana</tp:taxon-name-part></tp:taxon-name></italic>] from the Malagasy region. It was collected on the Comoros, Mauritius, the Seychelles, and from coastal towns in Madagascar, usually from under stones, ground nests, or foraging on the ground or lower vegetation in urban or garden habitats at elevations below 300 m. It was also found on Mayotte in native littoral and secondary forest below 10 m.</p><p>Perhaps the most detailed study of <italic><tp:taxon-name><tp:taxon-name-part taxon-name-part-type="genus">Pheidole</tp:taxon-name-part> <tp:taxon-name-part taxon-name-part-type="species">indica</tp:taxon-name-part></tp:taxon-name></italic> in the New World comes from the account of <xref ref-type="bibr" rid="B151">Martínez (1992)</xref> who reported a vigorous population, represented by a putatively single polydomous colony spanning several hectares, that was discovered in Long Beach, California in 1989. <xref ref-type="bibr" rid="B151">Martínez (1992)</xref> reportedly observed 23 inseminated queens from a single colony that was changing nest sites (although no details are given for how he knew the queens were inseminated). He described the colony nests as low mounds on the soil, along curbs or sidewalks, at the edges of lawns, in cracks in pavement, and at the bases of trees. New colonies were started by budding. Workers foraged night and day unless temperature exceeded 26 °C, taking seeds and scavenging dead or dying insects. They were observed feeding on sweet or greasy foods, but were not seen tending aphids. <xref ref-type="bibr" rid="B151">Martínez (1992)</xref> observed the species attacking native ants, including <italic><tp:taxon-name><tp:taxon-name-part taxon-name-part-type="genus">Pogonomyrmex</tp:taxon-name-part> <tp:taxon-name-part taxon-name-part-type="species">californicus</tp:taxon-name-part></tp:taxon-name></italic> (Buckley). More remarkably, he reportedly observed <italic><tp:taxon-name><tp:taxon-name-part taxon-name-part-type="genus">Pheidole</tp:taxon-name-part> <tp:taxon-name-part taxon-name-part-type="species">indica</tp:taxon-name-part></tp:taxon-name></italic> destroying colonies and taking over nest sites of <italic><tp:taxon-name><tp:taxon-name-part taxon-name-part-type="genus">Linepithema</tp:taxon-name-part> <tp:taxon-name-part taxon-name-part-type="species">humile</tp:taxon-name-part></tp:taxon-name></italic>. Despite the purported success of these battles, <italic><tp:taxon-name><tp:taxon-name-part taxon-name-part-type="genus">Pheidole</tp:taxon-name-part> <tp:taxon-name-part taxon-name-part-type="species">indica</tp:taxon-name-part></tp:taxon-name></italic> must have lost the larger war against <italic><tp:taxon-name><tp:taxon-name-part taxon-name-part-type="genus">Linepithema</tp:taxon-name-part> <tp:taxon-name-part taxon-name-part-type="species">humile</tp:taxon-name-part></tp:taxon-name></italic>, as the eventual extirpation of the Californian population was attributed to the Argentine ant (<xref ref-type="bibr" rid="B120">Gulmahamad 1999</xref>).</p></tp:treatment-sec><tp:treatment-sec sec-type="Distribution"><title>Distribution.</title><p>We treat all occurrence records from the regions of Indomalaya west of the Korean Peninsula as native. The Korean and Japanese populations are considered introduced (<xref ref-type="bibr" rid="B30">Choi and Bang 1993</xref>; <xref ref-type="bibr" rid="B31">Choi et al. 1993a</xref>; <xref ref-type="bibr" rid="B32">Choi et al. 1993b</xref>; <xref ref-type="bibr" rid="B237">Terayama 1992</xref>), and additional portions of the range in Asia might also have resulted from anthropogenic transport. <italic><tp:taxon-name><tp:taxon-name-part taxon-name-part-type="genus">Pheidole</tp:taxon-name-part> <tp:taxon-name-part taxon-name-part-type="species">indica</tp:taxon-name-part></tp:taxon-name></italic> has been introduced to scattered localities across the globe, although the vast majority of these records were attributed to its junior synonym, <italic><tp:taxon-name><tp:taxon-name-part taxon-name-part-type="genus">Pheidole</tp:taxon-name-part> <tp:taxon-name-part taxon-name-part-type="species">teneriffana</tp:taxon-name-part></tp:taxon-name></italic>. Introduced populations have been reported from the Mediterranean, northern Africa, the Malagasy region, Western Australia, Peru, the Caribbean, and southern California.</p></tp:treatment-sec><tp:treatment-sec sec-type="Risk statement"><title>Risk statement.</title><p><italic><tp:taxon-name><tp:taxon-name-part taxon-name-part-type="genus">Pheidole</tp:taxon-name-part> <tp:taxon-name-part taxon-name-part-type="species">indica</tp:taxon-name-part></tp:taxon-name></italic> is not considered to be a major pest to either agriculture or native ecosystems. Although the species is tolerant of disturbed and urban areas, we found no reports of it infesting structures. Few studies have measured the effect of <italic><tp:taxon-name><tp:taxon-name-part taxon-name-part-type="genus">Pheidole</tp:taxon-name-part> <tp:taxon-name-part taxon-name-part-type="species">indica</tp:taxon-name-part></tp:taxon-name></italic> on ecosystem health, but we predict that it could negatively impact native arthropods. The species is continuing to spread across the globe and further studies are required to test its ecological and agricultural impact outside its native range.</p><!--PageBreak--></tp:treatment-sec><tp:treatment-sec><!--Section generated to contain objects referenced in tp:taxon-treatment.--><fig id="F10" position="float" orientation="portrait"><label>Figure 78.</label><caption><p><italic><tp:taxon-name><tp:taxon-name-part taxon-name-part-type="genus">Pheidole</tp:taxon-name-part> <tp:taxon-name-part taxon-name-part-type="species">indica</tp:taxon-name-part></tp:taxon-name></italic> Mayr. Major worker, <ext-link xmlns:xlink="http://www.w3.org/1999/xlink" ext-link-type="uri" xlink:href="http://data.antweb.org/specimen/CASENT0264427" xlink:type="simple">CASENT0264427</ext-link>: <bold>A</bold> full-face view <bold>B</bold> lateral view <bold>C</bold> dorsal view. Minor worker, <ext-link xmlns:xlink="http://www.w3.org/1999/xlink" ext-link-type="uri" xlink:href="http://data.antweb.org/specimen/CASENT0263700" xlink:type="simple">CASENT0263700</ext-link>: <bold>D</bold> full-face view <bold>E</bold> profile view <bold>F</bold> dorsal view. From Antweb.org, photographs by Estella Ortega.</p></caption><graphic xmlns:xlink="http://www.w3.org/1999/xlink" xlink:href="zookeys-543-001-g010.jpg" position="float" orientation="portrait" xlink:type="simple" id="oo_68232.jpg"/></fig><fig id="F20" position="float" orientation="portrait"><label>Figure 88.</label><caption><p>Geographic distribution of introduced <italic><tp:taxon-name><tp:taxon-name-part taxon-name-part-type="genus">Pheidole</tp:taxon-name-part></tp:taxon-name></italic> species. <bold>A</bold> <italic><tp:taxon-name><tp:taxon-name-part taxon-name-part-type="genus">Pheidole</tp:taxon-name-part> <tp:taxon-name-part taxon-name-part-type="species">anastasii</tp:taxon-name-part></tp:taxon-name></italic> Emery <bold>B</bold> <italic><tp:taxon-name><tp:taxon-name-part taxon-name-part-type="genus">Pheidole</tp:taxon-name-part> <tp:taxon-name-part taxon-name-part-type="species">bilimeki</tp:taxon-name-part></tp:taxon-name></italic> Mayr <bold>C</bold> <italic><tp:taxon-name><tp:taxon-name-part taxon-name-part-type="genus">Pheidole</tp:taxon-name-part> <tp:taxon-name-part taxon-name-part-type="species">fervens</tp:taxon-name-part></tp:taxon-name></italic> F. Smith. Circle symbols represent georeferenced localities. Shaded polygons represent administrative units from which the respective species have been recorded as occurring. Larger countries are subdivided into states or provinces for increased geographic resolution. Blue = putative native occurrence records. Red = putative introduced occurrence records. Yellow = records for indoor occurrences (heated buildings, greenhouses, etc.) in regions where the species is incapable of year-round outdoor survival.</p><p>Geographic distribution of introduced <italic><tp:taxon-name><tp:taxon-name-part taxon-name-part-type="genus">Pheidole</tp:taxon-name-part></tp:taxon-name></italic> species. <bold>D</bold> <italic><tp:taxon-name><tp:taxon-name-part taxon-name-part-type="genus">Pheidole</tp:taxon-name-part> <tp:taxon-name-part taxon-name-part-type="species">flavens</tp:taxon-name-part></tp:taxon-name></italic> Roger <bold>E</bold> <italic><tp:taxon-name><tp:taxon-name-part taxon-name-part-type="genus">Pheidole</tp:taxon-name-part> <tp:taxon-name-part taxon-name-part-type="species">flavens</tp:taxon-name-part></tp:taxon-name></italic>-complex (excluding determined records of <italic><tp:taxon-name><tp:taxon-name-part taxon-name-part-type="genus">Pheidole</tp:taxon-name-part> <tp:taxon-name-part taxon-name-part-type="species">flavens</tp:taxon-name-part></tp:taxon-name></italic> Roger and <italic><tp:taxon-name><tp:taxon-name-part taxon-name-part-type="genus">Pheidole</tp:taxon-name-part> <tp:taxon-name-part taxon-name-part-type="species">navigans</tp:taxon-name-part></tp:taxon-name></italic> Forel) <bold>F</bold> <italic><tp:taxon-name><tp:taxon-name-part taxon-name-part-type="genus">Pheidole</tp:taxon-name-part> <tp:taxon-name-part taxon-name-part-type="species">indica</tp:taxon-name-part></tp:taxon-name></italic> Mayr. Circle symbols represent georeferenced localities. Shaded polygons represent administrative units from which the respective species have been recorded as occurring. Larger countries are subdivided into states or provinces for increased geographic resolution. Blue = putative native occurrence records. Red = putative introduced occurrence records. Yellow = records for indoor occurrences (heated buildings, greenhouses, etc.) in regions where the species is incapable of year-round outdoor survival.</p><p>Geographic distribution of introduced <italic><tp:taxon-name><tp:taxon-name-part taxon-name-part-type="genus">Pheidole</tp:taxon-name-part></tp:taxon-name></italic> species. <bold>G</bold> <italic><tp:taxon-name><tp:taxon-name-part taxon-name-part-type="genus">Pheidole</tp:taxon-name-part> <tp:taxon-name-part taxon-name-part-type="species">megacephala</tp:taxon-name-part></tp:taxon-name></italic> (Fabricius) <bold>H</bold> <italic><tp:taxon-name><tp:taxon-name-part taxon-name-part-type="genus">Pheidole</tp:taxon-name-part> <tp:taxon-name-part taxon-name-part-type="species">navigans</tp:taxon-name-part></tp:taxon-name></italic> Forel <bold>I</bold> <italic><tp:taxon-name><tp:taxon-name-part taxon-name-part-type="genus">Pheidole</tp:taxon-name-part> <tp:taxon-name-part taxon-name-part-type="species">noda</tp:taxon-name-part></tp:taxon-name></italic> F. Smith. Circle symbols represent georeferenced localities. Shaded polygons represent administrative units from which the respective species have been recorded as occurring. Larger countries are subdivided into states or provinces for increased geographic resolution. Blue = putative native occurrence records. Red = putative introduced occurrence records. Yellow = records for indoor occurrences (heated buildings, greenhouses, etc.) in regions where the species is incapable of year-round outdoor survival.</p><p>Geographic distribution of introduced <italic><tp:taxon-name><tp:taxon-name-part taxon-name-part-type="genus">Pheidole</tp:taxon-name-part></tp:taxon-name></italic> species. <bold>J</bold> <italic><tp:taxon-name><tp:taxon-name-part taxon-name-part-type="genus">Pheidole</tp:taxon-name-part> <tp:taxon-name-part taxon-name-part-type="species">obscurithorax</tp:taxon-name-part></tp:taxon-name></italic> Naves <bold>K</bold> <italic><tp:taxon-name><tp:taxon-name-part taxon-name-part-type="genus">Pheidole</tp:taxon-name-part> <tp:taxon-name-part taxon-name-part-type="species">parva</tp:taxon-name-part></tp:taxon-name></italic> Mayr <bold>L</bold> <italic><tp:taxon-name><tp:taxon-name-part taxon-name-part-type="genus">Pheidole</tp:taxon-name-part> <tp:taxon-name-part taxon-name-part-type="species">proxima</tp:taxon-name-part></tp:taxon-name></italic> Mayr. Circle symbols represent georeferenced localities. Shaded polygons represent administrative units from which the respective species have been recorded as occurring. Larger countries are subdivided into states or provinces for increased geographic resolution. Blue = putative native occurrence records. Red = putative introduced occurrence records. Yellow = records for indoor occurrences (heated buildings, greenhouses, etc.) in regions where the species is incapable of year-round outdoor survival.</p><p>Geographic distribution of introduced <italic><tp:taxon-name><tp:taxon-name-part taxon-name-part-type="genus">Pheidole</tp:taxon-name-part></tp:taxon-name></italic> species. <bold>M</bold> <italic><tp:taxon-name><tp:taxon-name-part taxon-name-part-type="genus">Pheidole</tp:taxon-name-part> <tp:taxon-name-part taxon-name-part-type="species">punctatissima</tp:taxon-name-part></tp:taxon-name></italic> Mayr <bold>N</bold> <italic><tp:taxon-name><tp:taxon-name-part taxon-name-part-type="genus">Pheidole</tp:taxon-name-part> <tp:taxon-name-part taxon-name-part-type="species">rugosula</tp:taxon-name-part></tp:taxon-name></italic> Forel <bold>O</bold> <italic><tp:taxon-name><tp:taxon-name-part taxon-name-part-type="genus">Pheidole</tp:taxon-name-part> <tp:taxon-name-part taxon-name-part-type="species">vigilans</tp:taxon-name-part></tp:taxon-name></italic> (F. Smith).Circle symbols represent georeferenced localities. Shaded polygons represent administrative units from which the respective species have been recorded as occurring. Larger countries are subdivided into states or provinces for increased geographic resolution. Blue = putative native occurrence records. Red = putative introduced occurrence records. Yellow = records for indoor occurrences (heated buildings, greenhouses, etc.) in regions where the species is incapable of year-round outdoor survival.</p></caption><graphic xmlns:xlink="http://www.w3.org/1999/xlink" xlink:href="zookeys-543-001-g020_97.jpg" position="float" orientation="portrait" xlink:type="simple" id="oo_68243.jpg"/><graphic xmlns:xlink="http://www.w3.org/1999/xlink" xlink:href="zookeys-543-001-g020_98.jpg" position="float" orientation="portrait" xlink:type="simple" id="oo_68244.jpg"/><graphic xmlns:xlink="http://www.w3.org/1999/xlink" xlink:href="zookeys-543-001-g020_99.jpg" position="float" orientation="portrait" xlink:type="simple" id="oo_68245.jpg"/><graphic xmlns:xlink="http://www.w3.org/1999/xlink" xlink:href="zookeys-543-001-g020_100.jpg" position="float" orientation="portrait" xlink:type="simple" id="oo_68246.jpg"/><graphic xmlns:xlink="http://www.w3.org/1999/xlink" xlink:href="zookeys-543-001-g020_101.jpg" position="float" orientation="portrait" xlink:type="simple" id="oo_68247.jpg"/></fig><fig id="F1" position="float" orientation="portrait"><label>Figures 1–19.</label><graphic xmlns:xlink="http://www.w3.org/1999/xlink" xlink:href="zookeys-543-001-g001.jpg" position="float" orientation="portrait" xlink:type="simple" id="oo_68223.jpg"/></fig><fig id="F2" position="float" orientation="portrait"><label>Figures 20–38.</label><graphic xmlns:xlink="http://www.w3.org/1999/xlink" xlink:href="zookeys-543-001-g002.jpg" position="float" orientation="portrait" xlink:type="simple" id="oo_68224.jpg"/></fig><fig id="F3" position="float" orientation="portrait"><label>Figures 39–56.</label><graphic xmlns:xlink="http://www.w3.org/1999/xlink" xlink:href="zookeys-543-001-g003.jpg" position="float" orientation="portrait" xlink:type="simple" id="oo_68225.jpg"/></fig></tp:treatment-sec><ref-list><ref id="B163"><mixed-citation xmlns:xlink="http://www.w3.org/1999/xlink" xlink:type="simple"><person-group><name name-style="western"><surname>Mayr</surname><given-names>G</given-names></name></person-group> (<year>1879</year>) <article-title>Beiträge zur Ameisen-Fauna Asiens.</article-title> <source>Verhandlungen der Kaiserlich-Königlichen Zoologisch-Botanischen Gesellschaft in Wien</source> <volume>28</volume>: <fpage>645</fpage>–<lpage>686</lpage>. </mixed-citation></ref><ref id="B86"><mixed-citation xmlns:xlink="http://www.w3.org/1999/xlink" xlink:type="simple"><person-group><name name-style="western"><surname>Forel</surname><given-names>A</given-names></name></person-group> (<year>1902b</year>) <article-title>Les Formicides de l’Empire des Indes et de Ceylan. Part IX.</article-title> <source>Journal of the Bombay Natural History Society</source> <volume>14</volume>: <fpage>520</fpage>–<lpage>546</lpage>. </mixed-citation></ref><ref id="B132"><mixed-citation xmlns:xlink="http://www.w3.org/1999/xlink" xlink:type="simple"><person-group><name name-style="western"><surname>Imai</surname><given-names>HT</given-names></name><name name-style="western"><surname>Baroni Urbani</surname><given-names>C</given-names></name><name name-style="western"><surname>Kubota</surname><given-names>M</given-names></name><name name-style="western"><surname>Sharma</surname><given-names>GP</given-names></name><name name-style="western"><surname>Narasimhanna</surname><given-names>MH</given-names></name><name name-style="western"><surname>Das</surname><given-names>BC</given-names></name><name name-style="western"><surname>Sharma</surname><given-names>AK</given-names></name><name name-style="western"><surname>Sharma</surname><given-names>A</given-names></name><name name-style="western"><surname>Deodikar</surname><given-names>GB</given-names></name><name name-style="western"><surname>Vaidya</surname><given-names>VG</given-names></name><name name-style="western"><surname>Rajasekarasetty</surname><given-names>MR</given-names></name></person-group> (<year>1984</year>) <article-title>Karyological survey of Indian ants.</article-title> <source>Japan Journal of Genetics</source> <volume>59</volume>: <fpage>1</fpage>–<lpage>32</lpage>. doi: <ext-link xlink:type="simple" ext-link-type="doi" xlink:href="10.1266/jjg.59.1">10.1266/jjg.59.1</ext-link> </mixed-citation></ref><ref id="B57"><mixed-citation xmlns:xlink="http://www.w3.org/1999/xlink" xlink:type="simple"><person-group><name name-style="western"><surname>Eguchi</surname><given-names>K</given-names></name></person-group> (<year>2004b</year>) <article-title>Taxonomic revision of two wide-ranging Asian ants, <italic><tp:taxon-name><tp:taxon-name-part taxon-name-part-type="genus">Pheidole</tp:taxon-name-part> <tp:taxon-name-part taxon-name-part-type="species">fervens</tp:taxon-name-part></tp:taxon-name></italic> and <italic><tp:taxon-name><tp:taxon-name-part taxon-name-part-type="genus">P.</tp:taxon-name-part> <tp:taxon-name-part taxon-name-part-type="species">indica</tp:taxon-name-part></tp:taxon-name></italic> (Insects: <tp:taxon-name><tp:taxon-name-part taxon-name-part-type="order">Hymenoptera</tp:taxon-name-part></tp:taxon-name>), and related species.</article-title> <source>Annalen des Naturhistorischen Museums in Wien Serie B Botanik und Zoologie</source> <volume>105</volume>(<issue>B</issue>): <fpage>189</fpage>–<lpage>209</lpage>. </mixed-citation></ref><ref id="B100"><mixed-citation xmlns:xlink="http://www.w3.org/1999/xlink" xlink:type="simple"><person-group><name name-style="western"><surname>Forel</surname><given-names>A</given-names></name></person-group> (<year>1912</year>) <article-title>H. Sauter’s Formosa-Ausbeute. <tp:taxon-name><tp:taxon-name-part taxon-name-part-type="family">Formicidae</tp:taxon-name-part></tp:taxon-name> (Hym.).</article-title> <source>Entomologische Mitteilungen</source> <volume>1</volume>: <fpage>45</fpage>–<lpage>61</lpage>. </mixed-citation></ref><ref id="B76"><mixed-citation xmlns:xlink="http://www.w3.org/1999/xlink" xlink:type="simple"><person-group><name name-style="western"><surname>Forel</surname><given-names>A</given-names></name></person-group> (<year>1893b</year>) <article-title>Nouvelles fourmis d’Australie et des Canaries.</article-title> <source>Annales de la Société Entomologique de Belgique</source> <volume>37</volume>: <fpage>454</fpage>–<lpage>466</lpage>. </mixed-citation></ref><ref id="B77"><mixed-citation xmlns:xlink="http://www.w3.org/1999/xlink" xlink:type="simple"><person-group><name name-style="western"><surname>Forel</surname><given-names>A</given-names></name></person-group> (<year>1894a</year>) <article-title>Abessinische und andere afrikanische Ameisen, gesammelt von Herrn Ingenieur Alfred Ilg, von Herrn Dr. Liengme, von Herrn Pfarrer Missionar P. Berthoud, Herrn Dr. Arth. Müller etc.</article-title> <source>Mitteilungen der Schweizerischen Entomologischen Gessellschaft or Bulletin de la Societe Entomologique Suisse</source> <volume>9</volume>: <fpage>64</fpage>–<lpage>100</lpage>. </mixed-citation></ref><ref id="B196"><mixed-citation xmlns:xlink="http://www.w3.org/1999/xlink" xlink:type="simple"><person-group><name name-style="western"><surname>Santschi</surname><given-names>F</given-names></name></person-group> (<year>1908</year>) <article-title>Nouvelles fourmis de l’Afrique du Nord (Égypte, Canaries, Tunisie).</article-title> <source>Annales de la Société Entomologique de France</source> <volume>77</volume>: <fpage>517</fpage>–<lpage>534</lpage>. </mixed-citation></ref><ref id="B112"><mixed-citation xmlns:xlink="http://www.w3.org/1999/xlink" xlink:type="simple"><person-group><name name-style="western"><surname>Gómez</surname><given-names>K</given-names></name><name name-style="western"><surname>Espadaler</surname><given-names>X</given-names></name></person-group> (<year>2006</year>) <article-title>Exotic ants (<tp:taxon-name><tp:taxon-name-part taxon-name-part-type="order">Hymenoptera</tp:taxon-name-part></tp:taxon-name>: <tp:taxon-name><tp:taxon-name-part taxon-name-part-type="family">Formicidae</tp:taxon-name-part></tp:taxon-name>) in the Balearic Islands.</article-title> <source>Myrmecologische Nachrichten</source> <volume>8</volume>: <fpage>225</fpage>–<lpage>233</lpage>. </mixed-citation></ref><ref id="B78"><mixed-citation xmlns:xlink="http://www.w3.org/1999/xlink" xlink:type="simple"><person-group><name name-style="western"><surname>Forel</surname><given-names>A</given-names></name></person-group> (<year>1894b</year>) <article-title>Algunas hormigas de Canarias recogidas por el Sr. Cabrera y Diaz.</article-title> <source>Anales de la Sociedad Española de Historia Natural (Actas)</source> (<volume-series>2</volume-series>)<volume>2</volume>[=<issue>22</issue>]: <fpage>159</fpage>–<lpage>162</lpage>. </mixed-citation></ref><ref id="B81"><mixed-citation xmlns:xlink="http://www.w3.org/1999/xlink" xlink:type="simple"><person-group><name name-style="western"><surname>Forel</surname><given-names>A</given-names></name></person-group> (<year>1897</year>) <article-title>Ameisen aus Nossi-Bé, Majunga, Juan de Nova (Madagaskar), den Aldabra-Inseln und Sansibar, gesammelt von Herrn Dr. A. Voeltzkow aus Berlin. Mit einem Anhang über die von Herrn Privatdocenten Dr. A. Brauer in Marburg auf den Seychellen und von Herrn Perrot auf Ste. Marie (Madagaskar) gesammelten Ameisen.</article-title> <source>Abhandlungen der Senckenbergischen Naturforschenden Gesellschaft</source> <volume>21</volume>: <fpage>185</fpage>–<lpage>208</lpage>. </mixed-citation></ref><ref id="B72"><mixed-citation xmlns:xlink="http://www.w3.org/1999/xlink" xlink:type="simple"><person-group><name name-style="western"><surname>Fischer</surname><given-names>G</given-names></name><name name-style="western"><surname>Fisher</surname><given-names>BL</given-names></name></person-group> (<year>2013</year>) <article-title>A revision of <italic><tp:taxon-name><tp:taxon-name-part taxon-name-part-type="genus">Pheidole</tp:taxon-name-part></tp:taxon-name></italic> Westwood (<tp:taxon-name><tp:taxon-name-part taxon-name-part-type="order">Hymenoptera</tp:taxon-name-part></tp:taxon-name>: <tp:taxon-name><tp:taxon-name-part taxon-name-part-type="family">Formicidae</tp:taxon-name-part></tp:taxon-name>) in the islands of the Southwest Indian Ocean and designation of a neotype for the invasive <italic><tp:taxon-name><tp:taxon-name-part taxon-name-part-type="genus">Pheidole</tp:taxon-name-part> <tp:taxon-name-part taxon-name-part-type="species">megacephala</tp:taxon-name-part></tp:taxon-name></italic>.</article-title> <source>Zootaxa</source> <volume>3683</volume>: <fpage>301</fpage>–<lpage>356</lpage>. doi: <ext-link xlink:type="simple" ext-link-type="doi" xlink:href="10.11646/zootaxa.3683.4.1">10.11646/zootaxa.3683.4.1</ext-link> </mixed-citation></ref><ref id="B85"><mixed-citation xmlns:xlink="http://www.w3.org/1999/xlink" xlink:type="simple"><person-group><name name-style="western"><surname>Forel</surname><given-names>A</given-names></name></person-group> (<year>1902a</year>) <article-title>Fourmis nouvelles d’Australie.</article-title> <source>Revue Suisse de Zoologie</source> <volume>10</volume>: <fpage>405</fpage>–<lpage>548</lpage>. doi: <ext-link xlink:type="simple" ext-link-type="doi" xlink:href="10.5962/bhl.part.13793">10.5962/bhl.part.13793</ext-link> </mixed-citation></ref><ref id="B11"><mixed-citation xmlns:xlink="http://www.w3.org/1999/xlink" xlink:type="simple"><person-group><name name-style="western"><surname>Bingham</surname><given-names>CT</given-names></name></person-group> (<year>1903</year>) <source>The fauna of British India, including Ceylon and Burma. <tp:taxon-name><tp:taxon-name-part taxon-name-part-type="order">Hymenoptera</tp:taxon-name-part></tp:taxon-name>, Vol. II. Ants and Cuckoo-wasps.</source> <publisher-name>Taylor and Francis</publisher-name>, <publisher-loc>London</publisher-loc>, <size units="page">506 pp</size>. </mixed-citation></ref><ref id="B70"><mixed-citation xmlns:xlink="http://www.w3.org/1999/xlink" xlink:type="simple"><person-group><name name-style="western"><surname>Emery</surname><given-names>C</given-names></name></person-group> (<year>1921</year>) <source><tp:taxon-name><tp:taxon-name-part taxon-name-part-type="order">Hymenoptera</tp:taxon-name-part></tp:taxon-name>. Fam. <tp:taxon-name><tp:taxon-name-part taxon-name-part-type="family">Formicidae</tp:taxon-name-part></tp:taxon-name>. Subfam. <tp:taxon-name><tp:taxon-name-part taxon-name-part-type="subfamily">Myrmicinae</tp:taxon-name-part></tp:taxon-name>. [part].</source> <publisher-name>Louis Desmet-Verteneuil</publisher-name>, <publisher-loc>Brussels</publisher-loc>, <size units="page">94 pp</size>. </mixed-citation></ref><ref id="B168"><mixed-citation xmlns:xlink="http://www.w3.org/1999/xlink" xlink:type="simple"><person-group><name name-style="western"><surname>Menozzi</surname><given-names>C</given-names></name></person-group> (<year>1939</year>) <article-title>Formiche dell’Himalaya e del Karakorum raccolte dalla Spedizione italiana comandata da S. A. R. il Duca di Spoleto (1929).</article-title> <source>Atti della Società Italiana di Scienze Naturali e del Museo Civile di Storia Naturale, Milano</source> <volume>78</volume>: <fpage>285</fpage>–<lpage>345</lpage>. </mixed-citation></ref><ref id="B187"><mixed-citation xmlns:xlink="http://www.w3.org/1999/xlink" xlink:type="simple"><person-group><name name-style="western"><surname>Pisarski</surname><given-names>B</given-names></name></person-group> (<year>1967</year>) <article-title>Fourmis (<tp:taxon-name><tp:taxon-name-part taxon-name-part-type="order">Hymenoptera</tp:taxon-name-part></tp:taxon-name>: <tp:taxon-name><tp:taxon-name-part taxon-name-part-type="family">Formicidae</tp:taxon-name-part></tp:taxon-name>) d’Afghanistan récoltées par M. Dr. K. Lindberg.</article-title> <source>Annales Zoologici (Warszawa)</source> <volume>24</volume>: <fpage>375</fpage>–<lpage>425</lpage>. </mixed-citation></ref><ref id="B96"><mixed-citation xmlns:xlink="http://www.w3.org/1999/xlink" xlink:type="simple"><person-group><name name-style="western"><surname>Forel</surname><given-names>A</given-names></name></person-group> (<year>1909b</year>) <article-title>Études myrmécologiques en 1909. Fourmis de Barbarie et de Ceylan. Nidification des Polyrhachis.</article-title> <source>Bulletin de la Société Vaudoise des Sciences Naturelles</source> <volume>45</volume>: <fpage>369</fpage>–<lpage>407</lpage>. </mixed-citation></ref><ref id="B97"><mixed-citation xmlns:xlink="http://www.w3.org/1999/xlink" xlink:type="simple"><person-group><name name-style="western"><surname>Forel</surname><given-names>A</given-names></name></person-group> (<year>1911a</year>) <article-title>Ameisen aus Ceylon, gesammelt von Prof. K. Escherich (einige von Prof. E. Bugnion).</article-title> In: <person-group><name name-style="western"><surname>Escherich</surname><given-names>K</given-names></name></person-group> (<role>Ed.</role>) <source>Termitenleben auf Ceylon</source>. <publisher-name>Gustav Fischer</publisher-name>, <publisher-loc>Jena</publisher-loc>, <fpage>215</fpage>–<lpage>228</lpage>. </mixed-citation></ref><ref id="B1"><mixed-citation xmlns:xlink="http://www.w3.org/1999/xlink" xlink:type="simple"><person-group><name name-style="western"><surname>Aguayo</surname><given-names>CG</given-names></name></person-group> (<year>1932</year>) <article-title>Notes on West Indian ants.</article-title> <source>Bulletin of the Brooklyn Entomological Society</source> <volume>27</volume>: <fpage>215</fpage>–<lpage>227</lpage>. </mixed-citation></ref><ref id="B270"><mixed-citation xmlns:xlink="http://www.w3.org/1999/xlink" xlink:type="simple"><person-group><name name-style="western"><surname>Wilson</surname><given-names>EO</given-names></name></person-group> (<year>2003</year>) <source><italic><tp:taxon-name><tp:taxon-name-part taxon-name-part-type="genus">Pheidole</tp:taxon-name-part></tp:taxon-name></italic> of the New World: A dominant, hyperdiverse ant genus.</source> <publisher-name>Harvard University Press</publisher-name>, <publisher-loc>Cambridge</publisher-loc>, <size units="page">794 pp</size>. </mixed-citation></ref><ref id="B7"><mixed-citation xmlns:xlink="http://www.w3.org/1999/xlink" xlink:type="simple"><person-group><name name-style="western"><surname>Baroni Urbani</surname><given-names>C</given-names></name></person-group> (<year>1968</year>) <article-title>Studi sulla mirmecofauna d’Italia. IV. La fauna mirmecologica delle isole Maltesi ed il suo significato ecologico e biogeografico.</article-title> <source>Annali del Museo Civico di Storia Naturale “Giacomo Doria”</source> <volume>77</volume>: <fpage>408</fpage>–<lpage>559</lpage>. </mixed-citation></ref><ref id="B52"><mixed-citation xmlns:xlink="http://www.w3.org/1999/xlink" xlink:type="simple"><person-group><name name-style="western"><surname>Economo</surname><given-names>EP</given-names></name><name name-style="western"><surname>Klimov</surname><given-names>P</given-names></name><name name-style="western"><surname>Sarnat</surname><given-names>EM</given-names></name><name name-style="western"><surname>Guénard</surname><given-names>B</given-names></name><name name-style="western"><surname>Weiser</surname><given-names>MD</given-names></name><name name-style="western"><surname>Lecroq</surname><given-names>B</given-names></name><name name-style="western"><surname>Knowles</surname><given-names>LL</given-names></name></person-group> (<year>2015</year>) <article-title>Global phylogenetic structure of the hyperdiverse ant genus <italic><tp:taxon-name><tp:taxon-name-part taxon-name-part-type="genus">Pheidole</tp:taxon-name-part></tp:taxon-name></italic> reveals the repeated evolution of macroecological patterns.</article-title> <source>Proceedings of the Royal Society of London B: Biological Sciences</source> <volume>282</volume>. </mixed-citation></ref><ref id="B58"><mixed-citation xmlns:xlink="http://www.w3.org/1999/xlink" xlink:type="simple"><person-group><name name-style="western"><surname>Eguchi</surname><given-names>K</given-names></name></person-group> (<year>2008</year>) <article-title>A revision of Northern Vietnamese species of the ant genus <italic><tp:taxon-name><tp:taxon-name-part taxon-name-part-type="genus">Pheidole</tp:taxon-name-part></tp:taxon-name></italic> (<tp:taxon-name><tp:taxon-name-part taxon-name-part-type="class">Insecta</tp:taxon-name-part></tp:taxon-name>: <tp:taxon-name><tp:taxon-name-part taxon-name-part-type="order">Hymenoptera</tp:taxon-name-part></tp:taxon-name>: <tp:taxon-name><tp:taxon-name-part taxon-name-part-type="family">Formicidae</tp:taxon-name-part></tp:taxon-name>: <tp:taxon-name><tp:taxon-name-part taxon-name-part-type="subfamily">Myrmicinae</tp:taxon-name-part></tp:taxon-name>).</article-title> <source>Zootaxa</source> <volume>1902</volume>: <fpage>1</fpage>–<lpage>118</lpage>. </mixed-citation></ref><ref id="B248"><mixed-citation xmlns:xlink="http://www.w3.org/1999/xlink" xlink:type="simple"><person-group><name name-style="western"><surname>Wetterer</surname><given-names>JK</given-names></name></person-group> (<year>2011</year>) <article-title>Worldwide spread of <italic><tp:taxon-name><tp:taxon-name-part taxon-name-part-type="genus">Pheidole</tp:taxon-name-part> <tp:taxon-name-part taxon-name-part-type="species">teneriffana</tp:taxon-name-part></tp:taxon-name></italic> (<tp:taxon-name><tp:taxon-name-part taxon-name-part-type="order">Hymenoptera</tp:taxon-name-part></tp:taxon-name>: <tp:taxon-name><tp:taxon-name-part taxon-name-part-type="family">Formicidae</tp:taxon-name-part></tp:taxon-name>).</article-title> <source>Florida Entomological Society</source> <volume>94</volume>: <fpage>843</fpage>–<lpage>847</lpage>. doi: <ext-link xlink:type="simple" ext-link-type="doi" xlink:href="10.1653/024.094.0417">10.1653/024.094.0417</ext-link> </mixed-citation></ref><ref id="B199"><mixed-citation xmlns:xlink="http://www.w3.org/1999/xlink" xlink:type="simple"><person-group><name name-style="western"><surname>Santschi</surname><given-names>F</given-names></name></person-group> (<year>1918</year>) <article-title>Cinq notes myrmécologiques.</article-title> <source>Bulletin de la Société Vaudoise des Sciences Naturelles</source> <volume>52</volume>: <fpage>63</fpage>–<lpage>64</lpage>. </mixed-citation></ref><ref id="B35"><mixed-citation xmlns:xlink="http://www.w3.org/1999/xlink" xlink:type="simple"><person-group><name name-style="western"><surname>Collingwood</surname><given-names>CA</given-names></name><name name-style="western"><surname>Pohl</surname><given-names>H</given-names></name><name name-style="western"><surname>Güsten</surname><given-names>R</given-names></name><name name-style="western"><surname>Wranik</surname><given-names>W</given-names></name><name name-style="western"><surname>van Harten</surname><given-names>A</given-names></name></person-group> (<year>2004</year>) <article-title>The ants (<tp:taxon-name><tp:taxon-name-part taxon-name-part-type="class">Insecta</tp:taxon-name-part></tp:taxon-name>: <tp:taxon-name><tp:taxon-name-part taxon-name-part-type="order">Hymenoptera</tp:taxon-name-part></tp:taxon-name>: <tp:taxon-name><tp:taxon-name-part taxon-name-part-type="family">Formicidae</tp:taxon-name-part></tp:taxon-name>) of the Socotra archipelago.</article-title> <source>Fauna of Saudi Arabia</source> <volume>20</volume>: <fpage>473</fpage>–<lpage>495</lpage>. </mixed-citation></ref><ref id="B36"><mixed-citation xmlns:xlink="http://www.w3.org/1999/xlink" xlink:type="simple"><person-group><name name-style="western"><surname>Collingwood</surname><given-names>CA</given-names></name><name name-style="western"><surname>Tigar</surname><given-names>BJ</given-names></name><name name-style="western"><surname>Agosti</surname><given-names>D</given-names></name></person-group> (<year>1997</year>) <article-title>Introduced ants in the United Arab Emirates.</article-title> <source>Journal of Arid Environments</source> <volume>37</volume>: <fpage>505</fpage>–<lpage>512</lpage>. doi: <ext-link xlink:type="simple" ext-link-type="doi" xlink:href="10.1006/jare.1997.0309">10.1006/jare.1997.0309</ext-link> </mixed-citation></ref><ref id="B151"><mixed-citation xmlns:xlink="http://www.w3.org/1999/xlink" xlink:type="simple"><person-group><name name-style="western"><surname>Martínez</surname><given-names>MJ</given-names></name></person-group> (<year>1992</year>) <article-title>A new ant introduction for North America: <italic><tp:taxon-name><tp:taxon-name-part taxon-name-part-type="genus">Pheidole</tp:taxon-name-part> <tp:taxon-name-part taxon-name-part-type="species">teneriffana</tp:taxon-name-part></tp:taxon-name></italic> (Forel) (<tp:taxon-name><tp:taxon-name-part taxon-name-part-type="order">Hymenoptera</tp:taxon-name-part></tp:taxon-name>: <tp:taxon-name><tp:taxon-name-part taxon-name-part-type="family">Formicidae</tp:taxon-name-part></tp:taxon-name>).</article-title> <source>Pan-Pacific Entomologist</source> <volume>68</volume>: <fpage>153</fpage>–<lpage>154</lpage>. </mixed-citation></ref><ref id="B120"><mixed-citation xmlns:xlink="http://www.w3.org/1999/xlink" xlink:type="simple"><person-group><name name-style="western"><surname>Gulmahamad</surname><given-names>H</given-names></name></person-group> (<year>1999</year>) <article-title>Extirapation of one exotic ant species by another in southern California.</article-title> <source>Pan-Pacific Entomologist</source> <volume>75</volume>: <fpage>227</fpage>–<lpage>229</lpage>. </mixed-citation></ref><ref id="B30"><mixed-citation xmlns:xlink="http://www.w3.org/1999/xlink" xlink:type="simple"><person-group><name name-style="western"><surname>Choi</surname><given-names>BM</given-names></name><name name-style="western"><surname>Bang</surname><given-names>JR</given-names></name></person-group> (<year>1993</year>) <article-title>Studies on the distribution of ants (<tp:taxon-name><tp:taxon-name-part taxon-name-part-type="family">Formicidae</tp:taxon-name-part></tp:taxon-name>) in Korea (12). The analysis of ant communities in 23 islands.</article-title> <source>Chongju Sabom Taehakkyo Nonmunjip</source> [Journal of Chongju National University of Education] <volume>30</volume>: <fpage>317</fpage>–<lpage>330</lpage>. [In Korean] </mixed-citation></ref><ref id="B31"><mixed-citation xmlns:xlink="http://www.w3.org/1999/xlink" xlink:type="simple"><person-group><name name-style="western"><surname>Choi</surname><given-names>BM</given-names></name><name name-style="western"><surname>Kim</surname><given-names>CH</given-names></name><name name-style="western"><surname>Bang</surname><given-names>JR</given-names></name></person-group> (<year>1993a</year>) <article-title>Studies on the distribution of ants (<tp:taxon-name><tp:taxon-name-part taxon-name-part-type="family">Formicidae</tp:taxon-name-part></tp:taxon-name>) in Korea (13). A checklist of ants from each province (Do), with taxonomic notes.</article-title> <source>Chongju Sabom Taehakkyo Nonmunjip</source> [<trans-source xml:lang="en">Journal of Chongju National University of Education</trans-source>] <volume>30</volume>: <fpage>331</fpage>–<lpage>380</lpage>. <comment>[In Korean]</comment> </mixed-citation></ref><ref id="B32"><mixed-citation xmlns:xlink="http://www.w3.org/1999/xlink" xlink:type="simple"><person-group><name name-style="western"><surname>Choi</surname><given-names>BM</given-names></name><name name-style="western"><surname>Ogata</surname><given-names>K</given-names></name><name name-style="western"><surname>Terayama</surname><given-names>M</given-names></name></person-group> (<year>1993b</year>) <article-title>Comparative studies of ant faunas of Korea and Japan. I. Faunal comparison among islands of southern Korea and northern Kyushu, Japan.</article-title> <source>Bulletin of the Biogeographical Society of Japan</source> <volume>48</volume>: <fpage>37</fpage>–<lpage>49</lpage>. </mixed-citation></ref><ref id="B237"><mixed-citation xmlns:xlink="http://www.w3.org/1999/xlink" xlink:type="simple"><person-group><name name-style="western"><surname>Terayama</surname><given-names>M</given-names></name></person-group> (<year>1992</year>) <article-title>Structure of ant communities in east Asia. 1. Regional differences and species richness.</article-title> <source>Bulletin of the Biogeographical Society of Japan</source> <volume>47</volume>: <fpage>1</fpage>–<lpage>31</lpage>. <comment>[In Japanese]</comment></mixed-citation></ref></ref-list></tp:taxon-treatment>
