# Supplementary material for: Introduced Pheidole of the world: taxonomy, biology and distribution
Source: Zookeys. 2015 Dec 9;(543):1–109. doi: 10.3897/zookeys.543.6050 (PMC4714327; doi:10.3897/zookeys.543.6050)
Supplement: XML Treatment for Pheidole megacephala [file zookeys.543.6050-treatment6.xml]

<!DOCTYPE tp:taxon-treatment
  PUBLIC "-//TaxonX//DTD Taxonomic Treatment Publishing DTD v0 20100105//EN" "tax-treatment-NSO.dtd">
<tp:taxon-treatment xmlns:tp="http://www.plazi.org/taxpub"><tp:treatment-meta><kwd-group><label>Taxon classification</label><kwd><named-content content-type="kingdom">Animalia</named-content></kwd><kwd><named-content content-type="order">Hymenoptera</named-content></kwd><kwd><named-content content-type="family">Formicidae</named-content></kwd></kwd-group><mixed-citation publication-type="journal"><person-group><name><surname>Sarnat</surname><given-names>Eli M.</given-names></name><name><surname>Fischer</surname><given-names>Georg</given-names></name><name><surname>Guénard</surname><given-names>Benoit</given-names></name><name><surname>Economo</surname><given-names>Evan P.</given-names></name></person-group><article-title>Introduced <italic><tp:taxon-name><tp:taxon-name-part taxon-name-part-type="genus">Pheidole</tp:taxon-name-part></tp:taxon-name></italic> of the world: taxonomy, biology and distribution</article-title><source>Zookeys</source><day>9</day><month>12</month><year>2015</year><volume>2015</volume><issue>543</issue><fpage>1</fpage><lpage>109</lpage><pub-id pub-id-type="doi">10.3897/zookeys.543.6050</pub-id></mixed-citation></tp:treatment-meta><tp:nomenclature><tp:taxon-name>
                        <tp:taxon-name-part taxon-name-part-type="genus">Pheidole</tp:taxon-name-part>
                        <tp:taxon-name-part taxon-name-part-type="species">megacephala</tp:taxon-name-part>
                    </tp:taxon-name><tp:taxon-authority>(Fabricius)</tp:taxon-authority><xref ref-type="fig" rid="F11">Figs 79</xref><xref ref-type="fig" rid="F20">, 88g</xref><!--PageBreak--><!--PageBreak--><!--PageBreak--><tp:nomenclature-citation-list><tp:nomenclature-citation><tp:taxon-name><tp:taxon-name-part taxon-name-part-type="genus">Pheidole</tp:taxon-name-part></tp:taxon-name><comment><italic><tp:taxon-name><tp:taxon-name-part taxon-name-part-type="species">edax</tp:taxon-name-part></tp:taxon-name></italic>. <italic><tp:taxon-name><tp:taxon-name-part taxon-name-part-type="genus">Formica</tp:taxon-name-part> <tp:taxon-name-part taxon-name-part-type="species">edax</tp:taxon-name-part></tp:taxon-name></italic><xref ref-type="bibr" rid="B105">Forskål 1775</xref>: 84 (w.) EGYPT. Junior synonym of <italic><tp:taxon-name><tp:taxon-name-part taxon-name-part-type="species">megacephala</tp:taxon-name-part></tp:taxon-name></italic>: <xref ref-type="bibr" rid="B62">Emery 1892</xref>: 160; <xref ref-type="bibr" rid="B39">Dalla Torre 1892</xref>: 90. [If synonymy correct then <italic><tp:taxon-name><tp:taxon-name-part taxon-name-part-type="species">edax</tp:taxon-name-part></tp:taxon-name></italic> is the senior name; however, under Art. 23.9 of ICZN (1999) <italic><tp:taxon-name><tp:taxon-name-part taxon-name-part-type="species">edax</tp:taxon-name-part></tp:taxon-name></italic> is a <italic>nomen oblitum</italic>.]</comment></tp:nomenclature-citation><tp:nomenclature-citation><tp:taxon-name><tp:taxon-name-part taxon-name-part-type="genus">Pheidole</tp:taxon-name-part></tp:taxon-name><comment><bold><italic><tp:taxon-name><tp:taxon-name-part taxon-name-part-type="species">megacephala</tp:taxon-name-part></tp:taxon-name></italic></bold>. <italic><tp:taxon-name><tp:taxon-name-part taxon-name-part-type="genus">Formica</tp:taxon-name-part> <tp:taxon-name-part taxon-name-part-type="species">megacephala</tp:taxon-name-part></tp:taxon-name></italic> Fabricius, 1793: 361 (s.) MAURITIUS ‘Ile de France’ [presumed lost]. Neotype (s.) designated: MAURITIUS, Camizard Mt., Bambous, <named-content xmlns:xlink="http://www.w3.org/1999/xlink" content-type="dwc:verbatimCoordinates" xlink:type="simple">20.3328 S, 57.723 E</named-content>, 375 m, rainforest, ex rotten log, collection code BLF12051, 27.v.2005 (<italic>B.L. Fisher et al.</italic>) (<abbrev xmlns:xlink="http://www.w3.org/1999/xlink" content-type="institution" xlink:title="California Academy of Sciences San Francisco, California, USA" xlink:type="simple">CASC</abbrev>: <ext-link xmlns:xlink="http://www.w3.org/1999/xlink" ext-link-type="uri" xlink:href="http://data.antweb.org/specimen/CASENT0104990" xlink:type="simple">CASENT0104990</ext-link>): (<xref ref-type="bibr" rid="B72">Fischer and Fisher 2013</xref>): 332. <xref ref-type="bibr" rid="B139">Latreille 1802</xref>: 232 (q.); <xref ref-type="bibr" rid="B154">Mayr 1861</xref>: 70 (s.w.q.m.); Wheeler, G.C. &amp; Wheeler, J. 1953: 75 (l.). Combination in <italic><tp:taxon-name><tp:taxon-name-part taxon-name-part-type="genus">Pheidole</tp:taxon-name-part></tp:taxon-name></italic>: <xref ref-type="bibr" rid="B195">Roger 1863b</xref>: 30. [<italic><tp:taxon-name><tp:taxon-name-part taxon-name-part-type="genus">Pheidole</tp:taxon-name-part> <tp:taxon-name-part taxon-name-part-type="species">megalocephala</tp:taxon-name-part></tp:taxon-name></italic><xref ref-type="bibr" rid="B215">Schulz 1906</xref>: 155; unjustified emendation.] Current subspecies: nominal plus <italic><tp:taxon-name><tp:taxon-name-part taxon-name-part-type="species">costauriensis</tp:taxon-name-part></tp:taxon-name></italic>, <italic><tp:taxon-name><tp:taxon-name-part taxon-name-part-type="species">duplex</tp:taxon-name-part></tp:taxon-name></italic>, <italic><tp:taxon-name><tp:taxon-name-part taxon-name-part-type="species">ilgi</tp:taxon-name-part></tp:taxon-name></italic>, <italic><tp:taxon-name><tp:taxon-name-part taxon-name-part-type="species">impressifrons</tp:taxon-name-part></tp:taxon-name></italic>, <italic><tp:taxon-name><tp:taxon-name-part taxon-name-part-type="species">melancholica</tp:taxon-name-part></tp:taxon-name></italic>, <italic><tp:taxon-name><tp:taxon-name-part taxon-name-part-type="species">nkomoana</tp:taxon-name-part></tp:taxon-name></italic>, <italic><tp:taxon-name><tp:taxon-name-part taxon-name-part-type="species">rotundata</tp:taxon-name-part></tp:taxon-name></italic>, <italic><tp:taxon-name><tp:taxon-name-part taxon-name-part-type="species">speculifrons</tp:taxon-name-part></tp:taxon-name></italic>, <italic><tp:taxon-name><tp:taxon-name-part taxon-name-part-type="species">talpa</tp:taxon-name-part></tp:taxon-name></italic>.</comment></tp:nomenclature-citation><tp:nomenclature-citation><tp:taxon-name><tp:taxon-name-part taxon-name-part-type="genus">Pheidole</tp:taxon-name-part></tp:taxon-name><comment>Note: <italic><tp:taxon-name><tp:taxon-name-part taxon-name-part-type="genus">Pheidole</tp:taxon-name-part> <tp:taxon-name-part taxon-name-part-type="species">megacephala</tp:taxon-name-part></tp:taxon-name></italic> Smith, F. 1860: 112 is a junior synonym of <italic><tp:taxon-name><tp:taxon-name-part taxon-name-part-type="genus">Carebara</tp:taxon-name-part> <tp:taxon-name-part taxon-name-part-type="species">diversus</tp:taxon-name-part></tp:taxon-name></italic> (Jerdon): <xref ref-type="bibr" rid="B63">Emery 1893</xref>: 206.</comment></tp:nomenclature-citation><tp:nomenclature-citation><tp:taxon-name><tp:taxon-name-part taxon-name-part-type="genus">Pheidole</tp:taxon-name-part></tp:taxon-name><comment><italic><tp:taxon-name><tp:taxon-name-part taxon-name-part-type="species">trinodis</tp:taxon-name-part></tp:taxon-name></italic>. <italic><tp:taxon-name><tp:taxon-name-part taxon-name-part-type="genus">Myrmica</tp:taxon-name-part> <tp:taxon-name-part taxon-name-part-type="species">trinodis</tp:taxon-name-part></tp:taxon-name></italic><xref ref-type="bibr" rid="B146">Losana 1834</xref>: 327, pl. 36, fig. 6 (w.) ITALY, Piedmont. Junior synonym of <italic><tp:taxon-name><tp:taxon-name-part taxon-name-part-type="species">megacephala</tp:taxon-name-part></tp:taxon-name></italic>: <xref ref-type="bibr" rid="B195">Roger 1863b</xref>: 30.</comment></tp:nomenclature-citation><tp:nomenclature-citation><tp:taxon-name><tp:taxon-name-part taxon-name-part-type="genus">Pheidole</tp:taxon-name-part></tp:taxon-name><comment><italic><tp:taxon-name><tp:taxon-name-part taxon-name-part-type="species">pusilla</tp:taxon-name-part></tp:taxon-name></italic>. <italic><tp:taxon-name><tp:taxon-name-part taxon-name-part-type="genus">Oecophthora</tp:taxon-name-part> <tp:taxon-name-part taxon-name-part-type="species">pusilla</tp:taxon-name-part></tp:taxon-name></italic><xref ref-type="bibr" rid="B126">Heer 1852</xref>: 15, pl. 1, figs. 1-4 (s.w.q.m.) PORTUGAL, Madeira I. Combination in <italic><tp:taxon-name><tp:taxon-name-part taxon-name-part-type="genus">Pheidole</tp:taxon-name-part></tp:taxon-name></italic>: Smith, F. 1858: 173. Subspecies of <italic><tp:taxon-name><tp:taxon-name-part taxon-name-part-type="species">megacephala</tp:taxon-name-part></tp:taxon-name></italic>: <xref ref-type="bibr" rid="B69">Emery 1915b</xref>: 235. Senior synonym of <italic><tp:taxon-name><tp:taxon-name-part taxon-name-part-type="species">janus</tp:taxon-name-part></tp:taxon-name></italic>: <xref ref-type="bibr" rid="B164">Mayr 1886</xref>: 360; of <italic><tp:taxon-name><tp:taxon-name-part taxon-name-part-type="species">laevigata</tp:taxon-name-part></tp:taxon-name></italic> Smith: <xref ref-type="bibr" rid="B192">Roger 1859</xref>: 259; <xref ref-type="bibr" rid="B69">Emery 1915b</xref>: 235; of <italic><tp:taxon-name><tp:taxon-name-part taxon-name-part-type="species">laevigata</tp:taxon-name-part></tp:taxon-name></italic> Mayr: <xref ref-type="bibr" rid="B161">Mayr 1870b</xref>: 981 (footnote). Junior synonym of <italic><tp:taxon-name><tp:taxon-name-part taxon-name-part-type="species">megacephala</tp:taxon-name-part></tp:taxon-name></italic>: Wheeler, W.M. 1922b: 812.</comment></tp:nomenclature-citation><tp:nomenclature-citation><tp:taxon-name><tp:taxon-name-part taxon-name-part-type="genus">Pheidole</tp:taxon-name-part></tp:taxon-name><comment><italic><tp:taxon-name><tp:taxon-name-part taxon-name-part-type="species">laevigata</tp:taxon-name-part></tp:taxon-name></italic>. <italic><tp:taxon-name><tp:taxon-name-part taxon-name-part-type="genus">Myrmica</tp:taxon-name-part></tp:taxon-name></italic> (?) <italic><tp:taxon-name><tp:taxon-name-part taxon-name-part-type="species">laevigata</tp:taxon-name-part></tp:taxon-name></italic><xref ref-type="bibr" rid="B218">Smith 1855</xref>: 130, pl. 9, figs. 7, 8 (w.) GREAT BRITAIN, Battersea. Junior synonym of <italic><tp:taxon-name><tp:taxon-name-part taxon-name-part-type="genus">Pheidole</tp:taxon-name-part> <tp:taxon-name-part taxon-name-part-type="species">pusilla</tp:taxon-name-part></tp:taxon-name></italic>: <xref ref-type="bibr" rid="B192">Roger 1859</xref>: 259; of <italic><tp:taxon-name><tp:taxon-name-part taxon-name-part-type="genus">Pheidole</tp:taxon-name-part> <tp:taxon-name-part taxon-name-part-type="species">pallidula</tp:taxon-name-part></tp:taxon-name></italic>: Smith 1858: 282; of <italic><tp:taxon-name><tp:taxon-name-part taxon-name-part-type="genus">Pheidole</tp:taxon-name-part> <tp:taxon-name-part taxon-name-part-type="species">megacephala</tp:taxon-name-part></tp:taxon-name></italic>: Roger 1863: 30; of <italic><tp:taxon-name><tp:taxon-name-part taxon-name-part-type="genus">Pheidole</tp:taxon-name-part> <tp:taxon-name-part taxon-name-part-type="species">pusilla</tp:taxon-name-part></tp:taxon-name></italic>: Emery 1915: 235.</comment></tp:nomenclature-citation><tp:nomenclature-citation><tp:taxon-name><tp:taxon-name-part taxon-name-part-type="genus">Pheidole</tp:taxon-name-part></tp:taxon-name><comment><italic><tp:taxon-name><tp:taxon-name-part taxon-name-part-type="species">agilis</tp:taxon-name-part></tp:taxon-name></italic>. <italic><tp:taxon-name><tp:taxon-name-part taxon-name-part-type="genus">Myrmica</tp:taxon-name-part> <tp:taxon-name-part taxon-name-part-type="species">agilis</tp:taxon-name-part></tp:taxon-name></italic> Smith, F. 1857: 71 (w.) MALAYSIA, Malacca. Combination in <italic><tp:taxon-name><tp:taxon-name-part taxon-name-part-type="genus">Pheidole</tp:taxon-name-part></tp:taxon-name></italic>: <xref ref-type="bibr" rid="B48">Donisthorpe 1932</xref>: 449. Junior synonym of <italic><tp:taxon-name><tp:taxon-name-part taxon-name-part-type="species">megacephala</tp:taxon-name-part></tp:taxon-name></italic>: <xref ref-type="bibr" rid="B58">Eguchi 2008</xref>: 56.</comment></tp:nomenclature-citation><tp:nomenclature-citation><tp:taxon-name><tp:taxon-name-part taxon-name-part-type="genus">Pheidole</tp:taxon-name-part></tp:taxon-name><comment><italic><tp:taxon-name><tp:taxon-name-part taxon-name-part-type="species">janus</tp:taxon-name-part></tp:taxon-name></italic>. <italic><tp:taxon-name><tp:taxon-name-part taxon-name-part-type="genus">Pheidole</tp:taxon-name-part> <tp:taxon-name-part taxon-name-part-type="species">janus</tp:taxon-name-part></tp:taxon-name></italic> Smith, F. 1858: 175, pl. 9, figs. 13-17 (s.w.) SRI LANKA. Junior synonym of <italic><tp:taxon-name><tp:taxon-name-part taxon-name-part-type="species">pusilla</tp:taxon-name-part></tp:taxon-name></italic>: <xref ref-type="bibr" rid="B164">Mayr 1886</xref>: 360.</comment></tp:nomenclature-citation><tp:nomenclature-citation><tp:taxon-name><tp:taxon-name-part taxon-name-part-type="genus">Pheidole</tp:taxon-name-part></tp:taxon-name><comment><italic><tp:taxon-name><tp:taxon-name-part taxon-name-part-type="species">testacea</tp:taxon-name-part></tp:taxon-name></italic>. <italic><tp:taxon-name><tp:taxon-name-part taxon-name-part-type="genus">Atta</tp:taxon-name-part> <tp:taxon-name-part taxon-name-part-type="species">testacea</tp:taxon-name-part></tp:taxon-name></italic> Smith, F. 1858: 168 (s.w.) BRAZIL. Combination in <italic><tp:taxon-name><tp:taxon-name-part taxon-name-part-type="genus">Pheidole</tp:taxon-name-part></tp:taxon-name></italic>: <xref ref-type="bibr" rid="B164">Mayr 1886</xref>: 360. Junior synonym of <italic><tp:taxon-name><tp:taxon-name-part taxon-name-part-type="species">megacephala</tp:taxon-name-part></tp:taxon-name></italic>: <xref ref-type="bibr" rid="B22">Brown 1981</xref>: 530.</comment></tp:nomenclature-citation><tp:nomenclature-citation><tp:taxon-name><tp:taxon-name-part taxon-name-part-type="genus">Pheidole</tp:taxon-name-part></tp:taxon-name><comment><italic><tp:taxon-name><tp:taxon-name-part taxon-name-part-type="species">perniciosa</tp:taxon-name-part></tp:taxon-name></italic>. <italic><tp:taxon-name><tp:taxon-name-part taxon-name-part-type="genus">Oecophthora</tp:taxon-name-part> <tp:taxon-name-part taxon-name-part-type="species">perniciosa</tp:taxon-name-part></tp:taxon-name></italic><xref ref-type="bibr" rid="B109">Gerstäcker 1859</xref>: 263 (w.) MOZAMBIQUE. [Also described as new by <xref ref-type="bibr" rid="B110">Gerstäcker 1862</xref>: 516.] Combination in <italic><tp:taxon-name><tp:taxon-name-part taxon-name-part-type="genus">Pheidole</tp:taxon-name-part></tp:taxon-name></italic>: <xref ref-type="bibr" rid="B195">Roger 1863b</xref>: 31. Junior synonym of <italic><tp:taxon-name><tp:taxon-name-part taxon-name-part-type="species">megacephala</tp:taxon-name-part></tp:taxon-name></italic>: <xref ref-type="bibr" rid="B69">Emery 1915b</xref>: 235.</comment></tp:nomenclature-citation><tp:nomenclature-citation><tp:taxon-name><tp:taxon-name-part taxon-name-part-type="genus">Pheidole</tp:taxon-name-part></tp:taxon-name><comment><italic><tp:taxon-name><tp:taxon-name-part taxon-name-part-type="species">suspiciosa</tp:taxon-name-part></tp:taxon-name></italic>. <italic><tp:taxon-name><tp:taxon-name-part taxon-name-part-type="genus">Myrmica</tp:taxon-name-part> <tp:taxon-name-part taxon-name-part-type="species">suspiciosa</tp:taxon-name-part></tp:taxon-name></italic> Smith, F. 1859: 148 (w.) INDONESIA, Aru I. (A.R. Wallace). Junior synonym of <italic><tp:taxon-name><tp:taxon-name-part taxon-name-part-type="species">megacephala</tp:taxon-name-part></tp:taxon-name></italic>: <xref ref-type="bibr" rid="B48">Donisthorpe 1932</xref>: 455.</comment></tp:nomenclature-citation><tp:nomenclature-citation><tp:taxon-name><tp:taxon-name-part taxon-name-part-type="genus">Pheidole</tp:taxon-name-part></tp:taxon-name><comment><italic><tp:taxon-name><tp:taxon-name-part taxon-name-part-type="species">laevigata</tp:taxon-name-part></tp:taxon-name></italic>. <italic><tp:taxon-name><tp:taxon-name-part taxon-name-part-type="genus">Pheidole</tp:taxon-name-part> <tp:taxon-name-part taxon-name-part-type="species">laevigata</tp:taxon-name-part></tp:taxon-name></italic><xref ref-type="bibr" rid="B155">Mayr 1862</xref>: 747 (s.) BRAZIL. Unresolved junior secondary homonym of <italic><tp:taxon-name><tp:taxon-name-part taxon-name-part-type="genus">Pheidole</tp:taxon-name-part> <tp:taxon-name-part taxon-name-part-type="species">laevigata</tp:taxon-name-part></tp:taxon-name></italic> Smith, F. Junior synonym of <italic><tp:taxon-name><tp:taxon-name-part taxon-name-part-type="genus">Pheidole</tp:taxon-name-part> <tp:taxon-name-part taxon-name-part-type="species">pusilla</tp:taxon-name-part></tp:taxon-name></italic>: Mayr 1870: 981 (footnote).</comment></tp:nomenclature-citation><tp:nomenclature-citation><tp:taxon-name><tp:taxon-name-part taxon-name-part-type="genus">Pheidole</tp:taxon-name-part></tp:taxon-name><comment><italic><tp:taxon-name><tp:taxon-name-part taxon-name-part-type="species">scabrior</tp:taxon-name-part></tp:taxon-name></italic>. <tp:taxon-name><tp:taxon-name-part taxon-name-part-type="genus">Pheidole</tp:taxon-name-part> <tp:taxon-name-part taxon-name-part-type="species">megacephala</tp:taxon-name-part> <tp:taxon-name-part taxon-name-part-type="infraspecific-rank">var.</tp:taxon-name-part> <tp:taxon-name-part taxon-name-part-type="variety">scabrior</tp:taxon-name-part></tp:taxon-name><xref ref-type="bibr" rid="B74">Forel 1891</xref>: 178 (s.w.) MADAGASCAR. Junior synonym of <italic><tp:taxon-name><tp:taxon-name-part taxon-name-part-type="species">megacephala</tp:taxon-name-part></tp:taxon-name></italic>: <xref ref-type="bibr" rid="B72">Fischer and Fisher 2013</xref>: 333.</comment></tp:nomenclature-citation><!--PageBreak--><tp:nomenclature-citation><tp:taxon-name><tp:taxon-name-part taxon-name-part-type="genus">Pheidole</tp:taxon-name-part></tp:taxon-name><comment><italic><tp:taxon-name><tp:taxon-name-part taxon-name-part-type="species">picata</tp:taxon-name-part></tp:taxon-name></italic>. <tp:taxon-name><tp:taxon-name-part taxon-name-part-type="genus">Pheidole</tp:taxon-name-part> <tp:taxon-name-part taxon-name-part-type="species">megacephala</tp:taxon-name-part> <tp:taxon-name-part taxon-name-part-type="infraspecific-rank">var.</tp:taxon-name-part> <tp:taxon-name-part taxon-name-part-type="variety">picata</tp:taxon-name-part></tp:taxon-name><xref ref-type="bibr" rid="B74">Forel 1891</xref>: 178 (s.w.) MADAGASCAR. Subspecies of <italic><tp:taxon-name><tp:taxon-name-part taxon-name-part-type="species">megacephala</tp:taxon-name-part></tp:taxon-name></italic>: <xref ref-type="bibr" rid="B80">Forel 1895</xref>: 49; of <italic><tp:taxon-name><tp:taxon-name-part taxon-name-part-type="species">punctulata</tp:taxon-name-part></tp:taxon-name></italic>: <xref ref-type="bibr" rid="B81">Forel 1897</xref>: 186; Forel 1905: 163; <xref ref-type="bibr" rid="B197">Santschi 1910</xref>: 370. Raised to species: <xref ref-type="bibr" rid="B69">Emery 1915b</xref>: 245; Wheeler, W.M. 1922a: 1019. Junior synonym of <italic><tp:taxon-name><tp:taxon-name-part taxon-name-part-type="species">megacephala</tp:taxon-name-part></tp:taxon-name></italic>: <xref ref-type="bibr" rid="B72">Fischer and Fisher 2013</xref>: 333.</comment></tp:nomenclature-citation><tp:nomenclature-citation><tp:taxon-name><tp:taxon-name-part taxon-name-part-type="genus">Pheidole</tp:taxon-name-part></tp:taxon-name><comment><italic><tp:taxon-name><tp:taxon-name-part taxon-name-part-type="species">gietleni</tp:taxon-name-part></tp:taxon-name></italic>. <tp:taxon-name><tp:taxon-name-part taxon-name-part-type="genus">Pheidole</tp:taxon-name-part> <tp:taxon-name-part taxon-name-part-type="species">punctulata</tp:taxon-name-part> <tp:taxon-name-part taxon-name-part-type="infraspecific-rank">r.</tp:taxon-name-part> <tp:taxon-name-part taxon-name-part-type="race">gietleni</tp:taxon-name-part></tp:taxon-name><xref ref-type="bibr" rid="B90">Forel 1905b</xref>: 164 (s.w.) MADAGASCAR. Subspecies of <italic><tp:taxon-name><tp:taxon-name-part taxon-name-part-type="species">picata</tp:taxon-name-part></tp:taxon-name></italic>: <xref ref-type="bibr" rid="B69">Emery 1915b</xref>: 245. Junior synonym of <italic><tp:taxon-name><tp:taxon-name-part taxon-name-part-type="species">megacephala</tp:taxon-name-part></tp:taxon-name></italic>: <xref ref-type="bibr" rid="B72">Fischer and Fisher 2013</xref>: 333.</comment></tp:nomenclature-citation><tp:nomenclature-citation><tp:taxon-name><tp:taxon-name-part taxon-name-part-type="genus">Pheidole</tp:taxon-name-part></tp:taxon-name><comment><italic><tp:taxon-name><tp:taxon-name-part taxon-name-part-type="species">bernhardae</tp:taxon-name-part></tp:taxon-name></italic>. <tp:taxon-name><tp:taxon-name-part taxon-name-part-type="genus">Pheidole</tp:taxon-name-part> <tp:taxon-name-part taxon-name-part-type="species">picata</tp:taxon-name-part> <tp:taxon-name-part taxon-name-part-type="infraspecific-rank">var.</tp:taxon-name-part> <tp:taxon-name-part taxon-name-part-type="variety">bernhardae</tp:taxon-name-part></tp:taxon-name><xref ref-type="bibr" rid="B69">Emery 1915b</xref>: 245 (s.w.) MADAGASCAR. [First available use of <tp:taxon-name><tp:taxon-name-part taxon-name-part-type="genus">Pheidole</tp:taxon-name-part> <tp:taxon-name-part taxon-name-part-type="species">punctulata</tp:taxon-name-part> <tp:taxon-name-part taxon-name-part-type="infraspecific-rank">r.</tp:taxon-name-part> <tp:taxon-name-part taxon-name-part-type="race">spinosa</tp:taxon-name-part> <tp:taxon-name-part taxon-name-part-type="infraspecific-rank">var.</tp:taxon-name-part> <tp:taxon-name-part taxon-name-part-type="variety">bernhardae</tp:taxon-name-part></tp:taxon-name> Forel, 1905: 164; unavailable name.] Junior synonym of <italic><tp:taxon-name><tp:taxon-name-part taxon-name-part-type="species">megacephala</tp:taxon-name-part></tp:taxon-name></italic>: <xref ref-type="bibr" rid="B72">Fischer and Fisher 2013</xref>: 333.</comment></tp:nomenclature-citation></tp:nomenclature-citation-list></tp:nomenclature><tp:treatment-sec sec-type="Diagnosis among introduced"><title>Diagnosis among introduced <italic><tp:taxon-name><tp:taxon-name-part taxon-name-part-type="genus">Pheidole</tp:taxon-name-part></tp:taxon-name></italic>.</title><p>Light brown to dark brown. <bold>Major</bold> <abbrev xmlns:xlink="http://www.w3.org/1999/xlink" xlink:title="Head Width mm: Measured at widest point of the head, in full-face view behind eye level" xlink:type="simple">HW</abbrev> 1.10–1.54, <abbrev xmlns:xlink="http://www.w3.org/1999/xlink" xlink:title="Head Length mm: Maximum distance from the midpoint of the anterior clypeal margin to the midpoint of the posterior margin of the head, measured in full-face view; in majors, measured from midpoint of tangent between anteriormost position of clypeus to midpoint of tangent between posteriormost projection of the vertex" xlink:type="simple">HL</abbrev> 1.04–1.59, <abbrev xmlns:xlink="http://www.w3.org/1999/xlink" xlink:title="Scape Length mm: Maximum scape length, excluding basal condyle and neck" xlink:type="simple">SL</abbrev> 0.59–0.76, <abbrev xmlns:xlink="http://www.w3.org/1999/xlink" xlink:title="Cephalic Index: HW / HL × 100" xlink:type="simple">CI</abbrev> 97–106, <abbrev xmlns:xlink="http://www.w3.org/1999/xlink" xlink:title="Scape Index: SL / HW × 100" xlink:type="simple">SI</abbrev> 47–58 (n=19, <xref ref-type="bibr" rid="B72">Fischer and Fisher 2013</xref>). Head heart-shaped (Fig. <xref ref-type="fig" rid="F1">6</xref>); posterior 1/3 of dorsal surface smooth, glossy and entirely lacking rugoreticulate sculpture. Hypostoma lacking distinct median and submedian teeth. Promesonotum in profile forming a single dome (Fig. <xref ref-type="fig" rid="F1">4</xref>), lacking a distinct mound or prominence on the posterior slope. Postpetiole with a posterodorsal (Fig. <xref ref-type="fig" rid="F1">1a</xref>) and anteroventral (Fig. <xref ref-type="fig" rid="F1">1b</xref>) bulge. <bold>Minor</bold> <abbrev xmlns:xlink="http://www.w3.org/1999/xlink" xlink:title="Head Width mm: Measured at widest point of the head, in full-face view behind eye level" xlink:type="simple">HW</abbrev> 0.50–0.61, <abbrev xmlns:xlink="http://www.w3.org/1999/xlink" xlink:title="Head Length mm: Maximum distance from the midpoint of the anterior clypeal margin to the midpoint of the posterior margin of the head, measured in full-face view; in majors, measured from midpoint of tangent between anteriormost position of clypeus to midpoint of tangent between posteriormost projection of the vertex" xlink:type="simple">HL</abbrev> 0.57–0.68, <abbrev xmlns:xlink="http://www.w3.org/1999/xlink" xlink:title="Scape Length mm: Maximum scape length, excluding basal condyle and neck" xlink:type="simple">SL</abbrev> 0.61–0.72, <abbrev xmlns:xlink="http://www.w3.org/1999/xlink" xlink:title="Cephalic Index: HW / HL × 100" xlink:type="simple">CI</abbrev> 86–92, <abbrev xmlns:xlink="http://www.w3.org/1999/xlink" xlink:title="Scape Index: SL / HW × 100" xlink:type="simple">SI</abbrev> 114–122 (n=20, <xref ref-type="bibr" rid="B72">Fischer and Fisher 2013</xref>). Head predominantly glossy (Fig. <xref ref-type="fig" rid="F2">36</xref>), lacking punctation and or rugae above eye level. Antennal scapes surpass posterior head margin by approximately same length as eye (Fig. <xref ref-type="fig" rid="F3">40</xref>). Promesonotum in profile forming a single dome (Fig. <xref ref-type="fig" rid="F3">42</xref>), lacking a distinct mound or prominence on the posterior slope. Postpetiole with a posterodorsal (Fig. <xref ref-type="fig" rid="F1">1a</xref>) and anteroventral (Fig. <xref ref-type="fig" rid="F1">1b</xref>) bulge.</p></tp:treatment-sec><tp:treatment-sec sec-type="Identification, taxonomy and systematics"><title>Identification, taxonomy and systematics.</title><p><italic><tp:taxon-name><tp:taxon-name-part taxon-name-part-type="genus">Pheidole</tp:taxon-name-part> <tp:taxon-name-part taxon-name-part-type="species">megacephala</tp:taxon-name-part></tp:taxon-name></italic> is a medium sized species of variable color that is most easily recognized outside of its native range by the heart-shaped head and bulging postpetiole. It belongs to a diverse and taxonomically confusing clade of morphologically similar taxa centered in the Afrotropical and Malagasy regions. Both major and minor workers are distinguished from all other introduced <italic><tp:taxon-name><tp:taxon-name-part taxon-name-part-type="genus">Pheidole</tp:taxon-name-part></tp:taxon-name></italic> by the swollen shape of the postpetiole (Fig. <xref ref-type="fig" rid="F1">1</xref>). <italic><tp:taxon-name><tp:taxon-name-part taxon-name-part-type="genus">Pheidole</tp:taxon-name-part> <tp:taxon-name-part taxon-name-part-type="species">noda</tp:taxon-name-part></tp:taxon-name></italic> also has a swollen postpetiole, but whereas the postpetiole of <italic><tp:taxon-name><tp:taxon-name-part taxon-name-part-type="genus">Pheidole</tp:taxon-name-part> <tp:taxon-name-part taxon-name-part-type="species">megacephala</tp:taxon-name-part></tp:taxon-name></italic> is characterized by a posterodorsal and anteroventral bulge, that of <italic><tp:taxon-name><tp:taxon-name-part taxon-name-part-type="genus">Pheidole</tp:taxon-name-part> <tp:taxon-name-part taxon-name-part-type="species">noda</tp:taxon-name-part></tp:taxon-name></italic> is formed as a high dorsally bulging dome that is tallest at its midpoint.</p><p><italic><tp:taxon-name><tp:taxon-name-part taxon-name-part-type="genus">Pheidole</tp:taxon-name-part> <tp:taxon-name-part taxon-name-part-type="species">megacephala</tp:taxon-name-part></tp:taxon-name></italic> has often been confused for <italic><tp:taxon-name><tp:taxon-name-part taxon-name-part-type="genus">Pheidole</tp:taxon-name-part> <tp:taxon-name-part taxon-name-part-type="species">pallidula</tp:taxon-name-part></tp:taxon-name></italic> Nylander in Europe, especially in the Mediterranean region. The introduced populations of <italic><tp:taxon-name><tp:taxon-name-part taxon-name-part-type="genus">Pheidole</tp:taxon-name-part> <tp:taxon-name-part taxon-name-part-type="species">megacephala</tp:taxon-name-part></tp:taxon-name></italic> can be distinguished from <italic><tp:taxon-name><tp:taxon-name-part taxon-name-part-type="genus">Pheidole</tp:taxon-name-part> <tp:taxon-name-part taxon-name-part-type="species">pallidula</tp:taxon-name-part></tp:taxon-name></italic> by the following characters. For both major and minor workers the postpetiole of <italic><tp:taxon-name><tp:taxon-name-part taxon-name-part-type="genus">Pheidole</tp:taxon-name-part> <tp:taxon-name-part taxon-name-part-type="species">megacephala</tp:taxon-name-part></tp:taxon-name></italic> has a posterodorsal (Fig. <xref ref-type="fig" rid="F1">1a</xref>) and anteroventral (Fig. <xref ref-type="fig" rid="F1">1b</xref>) bulge, while that of <italic><tp:taxon-name><tp:taxon-name-part taxon-name-part-type="genus">Pallidula</tp:taxon-name-part></tp:taxon-name></italic> is not swollen relative to petiole (Fig. <xref ref-type="fig" rid="F1">3</xref>). The propodeal spines of both subcastes are distinct in <italic><tp:taxon-name><tp:taxon-name-part taxon-name-part-type="genus">Pheidole</tp:taxon-name-part> <tp:taxon-name-part taxon-name-part-type="species">megacephala</tp:taxon-name-part></tp:taxon-name></italic> but are strongly reduced in <italic><tp:taxon-name><tp:taxon-name-part taxon-name-part-type="genus">Pheidole</tp:taxon-name-part> <tp:taxon-name-part taxon-name-part-type="species">pallidula</tp:taxon-name-part></tp:taxon-name></italic>. Additionally, the major worker of <italic><tp:taxon-name><tp:taxon-name-part taxon-name-part-type="genus">Pheidole</tp:taxon-name-part> <tp:taxon-name-part taxon-name-part-type="species">megacephala</tp:taxon-name-part></tp:taxon-name></italic> has a heart shaped head that broadens significantly posterior to eye-level (Fig. <xref ref-type="fig" rid="F1">6</xref>) while the head of <italic><tp:taxon-name><tp:taxon-name-part taxon-name-part-type="genus">Pallidula</tp:taxon-name-part></tp:taxon-name></italic> is more rectangular (more approximate to Fig. <xref ref-type="fig" rid="F1">7</xref>).</p><!--PageBreak--><p>Accurate identification within the Afrotropics is more problematic. While for Madagascar previously described subspecies have been synonymized with <italic><tp:taxon-name><tp:taxon-name-part taxon-name-part-type="genus">Pheidole</tp:taxon-name-part> <tp:taxon-name-part taxon-name-part-type="species">megacephala</tp:taxon-name-part></tp:taxon-name></italic> (<xref ref-type="bibr" rid="B72">Fischer and Fisher 2013</xref>), the taxonomy of the <italic><tp:taxon-name><tp:taxon-name-part taxon-name-part-type="species">megacephala</tp:taxon-name-part></tp:taxon-name></italic> group in Africa remains rather chaotic with a number of unrevised subspecies, most of which remain insufficiently characterized. In a taxonomic overview of the group, Emery (1915) studied type and non-type material of <italic><tp:taxon-name><tp:taxon-name-part taxon-name-part-type="genus">Pheidole</tp:taxon-name-part> <tp:taxon-name-part taxon-name-part-type="species">megacephala</tp:taxon-name-part></tp:taxon-name></italic>-related species, yet for several subspecies he was not able to define clear species limits from the multitude of different, yet highly similar, phenotypes. We suspect that some of those names are probably due to intraspecific variation within <italic><tp:taxon-name><tp:taxon-name-part taxon-name-part-type="genus">Pheidole</tp:taxon-name-part> <tp:taxon-name-part taxon-name-part-type="species">megacephala</tp:taxon-name-part></tp:taxon-name></italic> and <italic><tp:taxon-name><tp:taxon-name-part taxon-name-part-type="genus">Pheidole</tp:taxon-name-part> <tp:taxon-name-part taxon-name-part-type="species">punctulata</tp:taxon-name-part></tp:taxon-name></italic> Mayr. Other, morphologically unique taxa like <italic><tp:taxon-name><tp:taxon-name-part taxon-name-part-type="genus">Pheidole</tp:taxon-name-part> <tp:taxon-name-part taxon-name-part-type="species">megacephala</tp:taxon-name-part> <tp:taxon-name-part taxon-name-part-type="subspecies">nkomoana</tp:taxon-name-part></tp:taxon-name></italic> Forel are clearly valid biological species. However, without a comprehensive taxonomic treatment supported by a robust phylogeny, the following species characterizations may be subject to future taxonomic changes.</p><p>Within the <italic><tp:taxon-name><tp:taxon-name-part taxon-name-part-type="species">megacephala</tp:taxon-name-part></tp:taxon-name></italic> group, minor workers are difficult to separate morphologically and thus have only limited use for species identification, but the majors tend to be more distinct in their morphologies and can be separated by differences in head and body shape and sculpture, and in size and pilosity, although the limits are often unclear and characters are sometimes distributed along a continuum rather than being separated into distinct, clear-cut states.</p><p>Major workers of <italic><tp:taxon-name><tp:taxon-name-part taxon-name-part-type="genus">Pheidole</tp:taxon-name-part> <tp:taxon-name-part taxon-name-part-type="species">megacephala</tp:taxon-name-part> <tp:taxon-name-part taxon-name-part-type="subspecies">melancholica</tp:taxon-name-part></tp:taxon-name></italic> Santschi are characterized by presence of weak punctures on the majority of the head, including the sides in lateral view, promesonotum with punctures and irregular transverse rugulae, and moderately abundant short and stout standing hairs on head and body, whereas major workers of <italic><tp:taxon-name><tp:taxon-name-part taxon-name-part-type="genus">Pheidole</tp:taxon-name-part> <tp:taxon-name-part taxon-name-part-type="species">megacephala</tp:taxon-name-part></tp:taxon-name></italic> entirely lack punctures on the posterior 1/3 of the head, have a mostly smooth and glossy promesonotum, and often possess longer, more flexuous standing hairs, which often branch at the tips. <italic><tp:taxon-name><tp:taxon-name-part taxon-name-part-type="genus">Pheidole</tp:taxon-name-part> <tp:taxon-name-part taxon-name-part-type="species">megacephala</tp:taxon-name-part> <tp:taxon-name-part taxon-name-part-type="subspecies">nkomoana</tp:taxon-name-part></tp:taxon-name></italic> majors are characterized by a weakly defined antennal scrobe and relatively long frontal carinae that reach about ¾ towards the posterior head margin, two well-defined submedian hypostomal teeth, a weak prominence on the promesonotal dome, and very long, flexuous standing hairs on the dorsal promesonotum. Also the spines tend to be shorter than in <italic><tp:taxon-name><tp:taxon-name-part taxon-name-part-type="genus">Pheidole</tp:taxon-name-part> <tp:taxon-name-part taxon-name-part-type="species">megacephala</tp:taxon-name-part></tp:taxon-name></italic>, in length almost equal to the diameter of the propodeal spiracle. Both subspecies have been described from and collected in western African forests. Another closely related species to <italic><tp:taxon-name><tp:taxon-name-part taxon-name-part-type="genus">Pheidole</tp:taxon-name-part> <tp:taxon-name-part taxon-name-part-type="species">megacephala</tp:taxon-name-part></tp:taxon-name></italic> is <italic><tp:taxon-name><tp:taxon-name-part taxon-name-part-type="genus">Pheidole</tp:taxon-name-part> <tp:taxon-name-part taxon-name-part-type="species">punctulata</tp:taxon-name-part></tp:taxon-name></italic>. It is very widespread in sub-Saharan Africa and usually found in dry forests and grassland habitats. Morphologically close to <italic><tp:taxon-name><tp:taxon-name-part taxon-name-part-type="genus">Pheidole</tp:taxon-name-part> <tp:taxon-name-part taxon-name-part-type="species">megacephala</tp:taxon-name-part></tp:taxon-name></italic>, its major workers can be distinguished by their often enlarged and strongly heart-shaped heads, the presence of a softly or superficially punctuated sculpture on parts of the head dorsum, promesonotum, postpetiole and gaster, and relatively uniform, short and stout, erect hairs covering the body. Minor workers tend to be slightly larger and more robust than in <italic><tp:taxon-name><tp:taxon-name-part taxon-name-part-type="species">megacephala</tp:taxon-name-part></tp:taxon-name></italic>, often with a few oblique carinae present between the eyes and the mandibles and reaching the posterior eye level, the hairs similar as in major workers and usually more abundant than in <italic><tp:taxon-name><tp:taxon-name-part taxon-name-part-type="genus">Pheidole</tp:taxon-name-part> <tp:taxon-name-part taxon-name-part-type="species">megacephala</tp:taxon-name-part></tp:taxon-name></italic>.</p><p>Morphologically very similar to <italic><tp:taxon-name><tp:taxon-name-part taxon-name-part-type="genus">Pheidole</tp:taxon-name-part> <tp:taxon-name-part taxon-name-part-type="species">punctulata</tp:taxon-name-part></tp:taxon-name></italic> are <italic><tp:taxon-name><tp:taxon-name-part taxon-name-part-type="genus">Pheidole</tp:taxon-name-part> <tp:taxon-name-part taxon-name-part-type="species">megacephala</tp:taxon-name-part> <tp:taxon-name-part taxon-name-part-type="subspecies">ilgi</tp:taxon-name-part></tp:taxon-name></italic> Forel, <italic><tp:taxon-name><tp:taxon-name-part taxon-name-part-type="species">megacephala</tp:taxon-name-part> impressifrons</tp:taxon-name></italic> Wasmann, and <italic><tp:taxon-name><tp:taxon-name-part taxon-name-part-type="species">megacephala</tp:taxon-name-part> rotundata</tp:taxon-name></italic> Forel. Like <italic><tp:taxon-name><tp:taxon-name-part taxon-name-part-type="genus">Pheidole</tp:taxon-name-part> <tp:taxon-name-part taxon-name-part-type="species">punctulata</tp:taxon-name-part></tp:taxon-name></italic>, <!--PageBreak-->they are usually found in drier forest and grassland habitats and their workers seem to be highly polymorphic, which means that in addition to normal major workers, colonies are capable of producing so-called supermajors. These supermajors possess a very strongly heart-shaped head, which can be disproportionately big compared to the size of the mandibles and the rest of their bodies. As Emery (1915) stated for <italic><tp:taxon-name><tp:taxon-name-part taxon-name-part-type="genus">Pheidole</tp:taxon-name-part> <tp:taxon-name-part taxon-name-part-type="species">megacephala</tp:taxon-name-part> <tp:taxon-name-part taxon-name-part-type="subspecies">rotundata</tp:taxon-name-part></tp:taxon-name></italic>, on first glace they look quite distinct from <italic><tp:taxon-name><tp:taxon-name-part taxon-name-part-type="genus">Pheidole</tp:taxon-name-part> <tp:taxon-name-part taxon-name-part-type="species">punctulata</tp:taxon-name-part></tp:taxon-name></italic>, but at closer examination of series with different major worker sizes it seems impossible to define species limits. From our own observations it seems likely that these subspecies are a result of sampling bias and phenotypic variation within <italic><tp:taxon-name><tp:taxon-name-part taxon-name-part-type="genus">Pheidole</tp:taxon-name-part> <tp:taxon-name-part taxon-name-part-type="species">punctulata</tp:taxon-name-part></tp:taxon-name></italic>, rather than historic speciation events (Fischer et al., in preparation). Incomplete sampling can also be a problem when only smaller major and minor workers are collected, which are often very similar to those of <italic><tp:taxon-name><tp:taxon-name-part taxon-name-part-type="genus">Pheidole</tp:taxon-name-part> <tp:taxon-name-part taxon-name-part-type="species">megacephala</tp:taxon-name-part></tp:taxon-name></italic>, with very similar head sculpture and general morphology.</p><p>In the Malagasy region, <italic><tp:taxon-name><tp:taxon-name-part taxon-name-part-type="genus">Pheidole</tp:taxon-name-part> <tp:taxon-name-part taxon-name-part-type="species">megacephala</tp:taxon-name-part></tp:taxon-name></italic> can be confused with three other species: <italic><tp:taxon-name><tp:taxon-name-part taxon-name-part-type="genus">Pheidole</tp:taxon-name-part> <tp:taxon-name-part taxon-name-part-type="species">punctulata</tp:taxon-name-part> <tp:taxon-name-part taxon-name-part-type="subspecies">spinosa</tp:taxon-name-part></tp:taxon-name></italic> Forel, which, on average, has longer spines, a slightly higher propodeum and a more extensively smooth and glossy posterior portion of the head in the larger major workers. <italic><tp:taxon-name><tp:taxon-name-part taxon-name-part-type="genus">Pheidole</tp:taxon-name-part> <tp:taxon-name-part taxon-name-part-type="species">megatron</tp:taxon-name-part></tp:taxon-name></italic>, which was described from the Comoros and is possibly present in the Northwest of Madagascar as well, is characterized by major workers with a less heart-shaped, and slightly more rectangular head shape, and sometimes sculpture and rugulae present on the posterior head portion (see <xref ref-type="bibr" rid="B72">Fischer and Fisher 2013</xref>). Finally, <italic><tp:taxon-name><tp:taxon-name-part taxon-name-part-type="genus">Pheidole</tp:taxon-name-part> <tp:taxon-name-part taxon-name-part-type="species">decepticon</tp:taxon-name-part></tp:taxon-name></italic>, described from Mayotte and distributed over several of the smaller Southwest Indian ocean islands, is characterized by possessing a denser, more prominent and longer pilosity as well as slightly smaller, less rounded ventral bulges on the postpetiole in both minor and major workers (see <xref ref-type="bibr" rid="B72">Fischer and Fisher 2013</xref>). It is however possible that <italic><tp:taxon-name><tp:taxon-name-part taxon-name-part-type="genus">Pheidole</tp:taxon-name-part> <tp:taxon-name-part taxon-name-part-type="species">decepticon</tp:taxon-name-part></tp:taxon-name></italic> is a geographic variation of and conspecific with <italic><tp:taxon-name><tp:taxon-name-part taxon-name-part-type="genus">Pheidole</tp:taxon-name-part> <tp:taxon-name-part taxon-name-part-type="species">punctulata</tp:taxon-name-part> <tp:taxon-name-part taxon-name-part-type="subspecies">spinosa</tp:taxon-name-part></tp:taxon-name></italic>.</p></tp:treatment-sec><tp:treatment-sec sec-type="Biology"><title>Biology.</title><p><italic><tp:taxon-name><tp:taxon-name-part taxon-name-part-type="genus">Pheidole</tp:taxon-name-part> <tp:taxon-name-part taxon-name-part-type="species">megacephala</tp:taxon-name-part></tp:taxon-name></italic> is listed among the top five invasive ants (<xref ref-type="bibr" rid="B147">Lowe et al. 2000</xref>). Although this species prefers humid and disturbed habitats where it is usually found in very high abundances (<xref ref-type="bibr" rid="B25">Burwell et al. 2012</xref>; <xref ref-type="bibr" rid="B129">Hoffmann et al. 1999</xref>; <xref ref-type="bibr" rid="B270">Wilson 2003</xref>), it can generally be found in a large variety of landscapes, from coastal habitats to human settlements and plantations in lower elevations, degraded dry forest, to mid-elevation rainforest or even montane forest – in Papua New Guinea up to 2150 meters altitude (<xref ref-type="bibr" rid="B72">Fischer and Fisher 2013</xref>). The distribution range and activity of <italic><tp:taxon-name><tp:taxon-name-part taxon-name-part-type="genus">Pheidole</tp:taxon-name-part> <tp:taxon-name-part taxon-name-part-type="species">megacephala</tp:taxon-name-part></tp:taxon-name></italic> appears to be somewhat limited by susceptibility to desiccation and higher temperatures. Thus, colonies are often found in more humid microhabitats, and workers tend to forage inside the leaf-litter and at night, or even build covered trails (<xref ref-type="bibr" rid="B116">Greenslade 1972</xref>, personal observations). However, some studies reported that on smaller islands or after successful introduction in a new area, <italic><tp:taxon-name><tp:taxon-name-part taxon-name-part-type="genus">Pheidole</tp:taxon-name-part> <tp:taxon-name-part taxon-name-part-type="species">megacephala</tp:taxon-name-part></tp:taxon-name></italic> expanded its range and invaded into the forest interiors where it attacked and displaced other introduced and natively occurring ant species (<xref ref-type="bibr" rid="B25">Burwell et al. 2012</xref>; <xref ref-type="bibr" rid="B128">Hoffmann 1998</xref>). In a citrus orchard in Tanzania for example, <italic><tp:taxon-name><tp:taxon-name-part taxon-name-part-type="genus">Pheidole</tp:taxon-name-part> <tp:taxon-name-part taxon-name-part-type="species">megacephala</tp:taxon-name-part></tp:taxon-name></italic> was able to partly displace highly territorial and competitive <italic><tp:taxon-name><tp:taxon-name-part taxon-name-part-type="genus">Oecophylla</tp:taxon-name-part></tp:taxon-name></italic> weaver ants (<xref ref-type="bibr" rid="B216">Seguni et al. 2011</xref>). <italic><tp:taxon-name><tp:taxon-name-part taxon-name-part-type="genus">Pheidole</tp:taxon-name-part> <tp:taxon-name-part taxon-name-part-type="species">megacephala</tp:taxon-name-part></tp:taxon-name></italic> is an especially common and abundant nuisance and pest on islands, which are generally more strongly impacted by invasions of alien species.</p><!--PageBreak--><p>Part of the success of <italic><tp:taxon-name><tp:taxon-name-part taxon-name-part-type="genus">Pheidole</tp:taxon-name-part> <tp:taxon-name-part taxon-name-part-type="species">megacephala</tp:taxon-name-part></tp:taxon-name></italic> as a pantropic pest species is its generalist behavior. Like many other <italic><tp:taxon-name><tp:taxon-name-part taxon-name-part-type="genus">Pheidole</tp:taxon-name-part></tp:taxon-name></italic> species its diet is broadly omnivorous with a large proportion of its food probably acquired by scavenging on the ground. <italic><tp:taxon-name><tp:taxon-name-part taxon-name-part-type="genus">Pheidole</tp:taxon-name-part> <tp:taxon-name-part taxon-name-part-type="species">megacephala</tp:taxon-name-part></tp:taxon-name></italic> is also a good predator with an efficient nest mate recruitment that enables the species to dominate baits and to retrieve prey too large for single workers to carry (<xref ref-type="bibr" rid="B42">Dejean et al. 2008</xref>; <xref ref-type="bibr" rid="B43">Dejean et al. 2007</xref>). Devastating effects on the abundance and diversity of native invertebrates, in northern Australia for example, are well documented (<xref ref-type="bibr" rid="B128">Hoffmann 1998</xref>; <xref ref-type="bibr" rid="B129">Hoffmann et al. 1999</xref>; <xref ref-type="bibr" rid="B130">Hoffmann and Parr 2008</xref>). <italic><tp:taxon-name><tp:taxon-name-part taxon-name-part-type="genus">Pheidole</tp:taxon-name-part> <tp:taxon-name-part taxon-name-part-type="species">megacephala</tp:taxon-name-part></tp:taxon-name></italic> has also been documented to negatively impact agricultural systems. Workers tend plant and crop-damaging scale insects for honeydew (<xref ref-type="bibr" rid="B27">Campbell 1994</xref>; <xref ref-type="bibr" rid="B107">Gaigher et al. 2011</xref>; <xref ref-type="bibr" rid="B113">González Hernández et al. 1999</xref>; <xref ref-type="bibr" rid="B116">Greenslade 1972</xref>; <xref ref-type="bibr" rid="B186">Petty and Tustin 1993</xref>; <xref ref-type="bibr" rid="B189">Reimer et al. 1993</xref>), protect plants with extrafloral nectaries from phytophagous insects and possibly collect seeds (<xref ref-type="bibr" rid="B128">Hoffmann 1998</xref>). A recent study experimentally evaluating the performance in interference competition found that <italic><tp:taxon-name><tp:taxon-name-part taxon-name-part-type="genus">Pheidole</tp:taxon-name-part> <tp:taxon-name-part taxon-name-part-type="species">megacephala</tp:taxon-name-part></tp:taxon-name></italic> ranked lowest among seven of the world’s worst most destructive invasive ant species (<xref ref-type="bibr" rid="B9">Bertelsmeier et al. 2015</xref>). The authors, citing <xref ref-type="bibr" rid="B42">Dejean et al. (2008)</xref> suggested that <italic><tp:taxon-name><tp:taxon-name-part taxon-name-part-type="genus">Pheidole</tp:taxon-name-part> <tp:taxon-name-part taxon-name-part-type="species">megacephala</tp:taxon-name-part></tp:taxon-name></italic> does not dominate invaded ant communities through direct physical interactions (interference competition) but by raiding their colonies.</p><p>Nesting sites are variable and can occur in any crack and crevice that is large enough for them to enter, including soil, inside rotting logs, under rocks, in houses or in tree bark. As in several other invasive ant species, colonies are polygynous, and dependently founded via budding, with nests in large areas often forming supercolonies (<xref ref-type="bibr" rid="B128">Hoffmann 1998</xref>) that aggressively fight other ants or outcompete them by depleting their prey and other resources (<xref ref-type="bibr" rid="B42">Dejean et al. 2008</xref>; <xref ref-type="bibr" rid="B106">Fournier et al. 2009</xref>; <xref ref-type="bibr" rid="B129">Hoffmann et al. 1999</xref>; <xref ref-type="bibr" rid="B240">Vanderwoude et al. 2000</xref>).</p></tp:treatment-sec><tp:treatment-sec sec-type="Distribution"><title>Distribution.</title><p><italic><tp:taxon-name><tp:taxon-name-part taxon-name-part-type="genus">Pheidole</tp:taxon-name-part> <tp:taxon-name-part taxon-name-part-type="species">megacephala</tp:taxon-name-part></tp:taxon-name></italic> is a cosmopolitan species that has established across the globe as a household and agricultural pest throughout the tropics. <xref ref-type="bibr" rid="B249">Wetterer (2012)</xref> provided a detailed review of the worldwide spread of <italic><tp:taxon-name><tp:taxon-name-part taxon-name-part-type="genus">Pheidole</tp:taxon-name-part> <tp:taxon-name-part taxon-name-part-type="species">megacephala</tp:taxon-name-part></tp:taxon-name></italic>, and cites Wheeler’s statement (<xref ref-type="bibr" rid="B262">Wheeler 1922a</xref>) that it is most likely of Afrotropical or Malagasy origin, the only two regions with a diversity of related species (“subspecies and varieties”). Theoretically it is possible that a common ancestor of <italic><tp:taxon-name><tp:taxon-name-part taxon-name-part-type="genus">Pheidole</tp:taxon-name-part> <tp:taxon-name-part taxon-name-part-type="species">megacephala</tp:taxon-name-part></tp:taxon-name></italic> and the Malagasy endemics <italic><tp:taxon-name><tp:taxon-name-part taxon-name-part-type="genus">Pheidole</tp:taxon-name-part> <tp:taxon-name-part taxon-name-part-type="species">punctulata</tp:taxon-name-part> <tp:taxon-name-part taxon-name-part-type="subspecies">spinosa</tp:taxon-name-part></tp:taxon-name></italic>, <italic><tp:taxon-name><tp:taxon-name-part taxon-name-part-type="genus">Pheidole</tp:taxon-name-part> <tp:taxon-name-part taxon-name-part-type="species">megatron</tp:taxon-name-part></tp:taxon-name></italic> and <italic><tp:taxon-name><tp:taxon-name-part taxon-name-part-type="genus">Pheidole</tp:taxon-name-part> <tp:taxon-name-part taxon-name-part-type="species">decepticon</tp:taxon-name-part></tp:taxon-name></italic> arrived on the islands in prehistoric times, diversified there, and that <italic><tp:taxon-name><tp:taxon-name-part taxon-name-part-type="genus">Pheidole</tp:taxon-name-part> <tp:taxon-name-part taxon-name-part-type="species">megacephala</tp:taxon-name-part></tp:taxon-name></italic> was later transported to all other regions including Africa only after the arrival of humans. But the distribution of <italic><tp:taxon-name><tp:taxon-name-part taxon-name-part-type="genus">Pheidole</tp:taxon-name-part> <tp:taxon-name-part taxon-name-part-type="species">megacephala</tp:taxon-name-part></tp:taxon-name></italic> on Madagascar strongly resembles the distributions of other invasive species on the island – e.g. those of <italic><tp:taxon-name><tp:taxon-name-part taxon-name-part-type="genus">Monomorium</tp:taxon-name-part> <tp:taxon-name-part taxon-name-part-type="species">floricola</tp:taxon-name-part></tp:taxon-name></italic>, <italic><tp:taxon-name><tp:taxon-name-part taxon-name-part-type="genus">Monomorium</tp:taxon-name-part> <tp:taxon-name-part taxon-name-part-type="species">pharaonis</tp:taxon-name-part></tp:taxon-name></italic>, <italic><tp:taxon-name><tp:taxon-name-part taxon-name-part-type="genus">Tapinoma</tp:taxon-name-part> <tp:taxon-name-part taxon-name-part-type="species">melanocephalum</tp:taxon-name-part></tp:taxon-name></italic>, <italic><tp:taxon-name><tp:taxon-name-part taxon-name-part-type="genus">Technomyrmex</tp:taxon-name-part> <tp:taxon-name-part taxon-name-part-type="species">albipes</tp:taxon-name-part></tp:taxon-name></italic>, <italic><tp:taxon-name><tp:taxon-name-part taxon-name-part-type="genus">Trichomyrmex</tp:taxon-name-part> <tp:taxon-name-part taxon-name-part-type="species">destructor</tp:taxon-name-part></tp:taxon-name></italic>. While <italic><tp:taxon-name><tp:taxon-name-part taxon-name-part-type="genus">Pheidole</tp:taxon-name-part> <tp:taxon-name-part taxon-name-part-type="species">punctulata</tp:taxon-name-part> <tp:taxon-name-part taxon-name-part-type="subspecies">spinosa</tp:taxon-name-part></tp:taxon-name></italic> has established a broad distribution range across the island’s variable habitats and elevations, <italic><tp:taxon-name><tp:taxon-name-part taxon-name-part-type="genus">Pheidole</tp:taxon-name-part> <tp:taxon-name-part taxon-name-part-type="species">megacephala</tp:taxon-name-part></tp:taxon-name></italic>, like the other invasives, is found mostly along the coast, in low elevation and disturbed habitats or near human settlements.</p><p>Similar to Wheeler’s observation, our argument for the “out-of-Africa” hypothesis is an overall much higher complexity in different morphotypes and species-level diversity in African <italic><tp:taxon-name><tp:taxon-name-part taxon-name-part-type="species">megacephala</tp:taxon-name-part></tp:taxon-name></italic> group taxa and the presence of both, very closely, but also <!--PageBreak-->more distantly related taxa (e.g <italic><tp:taxon-name><tp:taxon-name-part taxon-name-part-type="genus">Pheidole</tp:taxon-name-part> <tp:taxon-name-part taxon-name-part-type="species">aurivillii</tp:taxon-name-part></tp:taxon-name></italic> Mayr). For these reasons and for the purposes of this study, we consider all records from Africa to represent the native range of <italic><tp:taxon-name><tp:taxon-name-part taxon-name-part-type="genus">Pheidole</tp:taxon-name-part> <tp:taxon-name-part taxon-name-part-type="species">megacephala</tp:taxon-name-part></tp:taxon-name></italic>. However, a further resolution will require a comprehensive phylogeographic study of the species and its allied taxa, especially from the poorly studied and sampled African region.</p><p>Populations of <italic><tp:taxon-name><tp:taxon-name-part taxon-name-part-type="genus">Pheidole</tp:taxon-name-part> <tp:taxon-name-part taxon-name-part-type="species">megacephala</tp:taxon-name-part></tp:taxon-name></italic> recorded from the southwestern extent of the Arabian Peninsula are treated as native as this region is commonly considered as belonging to the Afrotropics. However, recent studies on generic distributions of global ant diversity that find little support for including any portion of the Arabian Peninsula in the Afrotropics (unpublished data). Until robust phylogeographic data is available for <italic><tp:taxon-name><tp:taxon-name-part taxon-name-part-type="genus">Pheidole</tp:taxon-name-part> <tp:taxon-name-part taxon-name-part-type="species">megacephala</tp:taxon-name-part></tp:taxon-name></italic>, this decision must be considered tentative and open to future revision.</p><p>We do agree with <xref ref-type="bibr" rid="B249">Wetterer’s (2012)</xref> conclusions that records of <italic><tp:taxon-name><tp:taxon-name-part taxon-name-part-type="genus">Pheidole</tp:taxon-name-part> <tp:taxon-name-part taxon-name-part-type="species">megacephala</tp:taxon-name-part></tp:taxon-name></italic> from Mediterranean Europe northward are either temporary indoor records or misidentifications of <italic><tp:taxon-name><tp:taxon-name-part taxon-name-part-type="genus">Pheidole</tp:taxon-name-part> <tp:taxon-name-part taxon-name-part-type="species">pallidula</tp:taxon-name-part></tp:taxon-name></italic>. Outside of Africa, the Malagasy region and the range of <italic><tp:taxon-name><tp:taxon-name-part taxon-name-part-type="genus">Pheidole</tp:taxon-name-part> <tp:taxon-name-part taxon-name-part-type="species">pallidula</tp:taxon-name-part></tp:taxon-name></italic> (western Palearctic), <italic><tp:taxon-name><tp:taxon-name-part taxon-name-part-type="genus">Pheidole</tp:taxon-name-part> <tp:taxon-name-part taxon-name-part-type="species">megacephala</tp:taxon-name-part></tp:taxon-name></italic> is easily recognized as it does not co-occur with species of similar morphology. We therefore consider all records reviewed from outside the aforementioned regions as confirmed unless otherwise stated.</p></tp:treatment-sec><tp:treatment-sec sec-type="Dubious records"><title>Dubious records.</title><p>The following records are considered dubious mostly because there is reason to believe they represent misidentifications of <italic><tp:taxon-name><tp:taxon-name-part taxon-name-part-type="genus">Pheidole</tp:taxon-name-part> <tp:taxon-name-part taxon-name-part-type="species">pallidula</tp:taxon-name-part></tp:taxon-name></italic>. However, it is possible that some of the following literature records were based on accurate identifications, but that <italic><tp:taxon-name><tp:taxon-name-part taxon-name-part-type="genus">Pheidole</tp:taxon-name-part> <tp:taxon-name-part taxon-name-part-type="species">megacephala</tp:taxon-name-part></tp:taxon-name></italic> was since extirpated from the referenced localities. This latter possibility is plausible especially for the Mediterranean region where <italic><tp:taxon-name><tp:taxon-name-part taxon-name-part-type="genus">Linepithema</tp:taxon-name-part> <tp:taxon-name-part taxon-name-part-type="species">humile</tp:taxon-name-part></tp:taxon-name></italic> has established a stronghold. For example, (<xref ref-type="bibr" rid="B126">Heer 1852</xref>) described <italic><tp:taxon-name><tp:taxon-name-part taxon-name-part-type="genus">Oecophthora</tp:taxon-name-part> <tp:taxon-name-part taxon-name-part-type="species">pusilla</tp:taxon-name-part></tp:taxon-name></italic> (=<italic><tp:taxon-name><tp:taxon-name-part taxon-name-part-type="genus">Pheidole</tp:taxon-name-part> <tp:taxon-name-part taxon-name-part-type="species">megacephala</tp:taxon-name-part></tp:taxon-name></italic>) as ubiquitous on the island of Madeira, “In the town of Funchal there is probably not a single house that does not harbor millions of the tiny creatures…” Less than a century later Wheeler (<xref ref-type="bibr" rid="B265">Wheeler 1927b</xref>) reported, “Now it is an interesting fact that the Argentine ant, soon after its arrival in Madeira, completely replaced the <italic><tp:taxon-name><tp:taxon-name-part taxon-name-part-type="genus">Pheidole</tp:taxon-name-part></tp:taxon-name></italic> as a house ant.” Similar instances of well-established populations of introduced ant species becoming locally extirpated have been documented (<xref ref-type="bibr" rid="B173">Moreau et al. 2014</xref>; <xref ref-type="bibr" rid="B247">Wetterer 2006</xref>).</p><p>Algeria: The material referred to by <xref ref-type="bibr" rid="B2">André (1883)</xref> <italic><tp:taxon-name><tp:taxon-name-part taxon-name-part-type="genus">Pheidole</tp:taxon-name-part> <tp:taxon-name-part taxon-name-part-type="species">megacephala</tp:taxon-name-part></tp:taxon-name></italic> is distinguished by that author from <italic><tp:taxon-name><tp:taxon-name-part taxon-name-part-type="genus">Pheidole</tp:taxon-name-part> <tp:taxon-name-part taxon-name-part-type="species">pallidula</tp:taxon-name-part></tp:taxon-name></italic> only by the difference in size of the propodeal spine, and was otherwise observed to be identical. Considering the other characters separating these two species discussed earlier, we tentatively consider this record to be a misidentification of <italic><tp:taxon-name><tp:taxon-name-part taxon-name-part-type="genus">Pheidole</tp:taxon-name-part> <tp:taxon-name-part taxon-name-part-type="species">pallidula</tp:taxon-name-part></tp:taxon-name></italic>. Croatia: The material listed from this country (<xref ref-type="bibr" rid="B184">Petrov and Collingwood 1992</xref>; <xref ref-type="bibr" rid="B185">Petrov and Legakis 1996</xref>) is considered to refer to <italic><tp:taxon-name><tp:taxon-name-part taxon-name-part-type="genus">Pheidole</tp:taxon-name-part> <tp:taxon-name-part taxon-name-part-type="species">pallidula</tp:taxon-name-part></tp:taxon-name></italic> according to <xref ref-type="bibr" rid="B20">Bračko (2006)</xref>. Egypt: Egypt is the type locality of the <italic>nomen oblitum</italic> <tp:taxon-name><tp:taxon-name-part taxon-name-part-type="genus">Formica</tp:taxon-name-part> <tp:taxon-name-part taxon-name-part-type="species">edax</tp:taxon-name-part></tp:taxon-name> Forskål. <xref ref-type="bibr" rid="B62">Emery (1892)</xref> wrote that <italic><tp:taxon-name><tp:taxon-name-part taxon-name-part-type="species">edax</tp:taxon-name-part></tp:taxon-name></italic> is undoubtedly a small <italic><tp:taxon-name><tp:taxon-name-part taxon-name-part-type="genus">Pheidole</tp:taxon-name-part></tp:taxon-name></italic>, and possibly refers to <italic><tp:taxon-name><tp:taxon-name-part taxon-name-part-type="genus">Pheidole</tp:taxon-name-part> <tp:taxon-name-part taxon-name-part-type="species">megacephala</tp:taxon-name-part></tp:taxon-name></italic>. <xref ref-type="bibr" rid="B39">Dalla Torre (1892)</xref> was also uncertain as to which species (or even genus) the name <italic><tp:taxon-name><tp:taxon-name-part taxon-name-part-type="species">edax</tp:taxon-name-part></tp:taxon-name></italic> referred to. Given the uncertainty of these two authors, the occurrence of <italic><tp:taxon-name><tp:taxon-name-part taxon-name-part-type="genus">Pheidole</tp:taxon-name-part> <tp:taxon-name-part taxon-name-part-type="species">pallidula</tp:taxon-name-part></tp:taxon-name></italic> in Egypt and the unconfirmed single literature record of <xref ref-type="bibr" rid="B6">Bakr et al. (2007)</xref>, it is difficult to know when <italic><tp:taxon-name><tp:taxon-name-part taxon-name-part-type="genus">Pheidole</tp:taxon-name-part> <tp:taxon-name-part taxon-name-part-type="species">megacephala</tp:taxon-name-part></tp:taxon-name></italic> was first reported from Egypt. France: <xref ref-type="bibr" rid="B10">Bignell (1901)</xref> reported the ant species listed in his study of Corsica were <!--PageBreak-->identified by Saunders, who is known to have confused <italic><tp:taxon-name><tp:taxon-name-part taxon-name-part-type="genus">Pheidole</tp:taxon-name-part> <tp:taxon-name-part taxon-name-part-type="species">pallidula</tp:taxon-name-part></tp:taxon-name></italic> for <italic><tp:taxon-name><tp:taxon-name-part taxon-name-part-type="genus">Pheidole</tp:taxon-name-part> <tp:taxon-name-part taxon-name-part-type="species">megacephala</tp:taxon-name-part></tp:taxon-name></italic>. As <italic><tp:taxon-name><tp:taxon-name-part taxon-name-part-type="genus">Pheidole</tp:taxon-name-part> <tp:taxon-name-part taxon-name-part-type="species">pallidula</tp:taxon-name-part></tp:taxon-name></italic> was not listed in the publication, we consider the record to either be a misidentification of that species or from an extirpated population. Greece: The only primary references to an outdoor occurrence we could confirm are <xref ref-type="bibr" rid="B34">Collingwood (1993)</xref> and <xref ref-type="bibr" rid="B19">Borowiec and Salata (2012)</xref>. The former authors reported <italic><tp:taxon-name><tp:taxon-name-part taxon-name-part-type="genus">Pheidole</tp:taxon-name-part> <tp:taxon-name-part taxon-name-part-type="species">megacephala</tp:taxon-name-part></tp:taxon-name></italic> was found only once during their study of five Greek islands on the threshold of a small hotel in Pigadhia on Karpathos. The second study reported finding the species on a road in Crete. The record from Macedonia in (<xref ref-type="bibr" rid="B134">Karaman 2011</xref>) is from material identified by Petrov. We tentatively follow (<xref ref-type="bibr" rid="B20">Bračko 2006</xref>) as treating this as a misidentification of <italic><tp:taxon-name><tp:taxon-name-part taxon-name-part-type="genus">Pheidole</tp:taxon-name-part> <tp:taxon-name-part taxon-name-part-type="species">pallidula</tp:taxon-name-part></tp:taxon-name></italic>. Italy: Piedmont is the type locality for <italic><tp:taxon-name><tp:taxon-name-part taxon-name-part-type="genus">Myrmica</tp:taxon-name-part> <tp:taxon-name-part taxon-name-part-type="species">trinodis</tp:taxon-name-part></tp:taxon-name></italic> Losana which was synonymized with <italic><tp:taxon-name><tp:taxon-name-part taxon-name-part-type="species">megacephala</tp:taxon-name-part></tp:taxon-name></italic> by Roger in 1863. Losana also lists a <italic><tp:taxon-name><tp:taxon-name-part taxon-name-part-type="genus">Messor</tp:taxon-name-part> <tp:taxon-name-part taxon-name-part-type="species">megacephala</tp:taxon-name-part></tp:taxon-name></italic> Latrielle in the same publication. Latrielle never described any species by the name <italic><tp:taxon-name><tp:taxon-name-part taxon-name-part-type="species">megacephala</tp:taxon-name-part></tp:taxon-name></italic>, however. Losana might have instead been referring to <italic><tp:taxon-name><tp:taxon-name-part taxon-name-part-type="genus">Messor</tp:taxon-name-part> <tp:taxon-name-part taxon-name-part-type="species">megacephala</tp:taxon-name-part></tp:taxon-name></italic> Leech (= <italic><tp:taxon-name><tp:taxon-name-part taxon-name-part-type="genus">Messor</tp:taxon-name-part> <tp:taxon-name-part taxon-name-part-type="species">barbarous</tp:taxon-name-part></tp:taxon-name></italic> Mayr). Regardless, the original description of <italic><tp:taxon-name><tp:taxon-name-part taxon-name-part-type="genus">Myrmica</tp:taxon-name-part> <tp:taxon-name-part taxon-name-part-type="species">trinodis</tp:taxon-name-part></tp:taxon-name></italic> states that the species was collected from outdoor gardens. There is some reason to suspect this name might refer instead to <italic><tp:taxon-name><tp:taxon-name-part taxon-name-part-type="genus">Pheidole</tp:taxon-name-part> <tp:taxon-name-part taxon-name-part-type="species">pallidula</tp:taxon-name-part></tp:taxon-name></italic>, as the only verifiable occurrences of <italic><tp:taxon-name><tp:taxon-name-part taxon-name-part-type="species">megacephala</tp:taxon-name-part></tp:taxon-name></italic> in Italy since are for specimens collected from plant nurseries, greenhouses and cargo hangars used for holding imported plants, fruits and vegetables (<xref ref-type="bibr" rid="B133">Jucker et al. 2008</xref>; <xref ref-type="bibr" rid="B141">Limonta and Colombo 2003</xref>). Morocco: <xref ref-type="bibr" rid="B213">Saunders (1888)</xref> appears to be the only primary reference for <italic><tp:taxon-name><tp:taxon-name-part taxon-name-part-type="genus">Pheidole</tp:taxon-name-part> <tp:taxon-name-part taxon-name-part-type="species">megacephala</tp:taxon-name-part></tp:taxon-name></italic> occurring in Morocco, but it is likely that the author was referring to misidentified material of <italic><tp:taxon-name><tp:taxon-name-part taxon-name-part-type="genus">Pheidole</tp:taxon-name-part> <tp:taxon-name-part taxon-name-part-type="species">pallidula</tp:taxon-name-part></tp:taxon-name></italic> (<xref ref-type="bibr" rid="B249">Wetterer 2012</xref>). This view is further evidenced by <xref ref-type="bibr" rid="B26">Cagniant and Espadaler (1993)</xref> who were unable to find the species in their survey. Spain: We consider the following records from the Balearic Islands and Gibraltar to refer to <italic><tp:taxon-name><tp:taxon-name-part taxon-name-part-type="genus">Pheidole</tp:taxon-name-part> <tp:taxon-name-part taxon-name-part-type="species">pallidula</tp:taxon-name-part></tp:taxon-name></italic> (<xref ref-type="bibr" rid="B213">Saunders 1888</xref>; <xref ref-type="bibr" rid="B214">Saunders 1904</xref>; <xref ref-type="bibr" rid="B242">Walker 1889</xref>). USA: The specimens reported in <xref ref-type="bibr" rid="B72">Fischer and Fisher (2013)</xref> from Arizona were from a quarantine collection intercepted from Florida, and there is no reason to believe the species has ever established in Arizona. <xref ref-type="bibr" rid="B249">Wetterer (2012)</xref> cited a specimen record of <italic><tp:taxon-name><tp:taxon-name-part taxon-name-part-type="genus">Pheidole</tp:taxon-name-part> <tp:taxon-name-part taxon-name-part-type="species">megacephala</tp:taxon-name-part></tp:taxon-name></italic> from Catalina Island (California). If the identification proves accurate, it is the only known record from that island and the population has since been extirpated (perhaps by <italic><tp:taxon-name><tp:taxon-name-part taxon-name-part-type="genus">Linepithema</tp:taxon-name-part> <tp:taxon-name-part taxon-name-part-type="species">humile</tp:taxon-name-part></tp:taxon-name></italic>). However, a population (<ext-link xmlns:xlink="http://www.w3.org/1999/xlink" ext-link-type="uri" xlink:href="http://data.antweb.org/specimen/CASENT0248690" xlink:type="simple">CASENT0248690</ext-link>) has been discovered recently in southern California (Orange Co.). Although <italic><tp:taxon-name><tp:taxon-name-part taxon-name-part-type="genus">Pheidole</tp:taxon-name-part> <tp:taxon-name-part taxon-name-part-type="species">megacephala</tp:taxon-name-part></tp:taxon-name></italic> is listed in the Missouri Ants web page (2015), we cannot verify the entry with any specimen or literature record.</p></tp:treatment-sec><tp:treatment-sec sec-type="Risk statement"><title>Risk statement.</title><p><italic><tp:taxon-name><tp:taxon-name-part taxon-name-part-type="genus">Pheidole</tp:taxon-name-part> <tp:taxon-name-part taxon-name-part-type="species">megacephala</tp:taxon-name-part></tp:taxon-name></italic> is known as a major agricultural and ecological pest species (Williams 1994) and its widespread pantropic distribution and often very close association with humans make it a high-risk invasive species with a serious potential for ecological, agricultural and economic damage. In <xref ref-type="bibr" rid="B243">Ward et al. (2006)</xref> it has been the most intercepted exotic ant species (890 out of 4355 interception records between 1955 and 2005) arriving with trade products in New Zealand. Many aspects of its biology indicate that it is highly adaptable and thus able to survive outside of its preferred habitat, by finding suitable microhabitats for nesting and by killing or outcompeting native species. Although mutualistic relationships with scale insects and other crop pests are dominant in agricultural systems with introduced <italic><tp:taxon-name><tp:taxon-name-part taxon-name-part-type="genus">Pheidole</tp:taxon-name-part> <tp:taxon-name-part taxon-name-part-type="species">megacephala</tp:taxon-name-part></tp:taxon-name></italic>, positive side-effects on plant fitness have been observed as well (Bach 1991).</p><!--PageBreak--></tp:treatment-sec><tp:treatment-sec><!--Section generated to contain objects referenced in tp:taxon-treatment.--><fig id="F11" position="float" orientation="portrait"><label>Figure 79.</label><caption><p><italic><tp:taxon-name><tp:taxon-name-part taxon-name-part-type="genus">Pheidole</tp:taxon-name-part> <tp:taxon-name-part taxon-name-part-type="species">megacephala</tp:taxon-name-part></tp:taxon-name></italic> (Fabricius). Major worker, <ext-link xmlns:xlink="http://www.w3.org/1999/xlink" ext-link-type="uri" xlink:href="http://data.antweb.org/specimen/CASENT0171036" xlink:type="simple">CASENT0171036</ext-link>: <bold>A</bold> full-face view <bold>B</bold> lateral view <bold>C</bold> dorsal view. Minor worker, <ext-link xmlns:xlink="http://www.w3.org/1999/xlink" ext-link-type="uri" xlink:href="http://data.antweb.org/specimen/CASENT0171092" xlink:type="simple">CASENT0171092</ext-link>: <bold>D</bold> full-face view <bold>E</bold> profile view <bold>F</bold> dorsal view. From Antweb.org, photographs by Eli Sarnat.</p></caption><graphic xmlns:xlink="http://www.w3.org/1999/xlink" xlink:href="zookeys-543-001-g011.jpg" position="float" orientation="portrait" xlink:type="simple" id="oo_68233.jpg"/></fig><fig id="F20" position="float" orientation="portrait"><label>Figure 88.</label><caption><p>Geographic distribution of introduced <italic><tp:taxon-name><tp:taxon-name-part taxon-name-part-type="genus">Pheidole</tp:taxon-name-part></tp:taxon-name></italic> species. <bold>A</bold> <italic><tp:taxon-name><tp:taxon-name-part taxon-name-part-type="genus">Pheidole</tp:taxon-name-part> <tp:taxon-name-part taxon-name-part-type="species">anastasii</tp:taxon-name-part></tp:taxon-name></italic> Emery <bold>B</bold> <italic><tp:taxon-name><tp:taxon-name-part taxon-name-part-type="genus">Pheidole</tp:taxon-name-part> <tp:taxon-name-part taxon-name-part-type="species">bilimeki</tp:taxon-name-part></tp:taxon-name></italic> Mayr <bold>C</bold> <italic><tp:taxon-name><tp:taxon-name-part taxon-name-part-type="genus">Pheidole</tp:taxon-name-part> <tp:taxon-name-part taxon-name-part-type="species">fervens</tp:taxon-name-part></tp:taxon-name></italic> F. Smith. Circle symbols represent georeferenced localities. Shaded polygons represent administrative units from which the respective species have been recorded as occurring. Larger countries are subdivided into states or provinces for increased geographic resolution. Blue = putative native occurrence records. Red = putative introduced occurrence records. Yellow = records for indoor occurrences (heated buildings, greenhouses, etc.) in regions where the species is incapable of year-round outdoor survival.</p><p>Geographic distribution of introduced <italic><tp:taxon-name><tp:taxon-name-part taxon-name-part-type="genus">Pheidole</tp:taxon-name-part></tp:taxon-name></italic> species. <bold>D</bold> <italic><tp:taxon-name><tp:taxon-name-part taxon-name-part-type="genus">Pheidole</tp:taxon-name-part> <tp:taxon-name-part taxon-name-part-type="species">flavens</tp:taxon-name-part></tp:taxon-name></italic> Roger <bold>E</bold> <italic><tp:taxon-name><tp:taxon-name-part taxon-name-part-type="genus">Pheidole</tp:taxon-name-part> <tp:taxon-name-part taxon-name-part-type="species">flavens</tp:taxon-name-part></tp:taxon-name></italic>-complex (excluding determined records of <italic><tp:taxon-name><tp:taxon-name-part taxon-name-part-type="genus">Pheidole</tp:taxon-name-part> <tp:taxon-name-part taxon-name-part-type="species">flavens</tp:taxon-name-part></tp:taxon-name></italic> Roger and <italic><tp:taxon-name><tp:taxon-name-part taxon-name-part-type="genus">Pheidole</tp:taxon-name-part> <tp:taxon-name-part taxon-name-part-type="species">navigans</tp:taxon-name-part></tp:taxon-name></italic> Forel) <bold>F</bold> <italic><tp:taxon-name><tp:taxon-name-part taxon-name-part-type="genus">Pheidole</tp:taxon-name-part> <tp:taxon-name-part taxon-name-part-type="species">indica</tp:taxon-name-part></tp:taxon-name></italic> Mayr. Circle symbols represent georeferenced localities. Shaded polygons represent administrative units from which the respective species have been recorded as occurring. Larger countries are subdivided into states or provinces for increased geographic resolution. Blue = putative native occurrence records. Red = putative introduced occurrence records. Yellow = records for indoor occurrences (heated buildings, greenhouses, etc.) in regions where the species is incapable of year-round outdoor survival.</p><p>Geographic distribution of introduced <italic><tp:taxon-name><tp:taxon-name-part taxon-name-part-type="genus">Pheidole</tp:taxon-name-part></tp:taxon-name></italic> species. <bold>G</bold> <italic><tp:taxon-name><tp:taxon-name-part taxon-name-part-type="genus">Pheidole</tp:taxon-name-part> <tp:taxon-name-part taxon-name-part-type="species">megacephala</tp:taxon-name-part></tp:taxon-name></italic> (Fabricius) <bold>H</bold> <italic><tp:taxon-name><tp:taxon-name-part taxon-name-part-type="genus">Pheidole</tp:taxon-name-part> <tp:taxon-name-part taxon-name-part-type="species">navigans</tp:taxon-name-part></tp:taxon-name></italic> Forel <bold>I</bold> <italic><tp:taxon-name><tp:taxon-name-part taxon-name-part-type="genus">Pheidole</tp:taxon-name-part> <tp:taxon-name-part taxon-name-part-type="species">noda</tp:taxon-name-part></tp:taxon-name></italic> F. Smith. Circle symbols represent georeferenced localities. Shaded polygons represent administrative units from which the respective species have been recorded as occurring. Larger countries are subdivided into states or provinces for increased geographic resolution. Blue = putative native occurrence records. Red = putative introduced occurrence records. Yellow = records for indoor occurrences (heated buildings, greenhouses, etc.) in regions where the species is incapable of year-round outdoor survival.</p><p>Geographic distribution of introduced <italic><tp:taxon-name><tp:taxon-name-part taxon-name-part-type="genus">Pheidole</tp:taxon-name-part></tp:taxon-name></italic> species. <bold>J</bold> <italic><tp:taxon-name><tp:taxon-name-part taxon-name-part-type="genus">Pheidole</tp:taxon-name-part> <tp:taxon-name-part taxon-name-part-type="species">obscurithorax</tp:taxon-name-part></tp:taxon-name></italic> Naves <bold>K</bold> <italic><tp:taxon-name><tp:taxon-name-part taxon-name-part-type="genus">Pheidole</tp:taxon-name-part> <tp:taxon-name-part taxon-name-part-type="species">parva</tp:taxon-name-part></tp:taxon-name></italic> Mayr <bold>L</bold> <italic><tp:taxon-name><tp:taxon-name-part taxon-name-part-type="genus">Pheidole</tp:taxon-name-part> <tp:taxon-name-part taxon-name-part-type="species">proxima</tp:taxon-name-part></tp:taxon-name></italic> Mayr. Circle symbols represent georeferenced localities. Shaded polygons represent administrative units from which the respective species have been recorded as occurring. Larger countries are subdivided into states or provinces for increased geographic resolution. Blue = putative native occurrence records. Red = putative introduced occurrence records. Yellow = records for indoor occurrences (heated buildings, greenhouses, etc.) in regions where the species is incapable of year-round outdoor survival.</p><p>Geographic distribution of introduced <italic><tp:taxon-name><tp:taxon-name-part taxon-name-part-type="genus">Pheidole</tp:taxon-name-part></tp:taxon-name></italic> species. <bold>M</bold> <italic><tp:taxon-name><tp:taxon-name-part taxon-name-part-type="genus">Pheidole</tp:taxon-name-part> <tp:taxon-name-part taxon-name-part-type="species">punctatissima</tp:taxon-name-part></tp:taxon-name></italic> Mayr <bold>N</bold> <italic><tp:taxon-name><tp:taxon-name-part taxon-name-part-type="genus">Pheidole</tp:taxon-name-part> <tp:taxon-name-part taxon-name-part-type="species">rugosula</tp:taxon-name-part></tp:taxon-name></italic> Forel <bold>O</bold> <italic><tp:taxon-name><tp:taxon-name-part taxon-name-part-type="genus">Pheidole</tp:taxon-name-part> <tp:taxon-name-part taxon-name-part-type="species">vigilans</tp:taxon-name-part></tp:taxon-name></italic> (F. Smith).Circle symbols represent georeferenced localities. Shaded polygons represent administrative units from which the respective species have been recorded as occurring. Larger countries are subdivided into states or provinces for increased geographic resolution. Blue = putative native occurrence records. Red = putative introduced occurrence records. Yellow = records for indoor occurrences (heated buildings, greenhouses, etc.) in regions where the species is incapable of year-round outdoor survival.</p></caption><graphic xmlns:xlink="http://www.w3.org/1999/xlink" xlink:href="zookeys-543-001-g020_97.jpg" position="float" orientation="portrait" xlink:type="simple" id="oo_68243.jpg"/><graphic xmlns:xlink="http://www.w3.org/1999/xlink" xlink:href="zookeys-543-001-g020_98.jpg" position="float" orientation="portrait" xlink:type="simple" id="oo_68244.jpg"/><graphic xmlns:xlink="http://www.w3.org/1999/xlink" xlink:href="zookeys-543-001-g020_99.jpg" position="float" orientation="portrait" xlink:type="simple" id="oo_68245.jpg"/><graphic xmlns:xlink="http://www.w3.org/1999/xlink" xlink:href="zookeys-543-001-g020_100.jpg" position="float" orientation="portrait" xlink:type="simple" id="oo_68246.jpg"/><graphic xmlns:xlink="http://www.w3.org/1999/xlink" xlink:href="zookeys-543-001-g020_101.jpg" position="float" orientation="portrait" xlink:type="simple" id="oo_68247.jpg"/></fig><fig id="F1" position="float" orientation="portrait"><label>Figures 1–19.</label><graphic xmlns:xlink="http://www.w3.org/1999/xlink" xlink:href="zookeys-543-001-g001.jpg" position="float" orientation="portrait" xlink:type="simple" id="oo_68223.jpg"/></fig><fig id="F2" position="float" orientation="portrait"><label>Figures 20–38.</label><graphic xmlns:xlink="http://www.w3.org/1999/xlink" xlink:href="zookeys-543-001-g002.jpg" position="float" orientation="portrait" xlink:type="simple" id="oo_68224.jpg"/></fig><fig id="F3" position="float" orientation="portrait"><label>Figures 39–56.</label><graphic xmlns:xlink="http://www.w3.org/1999/xlink" xlink:href="zookeys-543-001-g003.jpg" position="float" orientation="portrait" xlink:type="simple" id="oo_68225.jpg"/></fig></tp:treatment-sec><ref-list><ref id="B105"><mixed-citation xmlns:xlink="http://www.w3.org/1999/xlink" xlink:type="simple"><person-group><name name-style="western"><surname>Forskål</surname><given-names>P</given-names></name></person-group> (<year>1775</year>) <source>Descriptiones animalium, avium, amphibiorum, piscium, insectorum, vermium; quae in itinere orientali observavit Petrus Forskål. Post mortum auctoris edidit Carsten Niebuhr.</source> <publisher-name>Moeller</publisher-name>, <publisher-loc>Hauniae [= Copenhagen]</publisher-loc>, <size units="page">164 pp</size>. </mixed-citation></ref><ref id="B62"><mixed-citation xmlns:xlink="http://www.w3.org/1999/xlink" xlink:type="simple"><person-group><name name-style="western"><surname>Emery</surname><given-names>C</given-names></name></person-group> (<year>1892</year>) <article-title>Note sinonimiche sulle formiche.</article-title> <source>Bullettino della Societa Entomologica Italiana</source> <volume>23</volume>: <fpage>159</fpage>–<lpage>167</lpage>. </mixed-citation></ref><ref id="B39"><mixed-citation xmlns:xlink="http://www.w3.org/1999/xlink" xlink:type="simple"><person-group><name name-style="western"><surname>Dalla Torre</surname><given-names>KWv</given-names></name></person-group> (<year>1892</year>) <article-title>Hymenopterologische Notizen.</article-title> <source>Wiener Entomologische Zeitung</source> <volume>11</volume>: <fpage>89</fpage>–<lpage>93</lpage>. </mixed-citation></ref><ref id="B72"><mixed-citation xmlns:xlink="http://www.w3.org/1999/xlink" xlink:type="simple"><person-group><name name-style="western"><surname>Fischer</surname><given-names>G</given-names></name><name name-style="western"><surname>Fisher</surname><given-names>BL</given-names></name></person-group> (<year>2013</year>) <article-title>A revision of <italic><tp:taxon-name><tp:taxon-name-part taxon-name-part-type="genus">Pheidole</tp:taxon-name-part></tp:taxon-name></italic> Westwood (<tp:taxon-name><tp:taxon-name-part taxon-name-part-type="order">Hymenoptera</tp:taxon-name-part></tp:taxon-name>: <tp:taxon-name><tp:taxon-name-part taxon-name-part-type="family">Formicidae</tp:taxon-name-part></tp:taxon-name>) in the islands of the Southwest Indian Ocean and designation of a neotype for the invasive <italic><tp:taxon-name><tp:taxon-name-part taxon-name-part-type="genus">Pheidole</tp:taxon-name-part> <tp:taxon-name-part taxon-name-part-type="species">megacephala</tp:taxon-name-part></tp:taxon-name></italic>.</article-title> <source>Zootaxa</source> <volume>3683</volume>: <fpage>301</fpage>–<lpage>356</lpage>. doi: <ext-link xlink:type="simple" ext-link-type="doi" xlink:href="10.11646/zootaxa.3683.4.1">10.11646/zootaxa.3683.4.1</ext-link> </mixed-citation></ref><ref id="B139"><mixed-citation xmlns:xlink="http://www.w3.org/1999/xlink" xlink:type="simple"><person-group><name name-style="western"><surname>Latreille</surname><given-names>PA</given-names></name></person-group> (<year>1802</year>) <source>Histoire naturelle des fourmis, et recueil de mémoires et d’observations sur les abeilles, les araignées, les faucheurs, et autres insectes</source>. <publisher-name>De l’impr. de Crapelet (chez T. Barrois)</publisher-name>, <publisher-loc>Paris</publisher-loc>, <size units="page">445 pp</size>. </mixed-citation></ref><ref id="B154"><mixed-citation xmlns:xlink="http://www.w3.org/1999/xlink" xlink:type="simple"><person-group><name name-style="western"><surname>Mayr</surname><given-names>G</given-names></name></person-group> (<year>1861</year>) <source>Die europäischen Formiciden. Nach der analytischen Methode bearbeitet</source>. <publisher-name>C. Gerolds Sohn</publisher-name>, <publisher-loc>Wien</publisher-loc>, <size units="page">80 pp</size>. doi: <ext-link xlink:type="simple" ext-link-type="doi" xlink:href="10.5962/bhl.title.14089">10.5962/bhl.title.14089</ext-link> </mixed-citation></ref><ref id="B195"><mixed-citation xmlns:xlink="http://www.w3.org/1999/xlink" xlink:type="simple"><person-group><name name-style="western"><surname>Roger</surname><given-names>J</given-names></name></person-group> (<year>1863b</year>) <article-title>Verzeichniss der Formiciden-Gattungen und Arten.</article-title> <source>Berliner Entomologische Zeitschrift</source> <volume>7</volume> [<supplement>Beilage (Suppl)</supplement>]: <fpage>1</fpage>–<lpage>65</lpage>. </mixed-citation></ref><ref id="B215"><mixed-citation xmlns:xlink="http://www.w3.org/1999/xlink" xlink:type="simple"><person-group><name name-style="western"><surname>Schulz</surname><given-names>WA</given-names></name></person-group> (<year>1906</year>) <source>Spolia hymenopterologica.</source> <publisher-name>Junfermannsche Buchhandlung</publisher-name>, <publisher-loc>Paderborn</publisher-loc>, <size units="page">355 pp</size>. doi: <ext-link xlink:type="simple" ext-link-type="doi" xlink:href="10.5962/bhl.title.59757">10.5962/bhl.title.59757</ext-link> </mixed-citation></ref><ref id="B63"><mixed-citation xmlns:xlink="http://www.w3.org/1999/xlink" xlink:type="simple"><person-group><name name-style="western"><surname>Emery</surname><given-names>C</given-names></name></person-group> (<year>1893</year>) <article-title>Formicides de l’Archipel Malais.</article-title> <source>Revue Suisse de Zoologie</source> <volume>1</volume>: <fpage>187</fpage>–<lpage>229</lpage>. doi: <ext-link xlink:type="simple" ext-link-type="doi" xlink:href="10.5962/bhl.part.3745">10.5962/bhl.part.3745</ext-link> </mixed-citation></ref><ref id="B146"><mixed-citation xmlns:xlink="http://www.w3.org/1999/xlink" xlink:type="simple"><person-group><name name-style="western"><surname>Losana</surname><given-names>M</given-names></name></person-group> (<year>1834</year>) <article-title>Saggio sopra le formiche indigene del Piemonte.</article-title> <source>Memoire della Reale Accademia delle Scienze di Torino</source> <volume>37</volume>: <fpage>307</fpage>–<lpage>333</lpage>. </mixed-citation></ref><ref id="B126"><mixed-citation xmlns:xlink="http://www.w3.org/1999/xlink" xlink:type="simple"><person-group><name name-style="western"><surname>Heer</surname><given-names>O</given-names></name></person-group> (<year>1852</year>) <article-title>Ueber die Haus-Ameise Madeiras.</article-title> <source>Zürcherische Jugend, Naturforschende Gesellschaft</source> <volume>54</volume>: <fpage>1</fpage>–<lpage>24</lpage>, taf. </mixed-citation></ref><ref id="B69"><mixed-citation xmlns:xlink="http://www.w3.org/1999/xlink" xlink:type="simple"><person-group><name name-style="western"><surname>Emery</surname><given-names>C</given-names></name></person-group> (<year>1915b</year>) <article-title>Les <italic><tp:taxon-name><tp:taxon-name-part taxon-name-part-type="genus">Pheidole</tp:taxon-name-part></tp:taxon-name></italic> du groupe <italic><tp:taxon-name><tp:taxon-name-part taxon-name-part-type="species">megacephala</tp:taxon-name-part></tp:taxon-name></italic> (<tp:taxon-name><tp:taxon-name-part taxon-name-part-type="family">Formicidae</tp:taxon-name-part></tp:taxon-name>).</article-title> <source>Revue de Zoologie Africaine (Bruxelles)</source> <volume>4</volume>: <fpage>223</fpage>–<lpage>250</lpage>. </mixed-citation></ref><ref id="B164"><mixed-citation xmlns:xlink="http://www.w3.org/1999/xlink" xlink:type="simple"><person-group><name name-style="western"><surname>Mayr</surname><given-names>G</given-names></name></person-group> (<year>1886</year>) <article-title>Notizen über die Formiciden-Sammlung des British Museum in London.</article-title> <source>Verhandlungen der Kaiserlich-Königlichen Zoologisch-Botanischen Gesellschaft in Wien</source> <volume>36</volume>: <fpage>353</fpage>–<lpage>368</lpage>. </mixed-citation></ref><ref id="B192"><mixed-citation xmlns:xlink="http://www.w3.org/1999/xlink" xlink:type="simple"><person-group><name name-style="western"><surname>Roger</surname><given-names>J</given-names></name></person-group> (<year>1859</year>) <article-title>Beiträge zur Kenntniss der Ameisenfauna der Mittelmeerländer. I.</article-title> <source>Berliner Entomologische Zeitschrift</source> <volume>3</volume>: <fpage>225</fpage>–<lpage>259</lpage>. doi: <ext-link xlink:type="simple" ext-link-type="doi" xlink:href="10.1002/mmnd.18590030209">10.1002/mmnd.18590030209</ext-link> </mixed-citation></ref><ref id="B161"><mixed-citation xmlns:xlink="http://www.w3.org/1999/xlink" xlink:type="simple"><person-group><name name-style="western"><surname>Mayr</surname><given-names>G</given-names></name></person-group> (<year>1870b</year>) <article-title>Neue Formiciden.</article-title> <source>Verhandlungen der Kaiserlich-Königlichen Zoologisch-Botanischen Gesellschaft in Wien</source> <volume>20</volume>: <fpage>939</fpage>–<lpage>996</lpage>. </mixed-citation></ref><ref id="B218"><mixed-citation xmlns:xlink="http://www.w3.org/1999/xlink" xlink:type="simple"><person-group><name name-style="western"><surname>Smith</surname><given-names>F</given-names></name></person-group> (<year>1855</year>) <article-title>Essay on the genera and species of British <tp:taxon-name><tp:taxon-name-part taxon-name-part-type="family">Formicidae</tp:taxon-name-part></tp:taxon-name>. [concl.].</article-title> <source>Transactions of the Entomological Society of London</source> <volume>3</volume>: <fpage>113</fpage>–<lpage>135</lpage>. doi: <ext-link xlink:type="simple" ext-link-type="doi" xlink:href="10.1111/j.1365-2311.1855.tb02666.x">10.1111/j.1365-2311.1855.tb02666.x</ext-link> </mixed-citation></ref><ref id="B48"><mixed-citation xmlns:xlink="http://www.w3.org/1999/xlink" xlink:type="simple"><person-group><name name-style="western"><surname>Donisthorpe</surname><given-names>H</given-names></name></person-group> (<year>1932</year>) <article-title>On the identity of Smith’s types of <tp:taxon-name><tp:taxon-name-part taxon-name-part-type="family">Formicidae</tp:taxon-name-part></tp:taxon-name> (<tp:taxon-name><tp:taxon-name-part taxon-name-part-type="order">Hymenoptera</tp:taxon-name-part></tp:taxon-name>) collected by Alfred Russell Wallace in the Malay Archipelago, with descriptions of two new species.</article-title> <source>Annals and Magazine of Natural History</source> <volume>10</volume>: <fpage>441</fpage>–<lpage>476</lpage>. doi: <ext-link xlink:type="simple" ext-link-type="doi" xlink:href="10.1080/00222933208673595">10.1080/00222933208673595</ext-link> </mixed-citation></ref><ref id="B58"><mixed-citation xmlns:xlink="http://www.w3.org/1999/xlink" xlink:type="simple"><person-group><name name-style="western"><surname>Eguchi</surname><given-names>K</given-names></name></person-group> (<year>2008</year>) <article-title>A revision of Northern Vietnamese species of the ant genus <italic><tp:taxon-name><tp:taxon-name-part taxon-name-part-type="genus">Pheidole</tp:taxon-name-part></tp:taxon-name></italic> (<tp:taxon-name><tp:taxon-name-part taxon-name-part-type="class">Insecta</tp:taxon-name-part></tp:taxon-name>: <tp:taxon-name><tp:taxon-name-part taxon-name-part-type="order">Hymenoptera</tp:taxon-name-part></tp:taxon-name>: <tp:taxon-name><tp:taxon-name-part taxon-name-part-type="family">Formicidae</tp:taxon-name-part></tp:taxon-name>: <tp:taxon-name><tp:taxon-name-part taxon-name-part-type="subfamily">Myrmicinae</tp:taxon-name-part></tp:taxon-name>).</article-title> <source>Zootaxa</source> <volume>1902</volume>: <fpage>1</fpage>–<lpage>118</lpage>. </mixed-citation></ref><ref id="B22"><mixed-citation xmlns:xlink="http://www.w3.org/1999/xlink" xlink:type="simple"><person-group><name name-style="western"><surname>Brown</surname><given-names>WL Jr</given-names></name></person-group> (<year>1981</year>) <article-title>Preliminary contributions toward a revision of the ant genus <italic><tp:taxon-name><tp:taxon-name-part taxon-name-part-type="genus">Pheidole</tp:taxon-name-part></tp:taxon-name></italic> (<tp:taxon-name><tp:taxon-name-part taxon-name-part-type="order">Hymenoptera</tp:taxon-name-part></tp:taxon-name>: <tp:taxon-name><tp:taxon-name-part taxon-name-part-type="family">Formicidae</tp:taxon-name-part></tp:taxon-name>). Part I.</article-title> <source>Journal of the Kansas Entomological Society</source> <volume>54</volume>: <fpage>523</fpage>–<lpage>530</lpage>. </mixed-citation></ref><ref id="B109"><mixed-citation xmlns:xlink="http://www.w3.org/1999/xlink" xlink:type="simple"><person-group><name name-style="western"><surname>Gerstäcker</surname><given-names>A</given-names></name></person-group> (<year>1859</year>) <article-title>[Untitled. Introduced by: “Hr. Peters berichtete über sein Reisewerk, von dem die Insecten bis zum 64., die Botanik bis zum 34. Bogen gedruckt sind und theilte den Schluss der Diagnosen der von Hrn. Dr. Gerstäcker bearbeiteten Hymenopteren mit.”].</article-title> <source>Monatsberichte der Königlichen Preussischen Akademie Wissenschaften zu Berlin</source> <volume>1858</volume>: <fpage>261</fpage>–<lpage>264</lpage>. </mixed-citation></ref><ref id="B110"><mixed-citation xmlns:xlink="http://www.w3.org/1999/xlink" xlink:type="simple"><person-group><name name-style="western"><surname>Gerstäcker</surname><given-names>A</given-names></name></person-group> (<year>1862</year>) <chapter-title><tp:taxon-name><tp:taxon-name-part taxon-name-part-type="order">Hymenoptera</tp:taxon-name-part></tp:taxon-name> Hautflügler.</chapter-title> In: <person-group><name name-style="western"><surname>Peters</surname><given-names>WCH</given-names></name></person-group>. <source>Naturwissenschaftliche Reise nach Mossambique auf Befehl seiner Majestät des Königs Friedrich Wilhelm IV in den Jahren 1842 bis 1848 ausgeführt</source>. <publisher-name>G. Reimer</publisher-name>, <publisher-loc>Berlin</publisher-loc>, <fpage>439</fpage>–<lpage>526</lpage>. doi: <ext-link xlink:type="simple" ext-link-type="doi" xlink:href="10.5962/bhl.title.67715">10.5962/bhl.title.67715</ext-link> </mixed-citation></ref><ref id="B155"><mixed-citation xmlns:xlink="http://www.w3.org/1999/xlink" xlink:type="simple"><person-group><name name-style="western"><surname>Mayr</surname><given-names>G</given-names></name></person-group> (<year>1862</year>) <article-title>Myrmecologische Studien.</article-title> <source>Verhandlungen der Kaiserlich-Königlichen Zoologisch-Botanischen Gesellschaft in Wien</source> <volume>12</volume>: <fpage>649</fpage>–<lpage>776</lpage>. </mixed-citation></ref><ref id="B74"><mixed-citation xmlns:xlink="http://www.w3.org/1999/xlink" xlink:type="simple"><person-group><name name-style="western"><surname>Forel</surname><given-names>A</given-names></name></person-group> (<year>1891</year>) Les Formicides. In: Grandidier A (Ed.) <source>Histoire physique, naturelle, et politique de Madagascar Histoire naturelle des Hyménoptères</source> Deuxième partie. <publisher-name>Hachette et Cie</publisher-name>, <publisher-loc>Paris</publisher-loc>, <size units="page">280 pp</size>. </mixed-citation></ref><ref id="B80"><mixed-citation xmlns:xlink="http://www.w3.org/1999/xlink" xlink:type="simple"><person-group><name name-style="western"><surname>Forel</surname><given-names>A</given-names></name></person-group> (<year>1895</year>) <article-title>Nouvelles fourmis d’Australie, récoltées à The Ridge, Mackay, Queensland, par M. Gilbert Turner.</article-title> <source>Annales de la Société Entomologique de Belgique</source> <volume>39</volume>: <fpage>417</fpage>–<lpage>428</lpage>. </mixed-citation></ref><ref id="B81"><mixed-citation xmlns:xlink="http://www.w3.org/1999/xlink" xlink:type="simple"><person-group><name name-style="western"><surname>Forel</surname><given-names>A</given-names></name></person-group> (<year>1897</year>) <article-title>Ameisen aus Nossi-Bé, Majunga, Juan de Nova (Madagaskar), den Aldabra-Inseln und Sansibar, gesammelt von Herrn Dr. A. Voeltzkow aus Berlin. Mit einem Anhang über die von Herrn Privatdocenten Dr. A. Brauer in Marburg auf den Seychellen und von Herrn Perrot auf Ste. Marie (Madagaskar) gesammelten Ameisen.</article-title> <source>Abhandlungen der Senckenbergischen Naturforschenden Gesellschaft</source> <volume>21</volume>: <fpage>185</fpage>–<lpage>208</lpage>. </mixed-citation></ref><ref id="B197"><mixed-citation xmlns:xlink="http://www.w3.org/1999/xlink" xlink:type="simple"><person-group><name name-style="western"><surname>Santschi</surname><given-names>F</given-names></name></person-group> (<year>1910</year> (<year>1909</year>)) <article-title>Formicides nouveaux ou peu connus du Congo français.</article-title> <source>Annales de la Société Entomologique de France</source> <volume>78</volume>: <fpage>349</fpage>–<lpage>400</lpage>. </mixed-citation></ref><ref id="B90"><mixed-citation xmlns:xlink="http://www.w3.org/1999/xlink" xlink:type="simple"><person-group><name name-style="western"><surname>Forel</surname><given-names>A</given-names></name></person-group> (<year>1905b</year>) <article-title>Miscellanea myrmécologiques II (1905).</article-title> <source>Annales de la Société Entomologique de Belgique</source> <volume>49</volume>: <fpage>155</fpage>–<lpage>185</lpage>. </mixed-citation></ref><ref id="B147"><mixed-citation xmlns:xlink="http://www.w3.org/1999/xlink" xlink:type="simple"><person-group><name name-style="western"><surname>Lowe</surname><given-names>S</given-names></name><name name-style="western"><surname>Browne</surname><given-names>M</given-names></name><name name-style="western"><surname>Boudjelas</surname><given-names>S</given-names></name><name name-style="western"><surname>De Poorter</surname><given-names>M</given-names></name></person-group> (<year>2000</year>) <article-title>100 of the world’s worst invasive species.</article-title> <source>Aliens</source> <volume>12</volume>: <fpage>1</fpage>–<lpage>12</lpage>. </mixed-citation></ref><ref id="B25"><mixed-citation xmlns:xlink="http://www.w3.org/1999/xlink" xlink:type="simple"><person-group><name name-style="western"><surname>Burwell</surname><given-names>CJ</given-names></name><name name-style="western"><surname>Nakamura</surname><given-names>A</given-names></name><name name-style="western"><surname>McDougall</surname><given-names>A</given-names></name><name name-style="western"><surname>Neldner</surname><given-names>VJ</given-names></name></person-group> (<year>2012</year>) <article-title>Invasive African big-headed ants, <italic><tp:taxon-name><tp:taxon-name-part taxon-name-part-type="genus">Pheidole</tp:taxon-name-part> <tp:taxon-name-part taxon-name-part-type="species">megacephala</tp:taxon-name-part></tp:taxon-name></italic>, on coral cays of the southern Great Barrier Reef: distribution and impacts on other ants.</article-title> <source>Journal of Insect Conservation</source> <volume>16</volume>: <fpage>777</fpage>–<lpage>789</lpage>. doi: <ext-link xlink:type="simple" ext-link-type="doi" xlink:href="10.1007/s10841-012-9463-6">10.1007/s10841-012-9463-6</ext-link> </mixed-citation></ref><ref id="B129"><mixed-citation xmlns:xlink="http://www.w3.org/1999/xlink" xlink:type="simple"><person-group><name name-style="western"><surname>Hoffmann</surname><given-names>BD</given-names></name><name name-style="western"><surname>Andersen</surname><given-names>AN</given-names></name><name name-style="western"><surname>Hill</surname><given-names>GJE</given-names></name></person-group> (<year>1999</year>) <article-title>Impact of an introduced ant on native rain forest invertebrates: <italic><tp:taxon-name><tp:taxon-name-part taxon-name-part-type="genus">Pheidole</tp:taxon-name-part> <tp:taxon-name-part taxon-name-part-type="species">megacephala</tp:taxon-name-part></tp:taxon-name></italic> in monsoonal Australia.</article-title> <source>Oecologia (Berlin)</source> <volume>120</volume>: <fpage>595</fpage>–<lpage>604</lpage>. doi: <ext-link xlink:type="simple" ext-link-type="doi" xlink:href="10.1007/pl00008824">10.1007/pl00008824</ext-link> </mixed-citation></ref><ref id="B270"><mixed-citation xmlns:xlink="http://www.w3.org/1999/xlink" xlink:type="simple"><person-group><name name-style="western"><surname>Wilson</surname><given-names>EO</given-names></name></person-group> (<year>2003</year>) <source><italic><tp:taxon-name><tp:taxon-name-part taxon-name-part-type="genus">Pheidole</tp:taxon-name-part></tp:taxon-name></italic> of the New World: A dominant, hyperdiverse ant genus.</source> <publisher-name>Harvard University Press</publisher-name>, <publisher-loc>Cambridge</publisher-loc>, <size units="page">794 pp</size>. </mixed-citation></ref><ref id="B116"><mixed-citation xmlns:xlink="http://www.w3.org/1999/xlink" xlink:type="simple"><person-group><name name-style="western"><surname>Greenslade</surname><given-names>PJM</given-names></name></person-group> (<year>1972</year>) <article-title>Comparative ecology of four tropical ant species.</article-title> <source>Insectes Sociaux</source> <volume>19</volume>: <fpage>195</fpage>–<lpage>212</lpage>. doi: <ext-link xlink:type="simple" ext-link-type="doi" xlink:href="10.1007/BF02226626">10.1007/BF02226626</ext-link> </mixed-citation></ref><ref id="B128"><mixed-citation xmlns:xlink="http://www.w3.org/1999/xlink" xlink:type="simple"><person-group><name name-style="western"><surname>Hoffmann</surname><given-names>BD</given-names></name></person-group> (<year>1998</year>) <article-title>The Big-headed Ant <italic><tp:taxon-name><tp:taxon-name-part taxon-name-part-type="genus">Pheidole</tp:taxon-name-part> <tp:taxon-name-part taxon-name-part-type="species">megacephala</tp:taxon-name-part></tp:taxon-name></italic>: A new threat to monsoonal northwestern Australia.</article-title> <source>Pacific Conservation Biology</source> <volume>4</volume>: <fpage>250</fpage>–<lpage>255</lpage>. </mixed-citation></ref><ref id="B216"><mixed-citation xmlns:xlink="http://www.w3.org/1999/xlink" xlink:type="simple"><person-group><name name-style="western"><surname>Seguni</surname><given-names>ZSK</given-names></name><name name-style="western"><surname>Way</surname><given-names>MJ</given-names></name><name name-style="western"><surname>Van Mele</surname><given-names>P</given-names></name></person-group> (<year>2011</year>) <article-title>The effect of ground vegetation management on competition between the ants <italic><tp:taxon-name><tp:taxon-name-part taxon-name-part-type="genus">Oecophylla</tp:taxon-name-part> <tp:taxon-name-part taxon-name-part-type="species">longinoda</tp:taxon-name-part></tp:taxon-name></italic> and <italic><tp:taxon-name><tp:taxon-name-part taxon-name-part-type="genus">Pheidole</tp:taxon-name-part> <tp:taxon-name-part taxon-name-part-type="species">megacephala</tp:taxon-name-part></tp:taxon-name></italic> and implications for conservation biological control.</article-title> <source>Crop Protection</source> <volume>30</volume>: <fpage>713</fpage>–<lpage>717</lpage>. doi: <ext-link xlink:type="simple" ext-link-type="doi" xlink:href="10.1016/j.cropro.2011.01.006">10.1016/j.cropro.2011.01.006</ext-link> </mixed-citation></ref><ref id="B42"><mixed-citation xmlns:xlink="http://www.w3.org/1999/xlink" xlink:type="simple"><person-group><name name-style="western"><surname>Dejean</surname><given-names>A</given-names></name><name name-style="western"><surname>Moreau</surname><given-names>CS</given-names></name><name name-style="western"><surname>Kenne</surname><given-names>M</given-names></name><name name-style="western"><surname>Leponce</surname><given-names>M</given-names></name></person-group> (<year>2008</year>) <article-title>The raiding success of <italic><tp:taxon-name><tp:taxon-name-part taxon-name-part-type="genus">Pheidole</tp:taxon-name-part> <tp:taxon-name-part taxon-name-part-type="species">megacephala</tp:taxon-name-part></tp:taxon-name></italic> on other ants in both its native and introduced ranges.</article-title> <source>Comptes Rendus Biologies</source> <volume>331</volume>: <fpage>631</fpage>–<lpage>635</lpage>. doi: <ext-link xlink:type="simple" ext-link-type="doi" xlink:href="10.1016/j.crvi.2008.05.004">10.1016/j.crvi.2008.05.004</ext-link> </mixed-citation></ref><ref id="B43"><mixed-citation xmlns:xlink="http://www.w3.org/1999/xlink" xlink:type="simple"><person-group><name name-style="western"><surname>Dejean</surname><given-names>A</given-names></name><name name-style="western"><surname>Moreau</surname><given-names>CS</given-names></name><name name-style="western"><surname>Uzac</surname><given-names>P</given-names></name><name name-style="western"><surname>Le Breton</surname><given-names>J</given-names></name><name name-style="western"><surname>Kenne</surname><given-names>M</given-names></name></person-group> (<year>2007</year>) <article-title>The predatory behavior of <italic><tp:taxon-name><tp:taxon-name-part taxon-name-part-type="genus">Pheidole</tp:taxon-name-part> <tp:taxon-name-part taxon-name-part-type="species">megacephala</tp:taxon-name-part></tp:taxon-name></italic>.</article-title> <source>Comptes Rendus Biologies</source> <volume>330</volume>: <fpage>701</fpage>–<lpage>709</lpage>. doi: <ext-link xlink:type="simple" ext-link-type="doi" xlink:href="10.1016/j.crvi.2007.06.005">10.1016/j.crvi.2007.06.005</ext-link> </mixed-citation></ref><ref id="B130"><mixed-citation xmlns:xlink="http://www.w3.org/1999/xlink" xlink:type="simple"><person-group><name name-style="western"><surname>Hoffmann</surname><given-names>BD</given-names></name><name name-style="western"><surname>Parr</surname><given-names>C</given-names></name></person-group> (<year>2008</year>) <article-title>An invasion revisited: the African big-headed ant (<italic><tp:taxon-name><tp:taxon-name-part taxon-name-part-type="genus">Pheidole</tp:taxon-name-part> <tp:taxon-name-part taxon-name-part-type="species">megacephala</tp:taxon-name-part></tp:taxon-name></italic>) in northern Australia.</article-title> <source>Biological Invasions</source> <volume>10</volume>: <fpage>1171</fpage>–<lpage>1181</lpage>. doi: <ext-link xlink:type="simple" ext-link-type="doi" xlink:href="10.1007/s10530-007-9194-x">10.1007/s10530-007-9194-x</ext-link> </mixed-citation></ref><ref id="B27"><mixed-citation xmlns:xlink="http://www.w3.org/1999/xlink" xlink:type="simple"><person-group><name name-style="western"><surname>Campbell</surname><given-names>CAM</given-names></name></person-group> (<year>1994</year>) <article-title><tp:taxon-name><tp:taxon-name-part taxon-name-part-type="suborder">Homoptera</tp:taxon-name-part></tp:taxon-name> associated with the ants <italic><tp:taxon-name><tp:taxon-name-part taxon-name-part-type="genus">Crematogaster</tp:taxon-name-part> <tp:taxon-name-part taxon-name-part-type="species">clariventris</tp:taxon-name-part></tp:taxon-name></italic>, <italic><tp:taxon-name><tp:taxon-name-part taxon-name-part-type="genus">Pheidole</tp:taxon-name-part> <tp:taxon-name-part taxon-name-part-type="species">megacephala</tp:taxon-name-part></tp:taxon-name></italic> and <italic><tp:taxon-name><tp:taxon-name-part taxon-name-part-type="genus">Tetramorium</tp:taxon-name-part> <tp:taxon-name-part taxon-name-part-type="species">aculeatum</tp:taxon-name-part></tp:taxon-name></italic> (<tp:taxon-name><tp:taxon-name-part taxon-name-part-type="order">Hymenoptera</tp:taxon-name-part></tp:taxon-name>: <tp:taxon-name><tp:taxon-name-part taxon-name-part-type="family">Formicidae</tp:taxon-name-part></tp:taxon-name>) on cocoa in Ghana.</article-title> <source>Bulletin of Entomological Research</source> <volume>84</volume>: <fpage>313</fpage>–<lpage>318</lpage>. doi: <ext-link xlink:type="simple" ext-link-type="doi" xlink:href="10.1017/S0007485300032429">10.1017/S0007485300032429</ext-link> </mixed-citation></ref><ref id="B107"><mixed-citation xmlns:xlink="http://www.w3.org/1999/xlink" xlink:type="simple"><person-group><name name-style="western"><surname>Gaigher</surname><given-names>R</given-names></name><name name-style="western"><surname>Samways</surname><given-names>MJ</given-names></name><name name-style="western"><surname>Henwood</surname><given-names>J</given-names></name><name name-style="western"><surname>Jolliffe</surname><given-names>K</given-names></name></person-group> (<year>2011</year>) <article-title>Impact of a mutualism between an invasive ant and honeydew-producing insects on a functionally important tree on a tropical island.</article-title> <source>Biological Invasions</source> <volume>13</volume>: <fpage>1717</fpage>–<lpage>1721</lpage>. doi: <ext-link xlink:type="simple" ext-link-type="doi" xlink:href="10.1007/s10530-010-9934-1">10.1007/s10530-010-9934-1</ext-link> </mixed-citation></ref><ref id="B113"><mixed-citation xmlns:xlink="http://www.w3.org/1999/xlink" xlink:type="simple"><person-group><name name-style="western"><surname>González Hernández</surname><given-names>H</given-names></name><name name-style="western"><surname>Johnson</surname><given-names>MW</given-names></name><name name-style="western"><surname>Reimer</surname><given-names>NJ</given-names></name></person-group> (<year>1999</year>) <article-title>Impact of <italic><tp:taxon-name><tp:taxon-name-part taxon-name-part-type="genus">Pheidole</tp:taxon-name-part> <tp:taxon-name-part taxon-name-part-type="species">megacephala</tp:taxon-name-part></tp:taxon-name></italic> (F.) (<tp:taxon-name><tp:taxon-name-part taxon-name-part-type="order">Hymenoptera</tp:taxon-name-part></tp:taxon-name>: <tp:taxon-name><tp:taxon-name-part taxon-name-part-type="family">Formicidae</tp:taxon-name-part></tp:taxon-name>) on the biological control of <italic><tp:taxon-name><tp:taxon-name-part taxon-name-part-type="genus">Dysmicoccus</tp:taxon-name-part> <tp:taxon-name-part taxon-name-part-type="species">brevipes</tp:taxon-name-part></tp:taxon-name></italic> (Cockerell) (<tp:taxon-name><tp:taxon-name-part taxon-name-part-type="suborder">Homoptera</tp:taxon-name-part></tp:taxon-name>: <tp:taxon-name><tp:taxon-name-part taxon-name-part-type="family">Pseudococcidae</tp:taxon-name-part></tp:taxon-name>).</article-title> <source>Biological Control</source> <volume>15</volume>: <fpage>145</fpage>–<lpage>152</lpage>. doi: <ext-link xlink:type="simple" ext-link-type="doi" xlink:href="10.1006/bcon.1999.0714">10.1006/bcon.1999.0714</ext-link> </mixed-citation></ref><ref id="B186"><mixed-citation xmlns:xlink="http://www.w3.org/1999/xlink" xlink:type="simple"><person-group><name name-style="western"><surname>Petty</surname><given-names>G</given-names></name><name name-style="western"><surname>Tustin</surname><given-names>H</given-names></name></person-group> (<year>1993</year>) <article-title>Ant (<italic><tp:taxon-name><tp:taxon-name-part taxon-name-part-type="genus">Pheidole</tp:taxon-name-part> <tp:taxon-name-part taxon-name-part-type="species">megacephala</tp:taxon-name-part></tp:taxon-name></italic> F.) – mealybug (<italic><tp:taxon-name><tp:taxon-name-part taxon-name-part-type="genus">Dysmicoccus</tp:taxon-name-part> <tp:taxon-name-part taxon-name-part-type="species">brevipes</tp:taxon-name-part></tp:taxon-name></italic> Ckll.) relationships in pineapples in South Africa.</article-title> <source>Acta horticulturae</source> <volume>334</volume>: <fpage>387</fpage>–<lpage>395</lpage>. doi: <ext-link xlink:type="simple" ext-link-type="doi" xlink:href="10.17660/ActaHortic.1993.334.41">10.17660/ActaHortic.1993.334.41</ext-link> </mixed-citation></ref><ref id="B189"><mixed-citation xmlns:xlink="http://www.w3.org/1999/xlink" xlink:type="simple"><person-group><name name-style="western"><surname>Reimer</surname><given-names>NJ</given-names></name><name name-style="western"><surname>Cope</surname><given-names>ML</given-names></name><name name-style="western"><surname>Yasuda</surname><given-names>G</given-names></name></person-group> (<year>1993</year>) <article-title>Interference of <italic><tp:taxon-name><tp:taxon-name-part taxon-name-part-type="genus">Pheidole</tp:taxon-name-part> <tp:taxon-name-part taxon-name-part-type="species">megacephala</tp:taxon-name-part></tp:taxon-name></italic> (<tp:taxon-name><tp:taxon-name-part taxon-name-part-type="order">Hymenoptera</tp:taxon-name-part></tp:taxon-name>: <tp:taxon-name><tp:taxon-name-part taxon-name-part-type="family">Formicidae</tp:taxon-name-part></tp:taxon-name>) with biological control of <italic><tp:taxon-name><tp:taxon-name-part taxon-name-part-type="genus">Coccus</tp:taxon-name-part> <tp:taxon-name-part taxon-name-part-type="species">viridis</tp:taxon-name-part></tp:taxon-name></italic> (<tp:taxon-name><tp:taxon-name-part taxon-name-part-type="suborder">Homoptera</tp:taxon-name-part></tp:taxon-name>: <tp:taxon-name><tp:taxon-name-part taxon-name-part-type="family">Coccidae</tp:taxon-name-part></tp:taxon-name>) in coffee.</article-title> <source>Environmental Entomology</source> <volume>22</volume>: <fpage>483</fpage>–<lpage>488</lpage>. doi: <ext-link xlink:type="simple" ext-link-type="doi" xlink:href="10.1093/ee/22.2.483">10.1093/ee/22.2.483</ext-link> </mixed-citation></ref><ref id="B9"><mixed-citation xmlns:xlink="http://www.w3.org/1999/xlink" xlink:type="simple"><person-group><name name-style="western"><surname>Bertelsmeier</surname><given-names>C</given-names></name><name name-style="western"><surname>Avril</surname><given-names>A</given-names></name><name name-style="western"><surname>Blight</surname><given-names>O</given-names></name><name name-style="western"><surname>Confais</surname><given-names>A</given-names></name><name name-style="western"><surname>Diez</surname><given-names>L</given-names></name><name name-style="western"><surname>Jourdan</surname><given-names>H</given-names></name><name name-style="western"><surname>Orivel</surname><given-names>J</given-names></name><name name-style="western"><surname>Saint Germès</surname><given-names>N</given-names></name><name name-style="western"><surname>Courchamp</surname><given-names>F</given-names></name></person-group> (<year>2015</year>) <article-title>Different behavioural strategies among seven highly invasive ant species.</article-title> <source>Biological Invasions</source>, <fpage>1</fpage>–<lpage>13</lpage>. doi: <ext-link xlink:type="simple" ext-link-type="doi" xlink:href="10.1007/s10530-015-0892-5">10.1007/s10530-015-0892-5</ext-link> </mixed-citation></ref><ref id="B106"><mixed-citation xmlns:xlink="http://www.w3.org/1999/xlink" xlink:type="simple"><person-group><name name-style="western"><surname>Fournier</surname><given-names>D</given-names></name><name name-style="western"><surname>De Biseau</surname><given-names>JC</given-names></name><name name-style="western"><surname>Aron</surname><given-names>S</given-names></name></person-group> (<year>2009</year>) <article-title>Genetics, behaviour and chemical recognition of the invading ant <italic><tp:taxon-name><tp:taxon-name-part taxon-name-part-type="genus">Pheidole</tp:taxon-name-part> <tp:taxon-name-part taxon-name-part-type="species">megacephala</tp:taxon-name-part></tp:taxon-name></italic>.</article-title> <source>Molecular Ecology</source> <volume>18</volume>: <fpage>186</fpage>–<lpage>199</lpage>. doi: <ext-link xlink:type="simple" ext-link-type="doi" xlink:href="10.1111/j.1365-294X.2008.04018.x">10.1111/j.1365-294X.2008.04018.x</ext-link> </mixed-citation></ref><ref id="B240"><mixed-citation xmlns:xlink="http://www.w3.org/1999/xlink" xlink:type="simple"><person-group><name name-style="western"><surname>Vanderwoude</surname><given-names>C</given-names></name><name name-style="western"><surname>Lobry de Bruyn</surname><given-names>LA</given-names></name><name name-style="western"><surname>House</surname><given-names>APN</given-names></name></person-group> (<year>2000</year>) <article-title>Response of an open-forest ant community to invasion by the introduced ant, <italic><tp:taxon-name><tp:taxon-name-part taxon-name-part-type="genus">Pheidole</tp:taxon-name-part> <tp:taxon-name-part taxon-name-part-type="species">megacephala</tp:taxon-name-part></tp:taxon-name></italic>.</article-title> <source>Austral Ecology</source> <volume>25</volume>: <fpage>253</fpage>–<lpage>259</lpage>. doi: <ext-link xlink:type="simple" ext-link-type="doi" xlink:href="10.1046/j.1442-9993.2000.01021.x">10.1046/j.1442-9993.2000.01021.x</ext-link> </mixed-citation></ref><ref id="B249"><mixed-citation xmlns:xlink="http://www.w3.org/1999/xlink" xlink:type="simple"><person-group><name name-style="western"><surname>Wetterer</surname><given-names>JK</given-names></name></person-group> (<year>2012</year>) <article-title>Worldwide spread of the African big-headed ant, <italic><tp:taxon-name><tp:taxon-name-part taxon-name-part-type="genus">Pheidole</tp:taxon-name-part> <tp:taxon-name-part taxon-name-part-type="species">megacephala</tp:taxon-name-part></tp:taxon-name></italic> (<tp:taxon-name><tp:taxon-name-part taxon-name-part-type="order">Hymenoptera</tp:taxon-name-part></tp:taxon-name>: <tp:taxon-name><tp:taxon-name-part taxon-name-part-type="family">Formicidae</tp:taxon-name-part></tp:taxon-name>).</article-title> <source>Myrmecological News</source> <volume>17</volume>: <fpage>51</fpage>–<lpage>62</lpage>. </mixed-citation></ref><ref id="B262"><mixed-citation xmlns:xlink="http://www.w3.org/1999/xlink" xlink:type="simple"><person-group><name name-style="western"><surname>Wheeler</surname><given-names>WM</given-names></name></person-group> (<year>1922a</year>) <article-title>Ants of the American Museum Congo expedition. A contribution to the myrmecology of Africa. IX. A synonymic list of the ants of the Malagasy region.</article-title> <source>Bulletin of the American Museum of Natural History</source> <volume>45</volume>: <fpage>1005</fpage>–<lpage>1055</lpage>. </mixed-citation></ref><ref id="B265"><mixed-citation xmlns:xlink="http://www.w3.org/1999/xlink" xlink:type="simple"><person-group><name name-style="western"><surname>Wheeler</surname><given-names>WM</given-names></name></person-group> (<year>1927b</year>) <article-title>The ants of the Canary Islands.</article-title> <source>Proceedings of the American Academy of Arts and Sciences</source> <volume>62</volume>: <fpage>93</fpage>–<lpage>120</lpage>. doi: <ext-link xlink:type="simple" ext-link-type="doi" xlink:href="10.2307/25130107">10.2307/25130107</ext-link> </mixed-citation></ref><ref id="B173"><mixed-citation xmlns:xlink="http://www.w3.org/1999/xlink" xlink:type="simple"><person-group><name name-style="western"><surname>Moreau</surname><given-names>CS</given-names></name><name name-style="western"><surname>Deyrup</surname><given-names>MA</given-names></name><name name-style="western"><surname>Davis</surname><given-names>LR Jr.</given-names></name></person-group> (<year>2014</year>) <article-title>Ants of the Florida keys: species accounts, biogeography, and conservation (hymenoptera: formicidae).</article-title> <source>Journal of Insect Science</source> (Online) <volume>14</volume>: <elocation-id>e295</elocation-id>. doi: <ext-link xlink:type="simple" ext-link-type="doi" xlink:href="10.1093/jisesa/ieu157">10.1093/jisesa/ieu157</ext-link> </mixed-citation></ref><ref id="B247"><mixed-citation xmlns:xlink="http://www.w3.org/1999/xlink" xlink:type="simple"><person-group><name name-style="western"><surname>Wetterer</surname><given-names>JK</given-names></name></person-group> (<year>2006</year>) <article-title>The vanished plague ants (<tp:taxon-name><tp:taxon-name-part taxon-name-part-type="order">Hymenoptera</tp:taxon-name-part></tp:taxon-name>: <tp:taxon-name><tp:taxon-name-part taxon-name-part-type="family">Formicidae</tp:taxon-name-part></tp:taxon-name>) of 19th century Bermuda.</article-title> <source>Myrmecologische Nachrichten</source> <volume>8</volume>: <fpage>219</fpage>–<lpage>224</lpage>. </mixed-citation></ref><ref id="B2"><mixed-citation xmlns:xlink="http://www.w3.org/1999/xlink" xlink:type="simple"><person-group><name name-style="western"><surname>André</surname><given-names>E</given-names></name></person-group> (<year>1883</year>) <source>Les fourmis</source>. <publisher-name>Imprimerie A. Lahure</publisher-name>, <publisher-loc>Paris</publisher-loc>, <size units="page">345 pp</size>. </mixed-citation></ref><ref id="B184"><mixed-citation xmlns:xlink="http://www.w3.org/1999/xlink" xlink:type="simple"><person-group><name name-style="western"><surname>Petrov</surname><given-names>IZ</given-names></name><name name-style="western"><surname>Collingwood</surname><given-names>CA</given-names></name></person-group> (<year>1992</year>) <article-title>Survey of the myrmecofauna (<tp:taxon-name><tp:taxon-name-part taxon-name-part-type="family">Formicidae</tp:taxon-name-part></tp:taxon-name>, <tp:taxon-name><tp:taxon-name-part taxon-name-part-type="order">Hymenoptera</tp:taxon-name-part></tp:taxon-name>) of Yugoslavia.</article-title> <trans-source xml:lang="en">Archives of Biological Sciences (Belgrade)</trans-source> = <source>Arhiv Bioloskih Nauka</source> <volume>44</volume>: <fpage>79</fpage>–<lpage>91</lpage>. </mixed-citation></ref><ref id="B185"><mixed-citation xmlns:xlink="http://www.w3.org/1999/xlink" xlink:type="simple"><person-group><name name-style="western"><surname>Petrov</surname><given-names>IZ</given-names></name><name name-style="western"><surname>Legakis</surname><given-names>A</given-names></name></person-group> (<year>1996</year>) <article-title>Contribution to the myrmecofauna (<tp:taxon-name><tp:taxon-name-part taxon-name-part-type="family">Formicidae</tp:taxon-name-part></tp:taxon-name>, <tp:taxon-name><tp:taxon-name-part taxon-name-part-type="order">Hymenoptera</tp:taxon-name-part></tp:taxon-name>) of Greece.</article-title> <trans-source xml:lang="en">Archives of Biological Sciences (Belgrade)</trans-source> = <source>Arhiv Bioloskih Nauka</source> <volume>48</volume>: <fpage>31</fpage>–<lpage>32</lpage>. </mixed-citation></ref><ref id="B20"><mixed-citation xmlns:xlink="http://www.w3.org/1999/xlink" xlink:type="simple"><person-group><name name-style="western"><surname>Bračko</surname><given-names>G</given-names></name></person-group> (<year>2006</year>) <article-title>Review of the ant fauna (<tp:taxon-name><tp:taxon-name-part taxon-name-part-type="order">Hymenoptera</tp:taxon-name-part></tp:taxon-name>: <tp:taxon-name><tp:taxon-name-part taxon-name-part-type="family">Formicidae</tp:taxon-name-part></tp:taxon-name>) of Croatia.</article-title> <source>Acta Entomologica Slovenica</source> <volume>14</volume>: <fpage>131</fpage>–<lpage>156</lpage>. </mixed-citation></ref><ref id="B6"><mixed-citation xmlns:xlink="http://www.w3.org/1999/xlink" xlink:type="simple"><person-group><name name-style="western"><surname>Bakr</surname><given-names>RFA</given-names></name><name name-style="western"><surname>Fadl</surname><given-names>HH</given-names></name><name name-style="western"><surname>Badawy</surname><given-names>RM</given-names></name><name name-style="western"><surname>Sharaf</surname><given-names>MR</given-names></name></person-group> (<year>2007</year>) <article-title>Myrmecophile insects associated with some ant species (<tp:taxon-name><tp:taxon-name-part taxon-name-part-type="order">Hymenoptera</tp:taxon-name-part></tp:taxon-name>: <tp:taxon-name><tp:taxon-name-part taxon-name-part-type="family">Formicidae</tp:taxon-name-part></tp:taxon-name>) in Egypt.</article-title> <source>Proceedings of the 2<sup>nd</sup> International Conference of the Entomological Society of Egypt</source>, <conf-loc>Cairo, Egypt</conf-loc>, <conf-date>8–11 December</conf-date>, <volume>2</volume>: <fpage>205</fpage>–<lpage>233</lpage>. </mixed-citation></ref><ref id="B10"><mixed-citation xmlns:xlink="http://www.w3.org/1999/xlink" xlink:type="simple"><person-group><name name-style="western"><surname>Bignell</surname><given-names>GC</given-names></name></person-group> (<year>1901</year>) <article-title>Corsican Ants, etc.</article-title> <source>Entomologists’ Monthly Magazine</source> <volume>37</volume>: <lpage>8</lpage>. </mixed-citation></ref><ref id="B34"><mixed-citation xmlns:xlink="http://www.w3.org/1999/xlink" xlink:type="simple"><person-group><name name-style="western"><surname>Collingwood</surname><given-names>CA</given-names></name></person-group> (<year>1993</year>) <article-title>A comparative study of the ant fauna of five Greek islands.</article-title> <source>Biologia Gallo-Hellenica</source> <volume>20</volume>: <fpage>191</fpage>–<lpage>197</lpage>. </mixed-citation></ref><ref id="B19"><mixed-citation xmlns:xlink="http://www.w3.org/1999/xlink" xlink:type="simple"><person-group><name name-style="western"><surname>Borowiec</surname><given-names>L</given-names></name><name name-style="western"><surname>Salata</surname><given-names>S</given-names></name></person-group> (<year>2012</year>) <article-title>Ants of Greece – additions and corrections (<tp:taxon-name><tp:taxon-name-part taxon-name-part-type="order">Hymenoptera</tp:taxon-name-part></tp:taxon-name>: <tp:taxon-name><tp:taxon-name-part taxon-name-part-type="family">Formicidae</tp:taxon-name-part></tp:taxon-name>).</article-title> <source>Zenodo</source> <volume>24</volume>: <fpage>335</fpage>–<lpage>401</lpage> </mixed-citation></ref><ref id="B134"><mixed-citation xmlns:xlink="http://www.w3.org/1999/xlink" xlink:type="simple"><person-group><name name-style="western"><surname>Karaman</surname><given-names>MG</given-names></name></person-group> (<year>2011</year>) <article-title>Zoogeography, diversity and altitudinal distribution of ants (<tp:taxon-name><tp:taxon-name-part taxon-name-part-type="order">Hymenoptera</tp:taxon-name-part></tp:taxon-name>: <tp:taxon-name><tp:taxon-name-part taxon-name-part-type="family">Formicidae</tp:taxon-name-part></tp:taxon-name>) in the Mediterranean and the oro-Mediterranean parts of Montenegro.</article-title> <source>North-Western Journal of Zoology</source> <volume>7</volume>: <fpage>26</fpage>–<lpage>34</lpage>. </mixed-citation></ref><ref id="B133"><mixed-citation xmlns:xlink="http://www.w3.org/1999/xlink" xlink:type="simple"><person-group><name name-style="western"><surname>Jucker</surname><given-names>C</given-names></name><name name-style="western"><surname>Rigato</surname><given-names>F</given-names></name><name name-style="western"><surname>Regalin</surname><given-names>R</given-names></name></person-group> (<year>2008</year>) <article-title>Exotic ant records from Italy (<tp:taxon-name><tp:taxon-name-part taxon-name-part-type="order">Hymenoptera</tp:taxon-name-part></tp:taxon-name>, <tp:taxon-name><tp:taxon-name-part taxon-name-part-type="family">Formicidae</tp:taxon-name-part></tp:taxon-name>).</article-title> <source>Bollettino di Zoologia Agraria e di Bachicoltura</source> <volume>40</volume>: <fpage>99</fpage>–<lpage>107</lpage>. </mixed-citation></ref><ref id="B141"><mixed-citation xmlns:xlink="http://www.w3.org/1999/xlink" xlink:type="simple"><person-group><name name-style="western"><surname>Limonta</surname><given-names>L</given-names></name><name name-style="western"><surname>Colombo</surname><given-names>M</given-names></name></person-group> (<year>2003</year>) <article-title>Record of <italic><tp:taxon-name><tp:taxon-name-part taxon-name-part-type="genus">Pheidole</tp:taxon-name-part> <tp:taxon-name-part taxon-name-part-type="species">megacephala</tp:taxon-name-part></tp:taxon-name></italic> (F.), <italic><tp:taxon-name><tp:taxon-name-part taxon-name-part-type="genus">Pheidole</tp:taxon-name-part> <tp:taxon-name-part taxon-name-part-type="species">nodus</tp:taxon-name-part></tp:taxon-name></italic> Smith and <italic><tp:taxon-name><tp:taxon-name-part taxon-name-part-type="genus">Tetramorium</tp:taxon-name-part> <tp:taxon-name-part taxon-name-part-type="species">bicarinatum</tp:taxon-name-part></tp:taxon-name></italic> Nylander (<tp:taxon-name><tp:taxon-name-part taxon-name-part-type="order">Hymenoptera</tp:taxon-name-part></tp:taxon-name> <tp:taxon-name><tp:taxon-name-part taxon-name-part-type="family">Formicidae</tp:taxon-name-part></tp:taxon-name>), tropical species, in nursery imported plants.</article-title> <source>Bollettino di Zoologia Agraria e di Bachicoltura</source> <volume>35</volume>: <fpage>287</fpage>–<lpage>289</lpage>. </mixed-citation></ref><ref id="B213"><mixed-citation xmlns:xlink="http://www.w3.org/1999/xlink" xlink:type="simple"><person-group><name name-style="western"><surname>Saunders</surname><given-names>E</given-names></name></person-group> (<year>1888</year>) <article-title>On a Collection of Ants from Gibraltar and Tangier.</article-title> <source>Entomologists’ Monthly Magazine</source> <volume>25</volume>: <lpage>17</lpage>. </mixed-citation></ref><ref id="B26"><mixed-citation xmlns:xlink="http://www.w3.org/1999/xlink" xlink:type="simple"><person-group><name name-style="western"><surname>Cagniant</surname><given-names>H</given-names></name><name name-style="western"><surname>Espadaler</surname><given-names>X</given-names></name></person-group> (<year>1993</year>) <article-title>Liste des espèces de fourmis du Maroc.</article-title> <source>Actes des Colloques Insectes Sociaux</source> <volume>8</volume>: <fpage>89</fpage>–<lpage>93</lpage>. </mixed-citation></ref><ref id="B214"><mixed-citation xmlns:xlink="http://www.w3.org/1999/xlink" xlink:type="simple"><person-group><name name-style="western"><surname>Saunders</surname><given-names>E</given-names></name></person-group> (<year>1904</year>) <article-title>XXII. <tp:taxon-name><tp:taxon-name-part taxon-name-part-type="order">Hymenoptera</tp:taxon-name-part></tp:taxon-name> <tp:taxon-name><tp:taxon-name-part taxon-name-part-type="infraorder">Aculeata</tp:taxon-name-part></tp:taxon-name> from Majorca (1901) and Spain (1901–2).</article-title> <source>Transactions of the Royal Entomological Society of London</source> <volume>52</volume>: <fpage>591</fpage>–<lpage>666</lpage>. doi: <ext-link xlink:type="simple" ext-link-type="doi" xlink:href="10.1111/j.1365-2311.1904.tb02756.x">10.1111/j.1365-2311.1904.tb02756.x</ext-link> </mixed-citation></ref><ref id="B242"><mixed-citation xmlns:xlink="http://www.w3.org/1999/xlink" xlink:type="simple"><person-group><name name-style="western"><surname>Walker</surname><given-names>JJ</given-names></name></person-group> (<year>1889</year>) <article-title>Notes on ants’-nest beetles at Gibraltar and Tangier; with especial reference to the <tp:taxon-name><tp:taxon-name-part taxon-name-part-type="family">Histeridae</tp:taxon-name-part></tp:taxon-name>.</article-title> <source>Entomologists’ Monthly Magazine</source> <volume>25</volume>: <fpage>374</fpage>–<lpage>378</lpage>. </mixed-citation></ref><ref id="B243"><mixed-citation xmlns:xlink="http://www.w3.org/1999/xlink" xlink:type="simple"><person-group><name name-style="western"><surname>Ward</surname><given-names>DF</given-names></name><name name-style="western"><surname>Beggs</surname><given-names>JR</given-names></name><name name-style="western"><surname>Clout</surname><given-names>MN</given-names></name><name name-style="western"><surname>Harris</surname><given-names>RJ</given-names></name><name name-style="western"><surname>O’Connor</surname><given-names>S</given-names></name></person-group> (<year>2006</year>) <article-title>The diversity and origin of exotic ants arriving in New Zealand via human-mediated dispersal.</article-title> <source>Diversity and Distributions</source> <volume>12</volume>: <fpage>601</fpage>–<lpage>609</lpage>. doi: <ext-link xlink:type="simple" ext-link-type="doi" xlink:href="10.1111/j.1366-9516.2006.00270.x">10.1111/j.1366-9516.2006.00270.x</ext-link> </mixed-citation></ref></ref-list></tp:taxon-treatment>
