# Supplementary material for: Introduced Pheidole of the world: taxonomy, biology and distribution
Source: Zookeys. 2015 Dec 9;(543):1–109. doi: 10.3897/zookeys.543.6050 (PMC4714327; doi:10.3897/zookeys.543.6050)
Supplement: XML Treatment for Pheidole navigans [file zookeys.543.6050-treatment7.xml]

<!DOCTYPE tp:taxon-treatment
  PUBLIC "-//TaxonX//DTD Taxonomic Treatment Publishing DTD v0 20100105//EN" "tax-treatment-NSO.dtd">
<tp:taxon-treatment xmlns:tp="http://www.plazi.org/taxpub"><tp:treatment-meta><kwd-group><label>Taxon classification</label><kwd><named-content content-type="kingdom">Animalia</named-content></kwd><kwd><named-content content-type="order">Hymenoptera</named-content></kwd><kwd><named-content content-type="family">Formicidae</named-content></kwd></kwd-group><mixed-citation publication-type="journal"><person-group><name><surname>Sarnat</surname><given-names>Eli M.</given-names></name><name><surname>Fischer</surname><given-names>Georg</given-names></name><name><surname>Guénard</surname><given-names>Benoit</given-names></name><name><surname>Economo</surname><given-names>Evan P.</given-names></name></person-group><article-title>Introduced <italic><tp:taxon-name><tp:taxon-name-part taxon-name-part-type="genus">Pheidole</tp:taxon-name-part></tp:taxon-name></italic> of the world: taxonomy, biology and distribution</article-title><source>Zookeys</source><day>9</day><month>12</month><year>2015</year><volume>2015</volume><issue>543</issue><fpage>1</fpage><lpage>109</lpage><pub-id pub-id-type="doi">10.3897/zookeys.543.6050</pub-id></mixed-citation></tp:treatment-meta><tp:nomenclature><tp:taxon-name>
                        <tp:taxon-name-part taxon-name-part-type="genus">Pheidole</tp:taxon-name-part>
                        <tp:taxon-name-part taxon-name-part-type="species">navigans</tp:taxon-name-part>
                    </tp:taxon-name><tp:taxon-authority>Forel</tp:taxon-authority><tp:taxon-status xmlns:xlink="http://www.w3.org/1999/xlink" xlink:type="simple">stat. rev., stat. n.</tp:taxon-status><xref ref-type="fig" rid="F12">Figs 80</xref><xref ref-type="fig" rid="F20">, 88h</xref><tp:nomenclature-citation-list><tp:nomenclature-citation><tp:taxon-name><tp:taxon-name-part taxon-name-part-type="genus">Pheidole</tp:taxon-name-part></tp:taxon-name><comment><italic><tp:taxon-name><tp:taxon-name-part taxon-name-part-type="species">navigans</tp:taxon-name-part></tp:taxon-name></italic>. <tp:taxon-name><tp:taxon-name-part taxon-name-part-type="genus">Pheidole</tp:taxon-name-part> <tp:taxon-name-part taxon-name-part-type="species">flavens</tp:taxon-name-part> <tp:taxon-name-part taxon-name-part-type="infraspecific-rank">r.</tp:taxon-name-part> <tp:taxon-name-part taxon-name-part-type="race">navigans</tp:taxon-name-part></tp:taxon-name><xref ref-type="bibr" rid="B83">Forel 1901a</xref>: 79 (s.w.) GERMANY (intercepted in quarantine from Veracruz, Mexico) [<named-content xmlns:xlink="http://www.w3.org/1999/xlink" content-type="dwc:institutional_code" xlink:type="simple">MHNG</named-content>, examined photographs of <ext-link xmlns:xlink="http://www.w3.org/1999/xlink" ext-link-type="uri" xlink:href="http://data.antweb.org/specimen/CASENT0908269" xlink:type="simple">CASENT0908269</ext-link> (s.), <ext-link xmlns:xlink="http://www.w3.org/1999/xlink" ext-link-type="uri" xlink:href="http://data.antweb.org/specimen/CASENT0908270" xlink:type="simple">CASENT0908270</ext-link> (w). Junior synonym of <italic><tp:taxon-name><tp:taxon-name-part taxon-name-part-type="species">flavens</tp:taxon-name-part></tp:taxon-name></italic>: <xref ref-type="bibr" rid="B270">Wilson 2003</xref>: 419. <bold>stat. rev., stat. n.</bold></comment></tp:nomenclature-citation><tp:nomenclature-citation><tp:taxon-name><tp:taxon-name-part taxon-name-part-type="genus">Pheidole</tp:taxon-name-part></tp:taxon-name><comment><italic><tp:taxon-name><tp:taxon-name-part taxon-name-part-type="genus">Pheidole</tp:taxon-name-part> <tp:taxon-name-part taxon-name-part-type="species">moerens</tp:taxon-name-part></tp:taxon-name></italic> (<italic>nec</italic> Forel): M.R. <xref ref-type="bibr" rid="B228">Smith 1967</xref>, <xref ref-type="bibr" rid="B273">Wojcik 1975</xref>, <xref ref-type="bibr" rid="B111">Glancey 1976</xref>, <xref ref-type="bibr" rid="B175">Naves 1985</xref>, <xref ref-type="bibr" rid="B45">Deyrup 1988</xref>, <xref ref-type="bibr" rid="B46">Deyrup 2000</xref>, <xref ref-type="bibr" rid="B41">Dash 2008</xref>, <xref ref-type="bibr" rid="B149">MacGown 2010</xref>, <xref ref-type="bibr" rid="B119">Guénard 2012</xref>. [We propose the preceding authors misapplied the name <italic><tp:taxon-name><tp:taxon-name-part taxon-name-part-type="genus">Pheidole</tp:taxon-name-part> <tp:taxon-name-part taxon-name-part-type="species">moerens</tp:taxon-name-part></tp:taxon-name></italic> Forel to material considered here as referring to <italic><tp:taxon-name><tp:taxon-name-part taxon-name-part-type="genus">Pheidole</tp:taxon-name-part> <tp:taxon-name-part taxon-name-part-type="species">navigans</tp:taxon-name-part></tp:taxon-name></italic> Forel. <italic><tp:taxon-name><tp:taxon-name-part taxon-name-part-type="genus">Pheidole</tp:taxon-name-part> <tp:taxon-name-part taxon-name-part-type="species">moerens</tp:taxon-name-part></tp:taxon-name></italic> remains a valid name].</comment></tp:nomenclature-citation></tp:nomenclature-citation-list></tp:nomenclature><tp:treatment-sec sec-type="Diagnosis among introduced"><title>Diagnosis among introduced <italic><tp:taxon-name><tp:taxon-name-part taxon-name-part-type="genus">Pheidole</tp:taxon-name-part></tp:taxon-name></italic>.</title><p>Color reddish brown. <bold>Major</bold> <abbrev xmlns:xlink="http://www.w3.org/1999/xlink" xlink:title="Head Width mm: Measured at widest point of the head, in full-face view behind eye level" xlink:type="simple">HW</abbrev> 0.84–0.88, <abbrev xmlns:xlink="http://www.w3.org/1999/xlink" xlink:title="Head Length mm: Maximum distance from the midpoint of the anterior clypeal margin to the midpoint of the posterior margin of the head, measured in full-face view; in majors, measured from midpoint of tangent between anteriormost position of clypeus to midpoint of tangent between posteriormost projection of the vertex" xlink:type="simple">HL</abbrev> 0.88–0.91, <abbrev xmlns:xlink="http://www.w3.org/1999/xlink" xlink:title="Scape Length mm: Maximum scape length, excluding basal condyle and neck" xlink:type="simple">SL</abbrev> 0.46–0.48, <abbrev xmlns:xlink="http://www.w3.org/1999/xlink" xlink:title="Cephalic Index: HW / HL × 100" xlink:type="simple">CI</abbrev> 95–99, <abbrev xmlns:xlink="http://www.w3.org/1999/xlink" xlink:title="Scape Index: SL / HW × 100" xlink:type="simple">SI</abbrev> 53–56 (n=4). Head subquadrate (Fig. <xref ref-type="fig" rid="F1">7</xref>). Longitudinal carinae of the frons extend to approximately an eye’s length distance from the posterior head margin (Fig. <xref ref-type="fig" rid="F2">25</xref>). Rugae of posterolateral lobes predominantly longitudinal. Posterior head margin always free of distinct rugae (Fig. <xref ref-type="fig" rid="F2">25</xref>) or rugoreticulum (Fig. <xref ref-type="fig" rid="F2">27</xref>). Microsculpture of posterolateral lobes glossy to weakly punctate. Antennal scrobe distinct and narrow, shallow but capable of receiving the entire antennal scape in repose (Fig. <xref ref-type="fig" rid="F4">71a</xref>); bordered by strong, unbroken frontal carina mesially (Fig. <xref ref-type="fig" rid="F4">71b</xref>); depression marked by a continuous smooth surface entirely (or nearly entirely) uninterrupted by rugulae. Hypostoma with stout median and submedian teeth. Promesonotal dorsum with distinct transverse striae (Fig. <xref ref-type="fig" rid="F2">21</xref>). Promesonotum in profile forming a single dome (Fig. <xref ref-type="fig" rid="F1">4</xref>), lacking a distinct mound or prominence on the posterior slope. Promesonotum not strongly transverse with strongly projecting sides in dorsal view (Fig. <xref ref-type="fig" rid="F2">29</xref>). Postpetiole not swollen relative to petiole (Fig. <xref ref-type="fig" rid="F1">3</xref>). Postpetiole relatively narrow in dorsal view; distinctly less than 2× petiolar width (Fig. <xref ref-type="fig" rid="F2">30</xref>). Gaster with entire first tergite glossy (Fig. <xref ref-type="fig" rid="F2">32</xref>). <bold>Minor</bold> <abbrev xmlns:xlink="http://www.w3.org/1999/xlink" xlink:title="Head Width mm: Measured at widest point of the head, in full-face view behind eye level" xlink:type="simple">HW</abbrev> 0.40–0.45, <abbrev xmlns:xlink="http://www.w3.org/1999/xlink" xlink:title="Head Length mm: Maximum distance from the midpoint of the anterior clypeal margin to the midpoint of the posterior margin of the head, measured in full-face view; in majors, measured from midpoint of tangent between anteriormost position of clypeus to midpoint of tangent between posteriormost projection of the vertex" xlink:type="simple">HL</abbrev> 0.45–0.50, <abbrev xmlns:xlink="http://www.w3.org/1999/xlink" xlink:title="Scape Length mm: Maximum scape length, excluding basal condyle and neck" xlink:type="simple">SL</abbrev> 0.40–0.44, <abbrev xmlns:xlink="http://www.w3.org/1999/xlink" xlink:title="Cephalic Index: HW / HL × 100" xlink:type="simple">CI</abbrev> 86–92, <abbrev xmlns:xlink="http://www.w3.org/1999/xlink" xlink:title="Scape Index: SL / HW × 100" xlink:type="simple">SI</abbrev> 96–102 (n=8). Head covered in punctate microsculpture, giving it a dull appearance (Fig. <xref ref-type="fig" rid="F2">37</xref>). Antennal scapes reach or weakly surpass posterior head margin; if they do it is usually by a distance less than eye length. Antennal scapes with standing hairs present (Fig. <xref ref-type="fig" rid="F3">56</xref>). Promesonotum in profile forming a single dome (Fig. <xref ref-type="fig" rid="F3">42</xref>), lacking a distinct mound or prominence on the posterior slope. Hairs on mesosoma fine and flexuous, not arranged in pairs. Pronotal humeri not angular. Postpetiole not swollen relative to petiole (Fig. <xref ref-type="fig" rid="F1">3</xref>). Postpetiole relatively narrow (Fig. <xref ref-type="fig" rid="F2">30</xref>); distinctly less than 2× petiolar width in dorsal view. Gaster with entire first tergite glossy (Fig. <xref ref-type="fig" rid="F2">32</xref>).</p></tp:treatment-sec><tp:treatment-sec sec-type="Identification, taxonomy and systematics"><title>Identification, taxonomy and systematics.</title><p><italic><tp:taxon-name><tp:taxon-name-part taxon-name-part-type="genus">Pheidole</tp:taxon-name-part> <tp:taxon-name-part taxon-name-part-type="species">navigans</tp:taxon-name-part></tp:taxon-name></italic> is a small, short-limbed, reddish brown species that belongs to the <italic><tp:taxon-name><tp:taxon-name-part taxon-name-part-type="genus">Pheidole</tp:taxon-name-part> <tp:taxon-name-part taxon-name-part-type="species">flavens</tp:taxon-name-part></tp:taxon-name></italic> complex. See discussion under corresponding section of <italic><tp:taxon-name><tp:taxon-name-part taxon-name-part-type="genus">Pheidole</tp:taxon-name-part> <tp:taxon-name-part taxon-name-part-type="species">flavens</tp:taxon-name-part></tp:taxon-name></italic> complex for how to distinguish this species from introduced <italic><tp:taxon-name><tp:taxon-name-part taxon-name-part-type="genus">Pheidole</tp:taxon-name-part></tp:taxon-name></italic> outside the complex. Within the complex, minor workers are impossible to distinguish based on known characters. Major workers can be separated from those of <italic><tp:taxon-name><tp:taxon-name-part taxon-name-part-type="genus">Pheidole</tp:taxon-name-part> <tp:taxon-name-part taxon-name-part-type="species">flavens</tp:taxon-name-part></tp:taxon-name></italic> by the combination of predominantly longitudinal rugae on the posterolateral lobes, the more distinct and narrow antennal scrobe bordered mesially by strong, unbroken frontal carina, and the more continuously glossy scrobe depression.</p><p>Although the type locality of <italic><tp:taxon-name><tp:taxon-name-part taxon-name-part-type="genus">Pheidole</tp:taxon-name-part> <tp:taxon-name-part taxon-name-part-type="species">navigans</tp:taxon-name-part></tp:taxon-name></italic> is Germany, the species was originally described by Forel from specimens intercepted during quarantine inspection of orchids originating from Veracruz, Mexico. We revive this name from synonymy and elevate it to species rank so that it can be applied to a putative species that has recently established in the southeastern United States and Hawaii. This ant has most often been referred to as <italic><tp:taxon-name><tp:taxon-name-part taxon-name-part-type="genus">Pheidole</tp:taxon-name-part> <tp:taxon-name-part taxon-name-part-type="species">moerens</tp:taxon-name-part></tp:taxon-name></italic> since it was first reported from Alabama nearly fifty years ago by M.R. <xref ref-type="bibr" rid="B228">Smith (1967)</xref>. However, the examination of type specimen photographs (<named-content xmlns:xlink="http://www.w3.org/1999/xlink" content-type="dwc:institutional_code" xlink:type="simple">MCZ</named-content>-ENT00009137) suggests that these introduced populations are heterospecific with <italic><tp:taxon-name><tp:taxon-name-part taxon-name-part-type="genus">Pheidole</tp:taxon-name-part> <tp:taxon-name-part taxon-name-part-type="species">moerens</tp:taxon-name-part></tp:taxon-name></italic> Wheeler.</p><p>Whether the introduced populations are actually conspecific with <italic><tp:taxon-name><tp:taxon-name-part taxon-name-part-type="genus">Pheidole</tp:taxon-name-part> <tp:taxon-name-part taxon-name-part-type="species">navigans</tp:taxon-name-part></tp:taxon-name></italic> Forel will require a thorough revision of this taxonomically vexing species complex. Of all the type material we have examined, however, that of <italic><tp:taxon-name><tp:taxon-name-part taxon-name-part-type="genus">Pheidole</tp:taxon-name-part> <tp:taxon-name-part taxon-name-part-type="species">navigans</tp:taxon-name-part></tp:taxon-name></italic> bears the closest resemblance in gross morphology. Thus we propose <italic><tp:taxon-name><tp:taxon-name-part taxon-name-part-type="genus">Pheidole</tp:taxon-name-part> <tp:taxon-name-part taxon-name-part-type="species">navigans</tp:taxon-name-part></tp:taxon-name></italic> Forel be used in place of <italic><tp:taxon-name><tp:taxon-name-part taxon-name-part-type="genus">Pheidole</tp:taxon-name-part> <tp:taxon-name-part taxon-name-part-type="species">moerens</tp:taxon-name-part></tp:taxon-name></italic> for referring to the aforementioned introduced populations. Future systematic study of this species should also examine <tp:taxon-name><tp:taxon-name-part taxon-name-part-type="genus">Pheidole</tp:taxon-name-part> <tp:taxon-name-part taxon-name-part-type="species">floridana</tp:taxon-name-part> <tp:taxon-name-part taxon-name-part-type="infraspecific-rank">subsp.</tp:taxon-name-part> <tp:taxon-name-part taxon-name-part-type="subspecies">aechmeae</tp:taxon-name-part></tp:taxon-name> (currently synonymized under <italic><tp:taxon-name><tp:taxon-name-part taxon-name-part-type="genus">Pheidole</tp:taxon-name-part> <tp:taxon-name-part taxon-name-part-type="species">flavens</tp:taxon-name-part></tp:taxon-name></italic>, but also recorded from Veracruz, Mexico) and <tp:taxon-name><tp:taxon-name-part taxon-name-part-type="genus">Pheidole</tp:taxon-name-part> <tp:taxon-name-part taxon-name-part-type="species">flavens</tp:taxon-name-part> <tp:taxon-name-part taxon-name-part-type="infraspecific-rank">var.</tp:taxon-name-part> <tp:taxon-name-part taxon-name-part-type="variety">mediorubra</tp:taxon-name-part></tp:taxon-name> Santschi (described from Loreto, Argentina and currently treated as a synonym of <italic><tp:taxon-name><tp:taxon-name-part taxon-name-part-type="genus">Pheidole</tp:taxon-name-part> <tp:taxon-name-part taxon-name-part-type="species">alacris</tp:taxon-name-part></tp:taxon-name></italic> Santschi).</p><p>The major workers of <italic><tp:taxon-name><tp:taxon-name-part taxon-name-part-type="genus">Pheidole</tp:taxon-name-part> <tp:taxon-name-part taxon-name-part-type="species">navigans</tp:taxon-name-part></tp:taxon-name></italic> differ from those of <italic><tp:taxon-name><tp:taxon-name-part taxon-name-part-type="genus">Pheidole</tp:taxon-name-part> <tp:taxon-name-part taxon-name-part-type="species">moerens</tp:taxon-name-part></tp:taxon-name></italic> in the following respects. They exhibit a distinct and narrow antennal scrobe capable of receiving the entire antennal scape in repose. The scrobe is bordered by a strong, unbroken frontal carina mesially, and the depression is marked by a continuous smooth surface entirely (or nearly entirely) uninterrupted by rugulae. The rugulae of the frons extend to approximately an eye’s length distance from the posterior head margin. The anterior portion of the promesonotum is crossed by long and distinct transverse striae.</p><p>The examined major workers of <italic><tp:taxon-name><tp:taxon-name-part taxon-name-part-type="genus">Pheidole</tp:taxon-name-part> <tp:taxon-name-part taxon-name-part-type="species">navigans</tp:taxon-name-part></tp:taxon-name></italic> from Alabama (<ext-link xmlns:xlink="http://www.w3.org/1999/xlink" ext-link-type="uri" xlink:href="http://data.antweb.org/specimen/CASENT0106664" xlink:type="simple">CASENT0106664</ext-link>) and Venezuela (<ext-link xmlns:xlink="http://www.w3.org/1999/xlink" ext-link-type="uri" xlink:href="http://data.antweb.org/specimen/CASENT0248831" xlink:type="simple">CASENT0248831</ext-link>), along with those from Florida and Hawaii, and a specimen imaged from Paraguay (<ext-link xmlns:xlink="http://www.w3.org/1999/xlink" ext-link-type="uri" xlink:href="http://data.antweb.org/specimen/CASENT0178020" xlink:type="simple">CASENT0178020</ext-link>), share a notably consistent morphology for being spread across such as wide range. The characteristics shared among these majors include the following. Frontal carinae strongly produced, forming the mesad border of a shallow but well-demarcated antennal scrobe capable of accommodating the entire scape in repose. Antennal scrobe weakly foveolate. Cephalic carinulae mostly longitudinal with very little reticulation posterior to the eye. Cephalic carinulae extending up to, but not beyond the medial excision (‘V’) of the posterior head margin. Promesonotal dome with a relatively low profile, mesonotal declivity short and relatively gradual. In dorsal view, promesonotum weakly punctate, anterior portion with distinct transverse carinulae. Although we tentatively treat the specimen from California (<ext-link xmlns:xlink="http://www.w3.org/1999/xlink" ext-link-type="uri" xlink:href="http://data.antweb.org/specimen/CASENT0005742" xlink:type="simple">CASENT0005742</ext-link>) as <italic><tp:taxon-name><tp:taxon-name-part taxon-name-part-type="genus">Pheidole</tp:taxon-name-part> <tp:taxon-name-part taxon-name-part-type="species">navigans</tp:taxon-name-part></tp:taxon-name></italic>, it differs morphologically from the aforementioned specimens and bears closer resemblance to <tp:taxon-name><tp:taxon-name-part taxon-name-part-type="genus">Pheidole</tp:taxon-name-part> <tp:taxon-name-part taxon-name-part-type="species">exigua</tp:taxon-name-part> <tp:taxon-name-part taxon-name-part-type="infraspecific-rank">var.</tp:taxon-name-part> <tp:taxon-name-part taxon-name-part-type="variety">tuberculata</tp:taxon-name-part></tp:taxon-name> Mayr (currently synonymized under <italic><tp:taxon-name><tp:taxon-name-part taxon-name-part-type="genus">Pheidole</tp:taxon-name-part> <tp:taxon-name-part taxon-name-part-type="species">flavens</tp:taxon-name-part></tp:taxon-name></italic>).</p><p>The similarity of these northern hemisphere specimens to the one from Paraguay raises the possibility that these putatively conspecific populations originated in South America. Indeed, the Paraguay specimen was collected in the Reserva Natural del Bosque Mbaracayú near the Río Paraná – a region infamous for serving as a cradle of ant invasion (<xref ref-type="bibr" rid="B235">Suarez and Tsutsui 2008</xref>).</p></tp:treatment-sec><tp:treatment-sec sec-type="Biology"><title>Biology.</title><p>In Florida, <xref ref-type="bibr" rid="B175">Naves (1985)</xref> reported <italic><tp:taxon-name><tp:taxon-name-part taxon-name-part-type="genus">Pheidole</tp:taxon-name-part> <tp:taxon-name-part taxon-name-part-type="species">navigans</tp:taxon-name-part></tp:taxon-name></italic> (as <italic><tp:taxon-name><tp:taxon-name-part taxon-name-part-type="genus">Pheidole</tp:taxon-name-part> <tp:taxon-name-part taxon-name-part-type="species">moerens</tp:taxon-name-part></tp:taxon-name></italic>) nesting under boards, at base of oak trees and fence posts, along roots, under palm leaves, inside wall crevices, and rarely in the ground. The chambers are built with small soil or debris particles and have small openings. Most nuptial flights occur in July. The species was found to practice dependent nest founding, but became monogynous before the first brood was reared. Mature colonies can support over 100 majors and over 500 workers. They feed on seeds and scavenge and prey on small dead or live arthropods, and forage very close to the nesting sites. <xref ref-type="bibr" rid="B46">Deyrup (2000)</xref> also provided observations of this species (as <italic><tp:taxon-name><tp:taxon-name-part taxon-name-part-type="genus">Pheidole</tp:taxon-name-part> <tp:taxon-name-part taxon-name-part-type="species">moerens</tp:taxon-name-part></tp:taxon-name></italic>) from Florida, adding that it occurs in both disturbed areas and mesic or moist woods, also nests in hollow twigs, nuts and in leaf litter, and is occasionally arboreal.</p></tp:treatment-sec><tp:treatment-sec sec-type="Distribution"><title>Distribution.</title><p>The precise native range of <italic><tp:taxon-name><tp:taxon-name-part taxon-name-part-type="genus">Pheidole</tp:taxon-name-part> <tp:taxon-name-part taxon-name-part-type="species">navigans</tp:taxon-name-part></tp:taxon-name></italic> is unknown, but it is certainly of Neotropical origin. The record of the species from the Paraná region of South America suggests it could be South America. We tentatively treat both known South American records (Paraguay and Venezuela) as native, and the Mexican record as introduced, but other scenarios are equally possible. <italic><tp:taxon-name><tp:taxon-name-part taxon-name-part-type="genus">Pheidole</tp:taxon-name-part> <tp:taxon-name-part taxon-name-part-type="species">navigans</tp:taxon-name-part></tp:taxon-name></italic> was first reported as introduced in the United States by M.R. <xref ref-type="bibr" rid="B228">Smith (1967)</xref> under the name <italic><tp:taxon-name><tp:taxon-name-part taxon-name-part-type="genus">Pheidole</tp:taxon-name-part> <tp:taxon-name-part taxon-name-part-type="species">moerens</tp:taxon-name-part></tp:taxon-name></italic>. The name <italic><tp:taxon-name><tp:taxon-name-part taxon-name-part-type="genus">Pheidole</tp:taxon-name-part> <tp:taxon-name-part taxon-name-part-type="species">moerens</tp:taxon-name-part></tp:taxon-name></italic> has since been applied to North American records from Alabama (<xref ref-type="bibr" rid="B111">Glancey et al. 1976</xref>; <xref ref-type="bibr" rid="B228">Smith 1967</xref>), California (<xref ref-type="bibr" rid="B108">Garrison 1996</xref>; <xref ref-type="bibr" rid="B153">Martínez 1997</xref>), Florida (<xref ref-type="bibr" rid="B45">Deyrup et al. 1988</xref>; <xref ref-type="bibr" rid="B46">Deyrup et al. 2000</xref>; <xref ref-type="bibr" rid="B273">Wojcik et al. 1975</xref>), Louisiana (<xref ref-type="bibr" rid="B41">Dash and Hooper-Bùi 2008</xref>), Mississippi (<xref ref-type="bibr" rid="B149">MacGown and Hill 2010</xref>), North Carolina (<xref ref-type="bibr" rid="B119">Guénard et al. 2012</xref>) and Texas (<xref ref-type="bibr" rid="B270">Wilson 2003</xref>). We tentatively treat all of these records as <italic><tp:taxon-name><tp:taxon-name-part taxon-name-part-type="genus">Pheidole</tp:taxon-name-part> <tp:taxon-name-part taxon-name-part-type="species">navigans</tp:taxon-name-part></tp:taxon-name></italic>, but the California and Texas records could also belong to another species in the <italic><tp:taxon-name><tp:taxon-name-part taxon-name-part-type="species">flavens</tp:taxon-name-part></tp:taxon-name></italic> complex. In the Pacific, <italic><tp:taxon-name><tp:taxon-name-part taxon-name-part-type="genus">Pheidole</tp:taxon-name-part> <tp:taxon-name-part taxon-name-part-type="species">navigans</tp:taxon-name-part></tp:taxon-name></italic> is established in Hawaii (<xref ref-type="bibr" rid="B118">Gruner et al. 2003</xref>). We cannot confirm whether the <italic><tp:taxon-name><tp:taxon-name-part taxon-name-part-type="genus">Pheidole</tp:taxon-name-part> <tp:taxon-name-part taxon-name-part-type="species">moerens</tp:taxon-name-part></tp:taxon-name></italic> records from Cocos Island (<xref ref-type="bibr" rid="B230">Solomon and Mikheyev 2005</xref>) or the indoor records from a butterfly house in the northwestern United States (collection code KRW26Feb99) refers to <italic><tp:taxon-name><tp:taxon-name-part taxon-name-part-type="genus">Pheidole</tp:taxon-name-part> <tp:taxon-name-part taxon-name-part-type="species">navigans</tp:taxon-name-part></tp:taxon-name></italic> or another member of the <italic><tp:taxon-name><tp:taxon-name-part taxon-name-part-type="species">flavens</tp:taxon-name-part></tp:taxon-name></italic> complex.</p></tp:treatment-sec><tp:treatment-sec sec-type="Risk statement"><title>Risk statement.</title><p>The species most often referred to as <italic><tp:taxon-name><tp:taxon-name-part taxon-name-part-type="genus">Pheidole</tp:taxon-name-part> <tp:taxon-name-part taxon-name-part-type="species">moerens</tp:taxon-name-part></tp:taxon-name></italic> in the southeastern United States, and treated here as <italic><tp:taxon-name><tp:taxon-name-part taxon-name-part-type="genus">Pheidole</tp:taxon-name-part> <tp:taxon-name-part taxon-name-part-type="species">navigans</tp:taxon-name-part></tp:taxon-name></italic>, has been expanding its range since it was first reported in Alabama in 1967. However, this species is not considered a major pest and is only occasionally reported to enter houses (<xref ref-type="bibr" rid="B46">Deyrup et al. 2000</xref>). In Louisiana <italic><tp:taxon-name><tp:taxon-name-part taxon-name-part-type="genus">Pheidole</tp:taxon-name-part> <tp:taxon-name-part taxon-name-part-type="species">navigans</tp:taxon-name-part></tp:taxon-name></italic> is considered a pest (<xref ref-type="bibr" rid="B41">Dash and Hooper-Bùi 2008</xref>). <italic><tp:taxon-name><tp:taxon-name-part taxon-name-part-type="genus">Pheidole</tp:taxon-name-part> <tp:taxon-name-part taxon-name-part-type="species">navigans</tp:taxon-name-part></tp:taxon-name></italic> could become more regionally and possibly globally widespread in the future.</p><!--PageBreak--></tp:treatment-sec><tp:treatment-sec><!--Section generated to contain objects referenced in tp:taxon-treatment.--><fig id="F12" position="float" orientation="portrait"><label>Figure 80.</label><caption><p><italic><tp:taxon-name><tp:taxon-name-part taxon-name-part-type="genus">Pheidole</tp:taxon-name-part> <tp:taxon-name-part taxon-name-part-type="species">navigans</tp:taxon-name-part></tp:taxon-name></italic> Forel. Major worker, BPBMENT2006029775: <bold>A</bold> full-face view <bold>B</bold> lateral view <bold>C</bold> dorsal view. Minor worker, BPBMENT2006029771: <bold>D</bold> full-face view <bold>E</bold> profile view <bold>F</bold> dorsal view. From Antweb.org, photographs by Eli Sarnat.</p></caption><graphic xmlns:xlink="http://www.w3.org/1999/xlink" xlink:href="zookeys-543-001-g012.jpg" position="float" orientation="portrait" xlink:type="simple" id="oo_68234.jpg"/></fig><fig id="F20" position="float" orientation="portrait"><label>Figure 88.</label><caption><p>Geographic distribution of introduced <italic><tp:taxon-name><tp:taxon-name-part taxon-name-part-type="genus">Pheidole</tp:taxon-name-part></tp:taxon-name></italic> species. <bold>A</bold> <italic><tp:taxon-name><tp:taxon-name-part taxon-name-part-type="genus">Pheidole</tp:taxon-name-part> <tp:taxon-name-part taxon-name-part-type="species">anastasii</tp:taxon-name-part></tp:taxon-name></italic> Emery <bold>B</bold> <italic><tp:taxon-name><tp:taxon-name-part taxon-name-part-type="genus">Pheidole</tp:taxon-name-part> <tp:taxon-name-part taxon-name-part-type="species">bilimeki</tp:taxon-name-part></tp:taxon-name></italic> Mayr <bold>C</bold> <italic><tp:taxon-name><tp:taxon-name-part taxon-name-part-type="genus">Pheidole</tp:taxon-name-part> <tp:taxon-name-part taxon-name-part-type="species">fervens</tp:taxon-name-part></tp:taxon-name></italic> F. Smith. Circle symbols represent georeferenced localities. Shaded polygons represent administrative units from which the respective species have been recorded as occurring. Larger countries are subdivided into states or provinces for increased geographic resolution. Blue = putative native occurrence records. Red = putative introduced occurrence records. Yellow = records for indoor occurrences (heated buildings, greenhouses, etc.) in regions where the species is incapable of year-round outdoor survival.</p><p>Geographic distribution of introduced <italic><tp:taxon-name><tp:taxon-name-part taxon-name-part-type="genus">Pheidole</tp:taxon-name-part></tp:taxon-name></italic> species. <bold>D</bold> <italic><tp:taxon-name><tp:taxon-name-part taxon-name-part-type="genus">Pheidole</tp:taxon-name-part> <tp:taxon-name-part taxon-name-part-type="species">flavens</tp:taxon-name-part></tp:taxon-name></italic> Roger <bold>E</bold> <italic><tp:taxon-name><tp:taxon-name-part taxon-name-part-type="genus">Pheidole</tp:taxon-name-part> <tp:taxon-name-part taxon-name-part-type="species">flavens</tp:taxon-name-part></tp:taxon-name></italic>-complex (excluding determined records of <italic><tp:taxon-name><tp:taxon-name-part taxon-name-part-type="genus">Pheidole</tp:taxon-name-part> <tp:taxon-name-part taxon-name-part-type="species">flavens</tp:taxon-name-part></tp:taxon-name></italic> Roger and <italic><tp:taxon-name><tp:taxon-name-part taxon-name-part-type="genus">Pheidole</tp:taxon-name-part> <tp:taxon-name-part taxon-name-part-type="species">navigans</tp:taxon-name-part></tp:taxon-name></italic> Forel) <bold>F</bold> <italic><tp:taxon-name><tp:taxon-name-part taxon-name-part-type="genus">Pheidole</tp:taxon-name-part> <tp:taxon-name-part taxon-name-part-type="species">indica</tp:taxon-name-part></tp:taxon-name></italic> Mayr. Circle symbols represent georeferenced localities. Shaded polygons represent administrative units from which the respective species have been recorded as occurring. Larger countries are subdivided into states or provinces for increased geographic resolution. Blue = putative native occurrence records. Red = putative introduced occurrence records. Yellow = records for indoor occurrences (heated buildings, greenhouses, etc.) in regions where the species is incapable of year-round outdoor survival.</p><p>Geographic distribution of introduced <italic><tp:taxon-name><tp:taxon-name-part taxon-name-part-type="genus">Pheidole</tp:taxon-name-part></tp:taxon-name></italic> species. <bold>G</bold> <italic><tp:taxon-name><tp:taxon-name-part taxon-name-part-type="genus">Pheidole</tp:taxon-name-part> <tp:taxon-name-part taxon-name-part-type="species">megacephala</tp:taxon-name-part></tp:taxon-name></italic> (Fabricius) <bold>H</bold> <italic><tp:taxon-name><tp:taxon-name-part taxon-name-part-type="genus">Pheidole</tp:taxon-name-part> <tp:taxon-name-part taxon-name-part-type="species">navigans</tp:taxon-name-part></tp:taxon-name></italic> Forel <bold>I</bold> <italic><tp:taxon-name><tp:taxon-name-part taxon-name-part-type="genus">Pheidole</tp:taxon-name-part> <tp:taxon-name-part taxon-name-part-type="species">noda</tp:taxon-name-part></tp:taxon-name></italic> F. Smith. Circle symbols represent georeferenced localities. Shaded polygons represent administrative units from which the respective species have been recorded as occurring. Larger countries are subdivided into states or provinces for increased geographic resolution. Blue = putative native occurrence records. Red = putative introduced occurrence records. Yellow = records for indoor occurrences (heated buildings, greenhouses, etc.) in regions where the species is incapable of year-round outdoor survival.</p><p>Geographic distribution of introduced <italic><tp:taxon-name><tp:taxon-name-part taxon-name-part-type="genus">Pheidole</tp:taxon-name-part></tp:taxon-name></italic> species. <bold>J</bold> <italic><tp:taxon-name><tp:taxon-name-part taxon-name-part-type="genus">Pheidole</tp:taxon-name-part> <tp:taxon-name-part taxon-name-part-type="species">obscurithorax</tp:taxon-name-part></tp:taxon-name></italic> Naves <bold>K</bold> <italic><tp:taxon-name><tp:taxon-name-part taxon-name-part-type="genus">Pheidole</tp:taxon-name-part> <tp:taxon-name-part taxon-name-part-type="species">parva</tp:taxon-name-part></tp:taxon-name></italic> Mayr <bold>L</bold> <italic><tp:taxon-name><tp:taxon-name-part taxon-name-part-type="genus">Pheidole</tp:taxon-name-part> <tp:taxon-name-part taxon-name-part-type="species">proxima</tp:taxon-name-part></tp:taxon-name></italic> Mayr. Circle symbols represent georeferenced localities. Shaded polygons represent administrative units from which the respective species have been recorded as occurring. Larger countries are subdivided into states or provinces for increased geographic resolution. Blue = putative native occurrence records. Red = putative introduced occurrence records. Yellow = records for indoor occurrences (heated buildings, greenhouses, etc.) in regions where the species is incapable of year-round outdoor survival.</p><p>Geographic distribution of introduced <italic><tp:taxon-name><tp:taxon-name-part taxon-name-part-type="genus">Pheidole</tp:taxon-name-part></tp:taxon-name></italic> species. <bold>M</bold> <italic><tp:taxon-name><tp:taxon-name-part taxon-name-part-type="genus">Pheidole</tp:taxon-name-part> <tp:taxon-name-part taxon-name-part-type="species">punctatissima</tp:taxon-name-part></tp:taxon-name></italic> Mayr <bold>N</bold> <italic><tp:taxon-name><tp:taxon-name-part taxon-name-part-type="genus">Pheidole</tp:taxon-name-part> <tp:taxon-name-part taxon-name-part-type="species">rugosula</tp:taxon-name-part></tp:taxon-name></italic> Forel <bold>O</bold> <italic><tp:taxon-name><tp:taxon-name-part taxon-name-part-type="genus">Pheidole</tp:taxon-name-part> <tp:taxon-name-part taxon-name-part-type="species">vigilans</tp:taxon-name-part></tp:taxon-name></italic> (F. Smith).Circle symbols represent georeferenced localities. Shaded polygons represent administrative units from which the respective species have been recorded as occurring. Larger countries are subdivided into states or provinces for increased geographic resolution. Blue = putative native occurrence records. Red = putative introduced occurrence records. Yellow = records for indoor occurrences (heated buildings, greenhouses, etc.) in regions where the species is incapable of year-round outdoor survival.</p></caption><graphic xmlns:xlink="http://www.w3.org/1999/xlink" xlink:href="zookeys-543-001-g020_97.jpg" position="float" orientation="portrait" xlink:type="simple" id="oo_68243.jpg"/><graphic xmlns:xlink="http://www.w3.org/1999/xlink" xlink:href="zookeys-543-001-g020_98.jpg" position="float" orientation="portrait" xlink:type="simple" id="oo_68244.jpg"/><graphic xmlns:xlink="http://www.w3.org/1999/xlink" xlink:href="zookeys-543-001-g020_99.jpg" position="float" orientation="portrait" xlink:type="simple" id="oo_68245.jpg"/><graphic xmlns:xlink="http://www.w3.org/1999/xlink" xlink:href="zookeys-543-001-g020_100.jpg" position="float" orientation="portrait" xlink:type="simple" id="oo_68246.jpg"/><graphic xmlns:xlink="http://www.w3.org/1999/xlink" xlink:href="zookeys-543-001-g020_101.jpg" position="float" orientation="portrait" xlink:type="simple" id="oo_68247.jpg"/></fig><fig id="F1" position="float" orientation="portrait"><label>Figures 1–19.</label><graphic xmlns:xlink="http://www.w3.org/1999/xlink" xlink:href="zookeys-543-001-g001.jpg" position="float" orientation="portrait" xlink:type="simple" id="oo_68223.jpg"/></fig><fig id="F2" position="float" orientation="portrait"><label>Figures 20–38.</label><graphic xmlns:xlink="http://www.w3.org/1999/xlink" xlink:href="zookeys-543-001-g002.jpg" position="float" orientation="portrait" xlink:type="simple" id="oo_68224.jpg"/></fig><fig id="F4" position="float" orientation="portrait"><label>Figures 57–72.</label><graphic xmlns:xlink="http://www.w3.org/1999/xlink" xlink:href="zookeys-543-001-g004.jpg" position="float" orientation="portrait" xlink:type="simple" id="oo_68226.jpg"/></fig><fig id="F3" position="float" orientation="portrait"><label>Figures 39–56.</label><graphic xmlns:xlink="http://www.w3.org/1999/xlink" xlink:href="zookeys-543-001-g003.jpg" position="float" orientation="portrait" xlink:type="simple" id="oo_68225.jpg"/></fig></tp:treatment-sec><ref-list><ref id="B83"><mixed-citation xmlns:xlink="http://www.w3.org/1999/xlink" xlink:type="simple"><person-group><name name-style="western"><surname>Forel</surname><given-names>A</given-names></name></person-group> (<year>1901a</year>) <article-title>Formiciden des Naturhistorischen Museums zu Hamburg. Neue <italic><tp:taxon-name><tp:taxon-name-part taxon-name-part-type="genus">Calyptomyrmex</tp:taxon-name-part></tp:taxon-name></italic>-, <italic><tp:taxon-name><tp:taxon-name-part taxon-name-part-type="genus">Dacryon</tp:taxon-name-part></tp:taxon-name></italic>-, <italic><tp:taxon-name><tp:taxon-name-part taxon-name-part-type="genus">Podomyrma</tp:taxon-name-part></tp:taxon-name></italic>- und <italic><tp:taxon-name><tp:taxon-name-part taxon-name-part-type="genus">Echinopla</tp:taxon-name-part></tp:taxon-name></italic>-Arten.</article-title> <source>Mitteilungen aus dem Naturhistorischen Museum in Hamburg</source> <volume>18</volume>: <fpage>43</fpage>–<lpage>82</lpage>. </mixed-citation></ref><ref id="B270"><mixed-citation xmlns:xlink="http://www.w3.org/1999/xlink" xlink:type="simple"><person-group><name name-style="western"><surname>Wilson</surname><given-names>EO</given-names></name></person-group> (<year>2003</year>) <source><italic><tp:taxon-name><tp:taxon-name-part taxon-name-part-type="genus">Pheidole</tp:taxon-name-part></tp:taxon-name></italic> of the New World: A dominant, hyperdiverse ant genus.</source> <publisher-name>Harvard University Press</publisher-name>, <publisher-loc>Cambridge</publisher-loc>, <size units="page">794 pp</size>. </mixed-citation></ref><ref id="B228"><mixed-citation xmlns:xlink="http://www.w3.org/1999/xlink" xlink:type="simple"><person-group><name name-style="western"><surname>Smith</surname><given-names>MR</given-names></name></person-group> (<year>1967</year>) <article-title>Family <tp:taxon-name><tp:taxon-name-part taxon-name-part-type="family">Formicidae</tp:taxon-name-part></tp:taxon-name>.</article-title> In: <person-group><name name-style="western"><surname>Krombein</surname><given-names>KV</given-names></name><name name-style="western"><surname>Burks</surname><given-names>BD</given-names></name></person-group> (<role>Eds</role>) <source><tp:taxon-name><tp:taxon-name-part taxon-name-part-type="order">Hymenoptera</tp:taxon-name-part></tp:taxon-name> of America north of Mexico Synoptic catalog Second supplement</source>. <publisher-name>US Dep. Agric. Agric.</publisher-name> Monogr. <volume>2</volume> (<supplement>suppl. 2</supplement>): <fpage>343</fpage>–<lpage>374</lpage>. </mixed-citation></ref><ref id="B273"><mixed-citation xmlns:xlink="http://www.w3.org/1999/xlink" xlink:type="simple"><person-group><name name-style="western"><surname>Wojcik</surname><given-names>DP</given-names></name><name name-style="western"><surname>Banks</surname><given-names>WA</given-names></name><name name-style="western"><surname>Buren</surname><given-names>WF</given-names></name></person-group> (<year>1975</year>) <article-title>First report of <italic><tp:taxon-name><tp:taxon-name-part taxon-name-part-type="genus">Pheidole</tp:taxon-name-part> <tp:taxon-name-part taxon-name-part-type="species">moerens</tp:taxon-name-part></tp:taxon-name></italic> in Florida (<tp:taxon-name><tp:taxon-name-part taxon-name-part-type="order">Hymenoptera</tp:taxon-name-part></tp:taxon-name>: <tp:taxon-name><tp:taxon-name-part taxon-name-part-type="family">Formicidae</tp:taxon-name-part></tp:taxon-name>).</article-title> <source>United States Department of Agriculture Cooperative Economic Insect Report</source> <volume>25</volume>: <lpage>906</lpage>. </mixed-citation></ref><ref id="B111"><mixed-citation xmlns:xlink="http://www.w3.org/1999/xlink" xlink:type="simple"><person-group><name name-style="western"><surname>Glancey</surname><given-names>BM</given-names></name><name name-style="western"><surname>Wojcik</surname><given-names>DP</given-names></name><name name-style="western"><surname>Craig</surname><given-names>CH</given-names></name><name name-style="western"><surname>Mitchell</surname><given-names>JA</given-names></name></person-group> (<year>1976</year>) <article-title>Ants of Mobile County, AL, as monitored by bait transects.</article-title> <source>Journal of the Georgia Entomological Society</source> <volume>11</volume>: <fpage>191</fpage>–<lpage>197</lpage>. </mixed-citation></ref><ref id="B175"><mixed-citation xmlns:xlink="http://www.w3.org/1999/xlink" xlink:type="simple"><person-group><name name-style="western"><surname>Naves</surname><given-names>MA</given-names></name></person-group> (<year>1985</year>) <article-title>A monograph of the genus <italic><tp:taxon-name><tp:taxon-name-part taxon-name-part-type="genus">Pheidole</tp:taxon-name-part></tp:taxon-name></italic> in Florida, USA (<tp:taxon-name><tp:taxon-name-part taxon-name-part-type="order">Hymenoptera</tp:taxon-name-part></tp:taxon-name>: <tp:taxon-name><tp:taxon-name-part taxon-name-part-type="family">Formicidae</tp:taxon-name-part></tp:taxon-name>).</article-title> <source><tp:taxon-name><tp:taxon-name-part taxon-name-part-type="class">Insecta</tp:taxon-name-part></tp:taxon-name> Mundi</source> <volume>1</volume>: <fpage>53</fpage>–<lpage>90</lpage>. </mixed-citation></ref><ref id="B45"><mixed-citation xmlns:xlink="http://www.w3.org/1999/xlink" xlink:type="simple"><person-group><name name-style="western"><surname>Deyrup</surname><given-names>M</given-names></name><name name-style="western"><surname>Carlin</surname><given-names>N</given-names></name><name name-style="western"><surname>Trager</surname><given-names>J</given-names></name><name name-style="western"><surname>Umphrey</surname><given-names>G</given-names></name></person-group> (<year>1988</year>) <article-title>A review of the ants of the Florida Keys.</article-title> <source>Florida Entomologist</source> <volume>71</volume>: <fpage>163</fpage>–<lpage>176</lpage>. doi: <ext-link xlink:type="simple" ext-link-type="doi" xlink:href="10.2307/3495364">10.2307/3495364</ext-link> </mixed-citation></ref><ref id="B46"><mixed-citation xmlns:xlink="http://www.w3.org/1999/xlink" xlink:type="simple"><person-group><name name-style="western"><surname>Deyrup</surname><given-names>M</given-names></name><name name-style="western"><surname>Davis</surname><given-names>L</given-names></name><name name-style="western"><surname>Cover</surname><given-names>S</given-names></name></person-group> (<year>2000</year>) <article-title>Exotic ants in Florida.</article-title> <source>Transactions of the American Entomological Society (Philadelphia)</source> <volume>126</volume>: <fpage>293</fpage>–<lpage>326</lpage>. </mixed-citation></ref><ref id="B41"><mixed-citation xmlns:xlink="http://www.w3.org/1999/xlink" xlink:type="simple"><person-group><name name-style="western"><surname>Dash</surname><given-names>ST</given-names></name><name name-style="western"><surname>Hooper-Bùi</surname><given-names>LM</given-names></name></person-group> (<year>2008</year>) <article-title>Species diversity of ants (<tp:taxon-name><tp:taxon-name-part taxon-name-part-type="order">Hymenoptera</tp:taxon-name-part></tp:taxon-name>: <tp:taxon-name><tp:taxon-name-part taxon-name-part-type="family">Formicidae</tp:taxon-name-part></tp:taxon-name>) in Louisiana.</article-title> <source>Annals of the Entomological Society of America</source> <volume>101</volume>: <fpage>1056</fpage>–<lpage>1066</lpage>. doi: <ext-link xlink:type="simple" ext-link-type="doi" xlink:href="10.1603/0013-8746-101.6.1056">10.1603/0013-8746-101.6.1056</ext-link> </mixed-citation></ref><ref id="B149"><mixed-citation xmlns:xlink="http://www.w3.org/1999/xlink" xlink:type="simple"><person-group><name name-style="western"><surname>MacGown</surname><given-names>JA</given-names></name><name name-style="western"><surname>Hill</surname><given-names>JG</given-names></name></person-group> (<year>2010</year>) <article-title>A new apecies of <italic><tp:taxon-name><tp:taxon-name-part taxon-name-part-type="genus">Pyramica</tp:taxon-name-part></tp:taxon-name></italic> Roger (<tp:taxon-name><tp:taxon-name-part taxon-name-part-type="order">Hymenoptera</tp:taxon-name-part></tp:taxon-name>: <tp:taxon-name><tp:taxon-name-part taxon-name-part-type="family">Formicidae</tp:taxon-name-part></tp:taxon-name>) from Mississippi, U.S.A.</article-title> <source>Florida Entomologist</source> <volume>93</volume>: <fpage>571</fpage>–<lpage>576</lpage>. doi: <ext-link xlink:type="simple" ext-link-type="doi" xlink:href="10.1653/024.093.0415">10.1653/024.093.0415</ext-link> </mixed-citation></ref><ref id="B119"><mixed-citation xmlns:xlink="http://www.w3.org/1999/xlink" xlink:type="simple"><person-group><name name-style="western"><surname>Guénard</surname><given-names>B</given-names></name><name name-style="western"><surname>McCaffrey</surname><given-names>KA</given-names></name><name name-style="western"><surname>Lucky</surname><given-names>A</given-names></name><name name-style="western"><surname>Dunn</surname><given-names>RR</given-names></name></person-group> (<year>2012</year>) <article-title>Ants of North Carolina: an updated list (<tp:taxon-name><tp:taxon-name-part taxon-name-part-type="order">Hymenoptera</tp:taxon-name-part></tp:taxon-name>: <tp:taxon-name><tp:taxon-name-part taxon-name-part-type="family">Formicidae</tp:taxon-name-part></tp:taxon-name>).</article-title> <source>Zootaxa</source> <volume>3552</volume>: <fpage>1</fpage>–<lpage>36</lpage>. </mixed-citation></ref><ref id="B235"><mixed-citation xmlns:xlink="http://www.w3.org/1999/xlink" xlink:type="simple"><person-group><name name-style="western"><surname>Suarez</surname><given-names>AV</given-names></name><name name-style="western"><surname>Tsutsui</surname><given-names>ND</given-names></name></person-group> (<year>2008</year>) <article-title>The evolutionary consequences of biological invasions.</article-title> <source>Molecular Ecology</source> <volume>17</volume>: <fpage>351</fpage>–<lpage>360</lpage>. doi: <ext-link xlink:type="simple" ext-link-type="doi" xlink:href="10.1111/j.1365-294X.2007.03456.x">10.1111/j.1365-294X.2007.03456.x</ext-link> </mixed-citation></ref><ref id="B108"><mixed-citation xmlns:xlink="http://www.w3.org/1999/xlink" xlink:type="simple"><person-group><name name-style="western"><surname>Garrison</surname><given-names>RW</given-names></name></person-group> (<year>1996</year>) <source>New agricultural pests for southern California. Two new ants, <italic><tp:taxon-name><tp:taxon-name-part taxon-name-part-type="genus">Pheidole</tp:taxon-name-part> <tp:taxon-name-part taxon-name-part-type="species">fervens</tp:taxon-name-part></tp:taxon-name></italic> (figure 2) and <italic><tp:taxon-name><tp:taxon-name-part taxon-name-part-type="genus">Pheidole</tp:taxon-name-part> <tp:taxon-name-part taxon-name-part-type="species">moerens</tp:taxon-name-part></tp:taxon-name></italic> (figs 1, 3).</source> <publisher-name>Los Angles County</publisher-name>, <publisher-loc>Agricultural Commissioner’s Office, not-numbered</publisher-loc>, <size units="page">2 pp</size>. </mixed-citation></ref><ref id="B153"><mixed-citation xmlns:xlink="http://www.w3.org/1999/xlink" xlink:type="simple"><person-group><name name-style="western"><surname>Martínez</surname><given-names>MJ</given-names></name></person-group> (<year>1997</year>) <article-title>The first record of the ant <italic><tp:taxon-name><tp:taxon-name-part taxon-name-part-type="genus">Pheidole</tp:taxon-name-part> <tp:taxon-name-part taxon-name-part-type="species">moerens</tp:taxon-name-part></tp:taxon-name></italic> Wheeler from the western United States (<tp:taxon-name><tp:taxon-name-part taxon-name-part-type="order">Hymenoptera</tp:taxon-name-part></tp:taxon-name>: <tp:taxon-name><tp:taxon-name-part taxon-name-part-type="family">Formicidae</tp:taxon-name-part></tp:taxon-name>).</article-title> <source>Pan-Pacific Entomologist</source> <volume>73</volume>: <lpage>46</lpage>. </mixed-citation></ref><ref id="B118"><mixed-citation xmlns:xlink="http://www.w3.org/1999/xlink" xlink:type="simple"><person-group><name name-style="western"><surname>Gruner</surname><given-names>DS</given-names></name><name name-style="western"><surname>Heu</surname><given-names>RA</given-names></name><name name-style="western"><surname>Chun</surname><given-names>ME</given-names></name></person-group> (<year>2003</year>) <article-title>Two ant species (<tp:taxon-name><tp:taxon-name-part taxon-name-part-type="order">Hymenoptera</tp:taxon-name-part></tp:taxon-name>: <tp:taxon-name><tp:taxon-name-part taxon-name-part-type="family">Formicidae</tp:taxon-name-part></tp:taxon-name>) new to the Hawaiian Islands.</article-title> <source>Bishop Museum Occasional Papers</source> <volume>74</volume>: <fpage>35</fpage>–<lpage>40</lpage>. </mixed-citation></ref><ref id="B230"><mixed-citation xmlns:xlink="http://www.w3.org/1999/xlink" xlink:type="simple"><person-group><name name-style="western"><surname>Solomon</surname><given-names>SE</given-names></name><name name-style="western"><surname>Mikheyev</surname><given-names>AS</given-names></name></person-group> (<year>2005</year>) <article-title>The ant (<tp:taxon-name><tp:taxon-name-part taxon-name-part-type="order">Hymenoptera</tp:taxon-name-part></tp:taxon-name>: <tp:taxon-name><tp:taxon-name-part taxon-name-part-type="family">Formicidae</tp:taxon-name-part></tp:taxon-name>) fauna of Cocos Island, Costa Rica.</article-title> <source>Florida Entomologist</source> <volume>88</volume>: <fpage>415</fpage>–<lpage>423</lpage>. doi: <ext-link xlink:type="simple" ext-link-type="doi" xlink:href="10.1653/0015-4040(2005)88[415:TAHFFO]2.0.CO;2">10.1653/0015-4040(2005)88[415:TAHFFO]2.0.CO;2</ext-link> </mixed-citation></ref></ref-list></tp:taxon-treatment>
