# Supplementary material for: Introduced Pheidole of the world: taxonomy, biology and distribution
Source: Zookeys. 2015 Dec 9;(543):1–109. doi: 10.3897/zookeys.543.6050 (PMC4714327; doi:10.3897/zookeys.543.6050)
Supplement: XML Treatment for Pheidole noda [file zookeys.543.6050-treatment8.xml]

<!DOCTYPE tp:taxon-treatment
  PUBLIC "-//TaxonX//DTD Taxonomic Treatment Publishing DTD v0 20100105//EN" "tax-treatment-NSO.dtd">
<tp:taxon-treatment xmlns:tp="http://www.plazi.org/taxpub"><tp:treatment-meta><kwd-group><label>Taxon classification</label><kwd><named-content content-type="kingdom">Animalia</named-content></kwd><kwd><named-content content-type="order">Hymenoptera</named-content></kwd><kwd><named-content content-type="family">Formicidae</named-content></kwd></kwd-group><mixed-citation publication-type="journal"><person-group><name><surname>Sarnat</surname><given-names>Eli M.</given-names></name><name><surname>Fischer</surname><given-names>Georg</given-names></name><name><surname>Guénard</surname><given-names>Benoit</given-names></name><name><surname>Economo</surname><given-names>Evan P.</given-names></name></person-group><article-title>Introduced <italic><tp:taxon-name><tp:taxon-name-part taxon-name-part-type="genus">Pheidole</tp:taxon-name-part></tp:taxon-name></italic> of the world: taxonomy, biology and distribution</article-title><source>Zookeys</source><day>9</day><month>12</month><year>2015</year><volume>2015</volume><issue>543</issue><fpage>1</fpage><lpage>109</lpage><pub-id pub-id-type="doi">10.3897/zookeys.543.6050</pub-id></mixed-citation></tp:treatment-meta><tp:nomenclature><tp:taxon-name>
                        <tp:taxon-name-part taxon-name-part-type="genus">Pheidole</tp:taxon-name-part>
                        <tp:taxon-name-part taxon-name-part-type="species">noda</tp:taxon-name-part>
                    </tp:taxon-name><tp:taxon-authority>F. Smith</tp:taxon-authority><xref ref-type="fig" rid="F13">Figs 81</xref><xref ref-type="fig" rid="F20">, 88i</xref><!--PageBreak--><!--PageBreak--><tp:nomenclature-citation-list><tp:nomenclature-citation><tp:taxon-name><tp:taxon-name-part taxon-name-part-type="genus">Pheidole</tp:taxon-name-part></tp:taxon-name><comment><bold><italic><tp:taxon-name><tp:taxon-name-part taxon-name-part-type="species">noda</tp:taxon-name-part></tp:taxon-name></italic></bold>. <italic><tp:taxon-name><tp:taxon-name-part taxon-name-part-type="genus">Pheidole</tp:taxon-name-part> <tp:taxon-name-part taxon-name-part-type="species">nodus</tp:taxon-name-part></tp:taxon-name></italic> Smith, F. 1874: 407 (s.) JAPAN, Hyogo. <xref ref-type="bibr" rid="B82">Forel 1900</xref>: 268 (w.); Wheeler, W.M. 1906: 309 (q.); <xref ref-type="bibr" rid="B181">Ogata 1982</xref>: 196 (m.); Wheeler, G.C. &amp; Wheeler, J. 1953: 75 (l.).</comment></tp:nomenclature-citation><tp:nomenclature-citation><tp:taxon-name><tp:taxon-name-part taxon-name-part-type="genus">Pheidole</tp:taxon-name-part></tp:taxon-name><comment><italic><tp:taxon-name><tp:taxon-name-part taxon-name-part-type="species">rhombinoda</tp:taxon-name-part></tp:taxon-name></italic>. <italic><tp:taxon-name><tp:taxon-name-part taxon-name-part-type="genus">Pheidole</tp:taxon-name-part> <tp:taxon-name-part taxon-name-part-type="species">rhombinoda</tp:taxon-name-part></tp:taxon-name></italic><xref ref-type="bibr" rid="B163">Mayr 1879</xref>: 678 (s.) INDIA, Calcutta [<named-content xmlns:xlink="http://www.w3.org/1999/xlink" content-type="dwc:institutional_code" xlink:type="simple">NHMW</named-content>]. <xref ref-type="bibr" rid="B11">Bingham 1903</xref>: 251 (q.). Subspecies of <italic><tp:taxon-name><tp:taxon-name-part taxon-name-part-type="species">noda</tp:taxon-name-part></tp:taxon-name></italic>: Wheeler, W.M. 1929: 3; Santschi, 1937: 371. Junior synonym of <italic><tp:taxon-name><tp:taxon-name-part taxon-name-part-type="species">noda</tp:taxon-name-part></tp:taxon-name></italic>: <xref ref-type="bibr" rid="B277">Yasumatsu 1962</xref>: 96. [Misspelled as <italic><tp:taxon-name><tp:taxon-name-part taxon-name-part-type="species">rhomboida</tp:taxon-name-part></tp:taxon-name></italic> by <xref ref-type="bibr" rid="B201">Santschi 1925</xref>: 83.]</comment></tp:nomenclature-citation><tp:nomenclature-citation><tp:taxon-name><tp:taxon-name-part taxon-name-part-type="genus">Pheidole</tp:taxon-name-part></tp:taxon-name><comment><italic><tp:taxon-name><tp:taxon-name-part taxon-name-part-type="species">micantiventris</tp:taxon-name-part></tp:taxon-name></italic>. <tp:taxon-name><tp:taxon-name-part taxon-name-part-type="genus">Pheidole</tp:taxon-name-part> <tp:taxon-name-part taxon-name-part-type="species">rhombinoda</tp:taxon-name-part> <tp:taxon-name-part taxon-name-part-type="infraspecific-rank">var.</tp:taxon-name-part> <tp:taxon-name-part taxon-name-part-type="variety">micantiventris</tp:taxon-name-part></tp:taxon-name><xref ref-type="bibr" rid="B166">Mayr 1897</xref>: 427 (s.) SRI LANKA. Junior synonym of <italic><tp:taxon-name><tp:taxon-name-part taxon-name-part-type="species">noda</tp:taxon-name-part></tp:taxon-name></italic>: <xref ref-type="bibr" rid="B277">Yasumatsu 1962</xref>: 96.</comment></tp:nomenclature-citation><tp:nomenclature-citation><tp:taxon-name><tp:taxon-name-part taxon-name-part-type="genus">Pheidole</tp:taxon-name-part></tp:taxon-name><comment><italic><tp:taxon-name><tp:taxon-name-part taxon-name-part-type="species">taprobanae</tp:taxon-name-part></tp:taxon-name></italic>. <tp:taxon-name><tp:taxon-name-part taxon-name-part-type="genus">Pheidole</tp:taxon-name-part> <tp:taxon-name-part taxon-name-part-type="species">rhombinoda</tp:taxon-name-part> <tp:taxon-name-part taxon-name-part-type="infraspecific-rank">var.</tp:taxon-name-part> <tp:taxon-name-part taxon-name-part-type="variety">taprobanae</tp:taxon-name-part></tp:taxon-name><xref ref-type="bibr" rid="B87">Forel 1902c</xref>: 178 (s.), 195 (w.) SRI LANKA (Yerbury) [<named-content xmlns:xlink="http://www.w3.org/1999/xlink" content-type="dwc:institutional_code" xlink:type="simple">MHNG</named-content>]. [Unresolved junior primary homonym of <italic><tp:taxon-name><tp:taxon-name-part taxon-name-part-type="species">taprobanae</tp:taxon-name-part></tp:taxon-name></italic> Smith, F. 1858: 175.] [Also described as new by <xref ref-type="bibr" rid="B86">Forel 1902b</xref>: 544.] Subspecies of <italic><tp:taxon-name><tp:taxon-name-part taxon-name-part-type="species">rhombinoda</tp:taxon-name-part></tp:taxon-name></italic>: <xref ref-type="bibr" rid="B102">Forel 1913b</xref>: 662; of <italic><tp:taxon-name><tp:taxon-name-part taxon-name-part-type="species">noda</tp:taxon-name-part></tp:taxon-name></italic>: <xref ref-type="bibr" rid="B206">Santschi 1937</xref>: 371. Junior synonym of <italic><tp:taxon-name><tp:taxon-name-part taxon-name-part-type="species">noda</tp:taxon-name-part></tp:taxon-name></italic>, lectotype designated: <xref ref-type="bibr" rid="B58">Eguchi 2008</xref>: 59.</comment></tp:nomenclature-citation><tp:nomenclature-citation><tp:taxon-name><tp:taxon-name-part taxon-name-part-type="genus">Pheidole</tp:taxon-name-part></tp:taxon-name><comment><italic><tp:taxon-name><tp:taxon-name-part taxon-name-part-type="species">treubi</tp:taxon-name-part></tp:taxon-name></italic>. <italic><tp:taxon-name><tp:taxon-name-part taxon-name-part-type="genus">Pheidole</tp:taxon-name-part> <tp:taxon-name-part taxon-name-part-type="species">treubi</tp:taxon-name-part></tp:taxon-name></italic><xref ref-type="bibr" rid="B89">Forel 1905a</xref>: 19 (s.q.) INDONESIA, Bogor [Buitenzorg], Java [<named-content xmlns:xlink="http://www.w3.org/1999/xlink" content-type="dwc:institutional_code" xlink:type="simple">MHNG</named-content>]. Junior synonym of <italic><tp:taxon-name><tp:taxon-name-part taxon-name-part-type="species">noda</tp:taxon-name-part></tp:taxon-name></italic>, lectotype (s.) designated: <xref ref-type="bibr" rid="B55">Eguchi 2001b</xref>: 18.</comment></tp:nomenclature-citation><tp:nomenclature-citation><tp:taxon-name><tp:taxon-name-part taxon-name-part-type="genus">Pheidole</tp:taxon-name-part></tp:taxon-name><comment><italic><tp:taxon-name><tp:taxon-name-part taxon-name-part-type="species">stella</tp:taxon-name-part></tp:taxon-name></italic>. <tp:taxon-name><tp:taxon-name-part taxon-name-part-type="genus">Pheidole</tp:taxon-name-part> <tp:taxon-name-part taxon-name-part-type="species">rhombinoda</tp:taxon-name-part> <tp:taxon-name-part taxon-name-part-type="infraspecific-rank">subsp.</tp:taxon-name-part> <tp:taxon-name-part taxon-name-part-type="subspecies">stella</tp:taxon-name-part></tp:taxon-name><xref ref-type="bibr" rid="B99">Forel 1911c</xref>: 380 (s.) INDIA, Sikkim, Himalaya, 1200 m [<named-content xmlns:xlink="http://www.w3.org/1999/xlink" content-type="dwc:institutional_code" xlink:type="simple">MHNG</named-content>]. Subspecies of <italic><tp:taxon-name><tp:taxon-name-part taxon-name-part-type="species">noda</tp:taxon-name-part></tp:taxon-name></italic>: Wheeler, W.M. 1929f: 3. Junior synonym of <italic><tp:taxon-name><tp:taxon-name-part taxon-name-part-type="species">noda</tp:taxon-name-part></tp:taxon-name></italic>, lectotype (s.) designated: <xref ref-type="bibr" rid="B58">Eguchi 2008</xref>: 59.</comment></tp:nomenclature-citation><tp:nomenclature-citation><tp:taxon-name><tp:taxon-name-part taxon-name-part-type="genus">Pheidole</tp:taxon-name-part></tp:taxon-name><comment><italic><tp:taxon-name><tp:taxon-name-part taxon-name-part-type="species">formosensis</tp:taxon-name-part></tp:taxon-name></italic>. <tp:taxon-name><tp:taxon-name-part taxon-name-part-type="genus">Pheidole</tp:taxon-name-part> <tp:taxon-name-part taxon-name-part-type="species">rhombinoda</tp:taxon-name-part> <tp:taxon-name-part taxon-name-part-type="infraspecific-rank">var.</tp:taxon-name-part> <tp:taxon-name-part taxon-name-part-type="variety">formosensis</tp:taxon-name-part></tp:taxon-name><xref ref-type="bibr" rid="B101">Forel 1913a</xref>: 193 (s.w.q.m.) TAIWAN, Kankau, [<named-content xmlns:xlink="http://www.w3.org/1999/xlink" content-type="dwc:institutional_code" xlink:type="simple">MHNG</named-content>] (H. Sauter). Subspecies of <italic><tp:taxon-name><tp:taxon-name-part taxon-name-part-type="species">noda</tp:taxon-name-part></tp:taxon-name></italic>: <xref ref-type="bibr" rid="B206">Santschi 1937</xref>: 370. Junior synonym of <italic><tp:taxon-name><tp:taxon-name-part taxon-name-part-type="species">noda</tp:taxon-name-part></tp:taxon-name></italic>: <xref ref-type="bibr" rid="B58">Eguchi 2008</xref>: 59.</comment></tp:nomenclature-citation><tp:nomenclature-citation><tp:taxon-name><tp:taxon-name-part taxon-name-part-type="genus">Pheidole</tp:taxon-name-part></tp:taxon-name><comment><italic><tp:taxon-name><tp:taxon-name-part taxon-name-part-type="species">praevexata</tp:taxon-name-part></tp:taxon-name></italic>. <tp:taxon-name><tp:taxon-name-part taxon-name-part-type="genus">Pheidole</tp:taxon-name-part> <tp:taxon-name-part taxon-name-part-type="species">nodus</tp:taxon-name-part> <tp:taxon-name-part taxon-name-part-type="infraspecific-rank">var.</tp:taxon-name-part> <tp:taxon-name-part taxon-name-part-type="variety">praevexata</tp:taxon-name-part></tp:taxon-name> Wheeler W.M. 1929: 3 (s.w.q.) JAPAN, Okayama (H. Sauter). Junior synonym of <italic><tp:taxon-name><tp:taxon-name-part taxon-name-part-type="species">noda</tp:taxon-name-part></tp:taxon-name></italic>: <xref ref-type="bibr" rid="B277">Yasumatsu 1962</xref>: 96.</comment></tp:nomenclature-citation><tp:nomenclature-citation><tp:taxon-name><tp:taxon-name-part taxon-name-part-type="genus">Pheidole</tp:taxon-name-part></tp:taxon-name><comment><tp:taxon-name><tp:taxon-name-part taxon-name-part-type="genus">Pheidole</tp:taxon-name-part> <tp:taxon-name-part taxon-name-part-type="species">nodus</tp:taxon-name-part> <tp:taxon-name-part taxon-name-part-type="infraspecific-rank">st.</tp:taxon-name-part> <tp:taxon-name-part taxon-name-part-type="stage">rhombinoda</tp:taxon-name-part> <tp:taxon-name-part taxon-name-part-type="infraspecific-rank">var.</tp:taxon-name-part> <tp:taxon-name-part taxon-name-part-type="variety">gratiosa</tp:taxon-name-part></tp:taxon-name><xref ref-type="bibr" rid="B206">Santschi 1937</xref>: 371, unavailable name. Material referable to this form: <xref ref-type="bibr" rid="B58">Eguchi 2008</xref>: 59.</comment></tp:nomenclature-citation><tp:nomenclature-citation><tp:taxon-name><tp:taxon-name-part taxon-name-part-type="genus">Pheidole</tp:taxon-name-part></tp:taxon-name><comment><italic><tp:taxon-name><tp:taxon-name-part taxon-name-part-type="species">flebilis</tp:taxon-name-part></tp:taxon-name></italic>. <tp:taxon-name><tp:taxon-name-part taxon-name-part-type="genus">Pheidole</tp:taxon-name-part> <tp:taxon-name-part taxon-name-part-type="species">nodus</tp:taxon-name-part> <tp:taxon-name-part taxon-name-part-type="infraspecific-rank">var.</tp:taxon-name-part> <tp:taxon-name-part taxon-name-part-type="variety">flebilis</tp:taxon-name-part></tp:taxon-name><xref ref-type="bibr" rid="B206">Santschi 1937</xref>: 370 (s.w.) TAIWAN, Hori [<named-content xmlns:xlink="http://www.w3.org/1999/xlink" content-type="dwc:institutional_code" xlink:type="simple">NHMB</named-content>]. Junior synonym of <italic><tp:taxon-name><tp:taxon-name-part taxon-name-part-type="species">noda</tp:taxon-name-part></tp:taxon-name></italic>: <xref ref-type="bibr" rid="B58">Eguchi 2008</xref>: 59.</comment></tp:nomenclature-citation></tp:nomenclature-citation-list></tp:nomenclature><tp:treatment-sec sec-type="Diagnosis among introduced"><title>Diagnosis among introduced <italic><tp:taxon-name><tp:taxon-name-part taxon-name-part-type="genus">Pheidole</tp:taxon-name-part></tp:taxon-name></italic>.</title><p>Medium to dark reddish brown. <bold>Major</bold> <abbrev xmlns:xlink="http://www.w3.org/1999/xlink" xlink:title="Head Width mm: Measured at widest point of the head, in full-face view behind eye level" xlink:type="simple">HW</abbrev> 1.58–1.82, <abbrev xmlns:xlink="http://www.w3.org/1999/xlink" xlink:title="Head Length mm: Maximum distance from the midpoint of the anterior clypeal margin to the midpoint of the posterior margin of the head, measured in full-face view; in majors, measured from midpoint of tangent between anteriormost position of clypeus to midpoint of tangent between posteriormost projection of the vertex" xlink:type="simple">HL</abbrev> 1.69–1.91, <abbrev xmlns:xlink="http://www.w3.org/1999/xlink" xlink:title="Scape Length mm: Maximum scape length, excluding basal condyle and neck" xlink:type="simple">SL</abbrev> 1.00–1.12, <abbrev xmlns:xlink="http://www.w3.org/1999/xlink" xlink:title="Cephalic Index: HW / HL × 100" xlink:type="simple">CI</abbrev> 93–98, <abbrev xmlns:xlink="http://www.w3.org/1999/xlink" xlink:title="Scape Index: SL / HW × 100" xlink:type="simple">SI</abbrev> 56–65 (n=5, <xref ref-type="bibr" rid="B58">Eguchi 2008</xref>). Head subquadrate (Fig. <xref ref-type="fig" rid="F1">7</xref>). Head rugoreticulate on posterolateral lobes and laterad of frontal carinae (Fig. <xref ref-type="fig" rid="F1">13a</xref>), but frons dominated by long, well-organized and parallel longitudinal rugae (Fig. <xref ref-type="fig" rid="F1">13b</xref>). Antennal scrobes indistinct to moderately impressed, but frontal carinae always forming a border capable of accepting the antennal scape (Fig. <xref ref-type="fig" rid="F1">13c</xref>). Promesonotum in profile with two convexities (Fig. <xref ref-type="fig" rid="F1">5</xref>), the large anterior dome in addition to a distinct mound or prominence on the posterior slope. Postpetiole forming a high dorsally bulging dome that is tallest at midpoint (Fig. <xref ref-type="fig" rid="F1">2a</xref>); ventral margin flat to very weakly convex (Fig. <xref ref-type="fig" rid="F1">2b</xref>). <bold>Minor</bold> <abbrev xmlns:xlink="http://www.w3.org/1999/xlink" xlink:title="Head Width mm: Measured at widest point of the head, in full-face view behind eye level" xlink:type="simple">HW</abbrev> 0.57–0.66, <abbrev xmlns:xlink="http://www.w3.org/1999/xlink" xlink:title="Head Length mm: Maximum distance from the midpoint of the anterior clypeal margin to the midpoint of the posterior margin of the head, measured in full-face view; in majors, measured from midpoint of tangent between anteriormost position of clypeus to midpoint of tangent between posteriormost projection of the vertex" xlink:type="simple">HL</abbrev> 0.71–0.82, <abbrev xmlns:xlink="http://www.w3.org/1999/xlink" xlink:title="Scape Length mm: Maximum scape length, excluding basal condyle and neck" xlink:type="simple">SL</abbrev> 0.91–1.07, <abbrev xmlns:xlink="http://www.w3.org/1999/xlink" xlink:title="Cephalic Index: HW / HL × 100" xlink:type="simple">CI</abbrev> 80–82, <abbrev xmlns:xlink="http://www.w3.org/1999/xlink" xlink:title="Scape Index: SL / HW × 100" xlink:type="simple">SI</abbrev> 157–162 (n=5, <xref ref-type="bibr" rid="B58">Eguchi 2008</xref>). Head predominantly glossy <!--PageBreak-->(Fig. <xref ref-type="fig" rid="F2">36</xref>), lacking punctation and or rugae above eye level. Posterior head margin strongly convex (Fig. <xref ref-type="fig" rid="F3">44</xref>). Antennal scapes long (e.g. Fig. <xref ref-type="fig" rid="F3">39</xref>), but not surpassing the posterior head margin by more than 2× eye length. Promesonotum in profile with two convexities, the large anterior dome (Fig. <xref ref-type="fig" rid="F3">43a</xref>) in addition to a distinct prominence on the posterior slope (Fig. <xref ref-type="fig" rid="F3">43b</xref>). Petiole and postpetiole glossy to very weakly sculptured laterally (Fig. <xref ref-type="fig" rid="F3">48</xref>). Postpetiole forming a high dorsally bulging dome that is tallest at midpoint; ventral margin flat to very weakly convex (Fig. <xref ref-type="fig" rid="F1">2</xref>).</p></tp:treatment-sec><tp:treatment-sec sec-type="Identification, taxonomy and systematics"><title>Identification, taxonomy and systematics.</title><p><italic><tp:taxon-name><tp:taxon-name-part taxon-name-part-type="genus">Pheidole</tp:taxon-name-part> <tp:taxon-name-part taxon-name-part-type="species">noda</tp:taxon-name-part></tp:taxon-name></italic> is a large, long-limbed, dark colored species most easily recognized by its distinctly enlarged dome-like postpetiole. The species belongs to a clade of large-bodied species that has diversified across Indomalaya (<xref ref-type="bibr" rid="B52">Economo et al. 2015</xref>). Although both <italic><tp:taxon-name><tp:taxon-name-part taxon-name-part-type="genus">Pheidole</tp:taxon-name-part> <tp:taxon-name-part taxon-name-part-type="species">noda</tp:taxon-name-part></tp:taxon-name></italic> and <italic><tp:taxon-name><tp:taxon-name-part taxon-name-part-type="genus">Pheidole</tp:taxon-name-part> <tp:taxon-name-part taxon-name-part-type="species">megacephala</tp:taxon-name-part></tp:taxon-name></italic> are considered to have an enlarged postpetiole, they are very different in shape. That of the former is dome-like (Fig. <xref ref-type="fig" rid="F1">2</xref>) and that of the latter has an anteroventral bulge in addition to the posterodorsal bulge (Fig. <xref ref-type="fig" rid="F1">1</xref>). The majors of <italic><tp:taxon-name><tp:taxon-name-part taxon-name-part-type="genus">Pheidole</tp:taxon-name-part> <tp:taxon-name-part taxon-name-part-type="species">noda</tp:taxon-name-part></tp:taxon-name></italic> are easily separated from those of <italic><tp:taxon-name><tp:taxon-name-part taxon-name-part-type="genus">Pheidole</tp:taxon-name-part> <tp:taxon-name-part taxon-name-part-type="species">megacephala</tp:taxon-name-part></tp:taxon-name></italic> by the strongly sculptured face (Fig. <xref ref-type="fig" rid="F1">8</xref> <italic>vs.</italic> Fig. <xref ref-type="fig" rid="F1">9</xref>). The minors both have glossy faces, but those of <italic><tp:taxon-name><tp:taxon-name-part taxon-name-part-type="genus">Pheidole</tp:taxon-name-part> <tp:taxon-name-part taxon-name-part-type="species">noda</tp:taxon-name-part></tp:taxon-name></italic> are larger with relatively longer antennal scapes (Fig. <xref ref-type="fig" rid="F3">39</xref> <italic>vs.</italic> Fig. <xref ref-type="fig" rid="F3">40</xref>). <italic><tp:taxon-name><tp:taxon-name-part taxon-name-part-type="genus">Pheidole</tp:taxon-name-part> <tp:taxon-name-part taxon-name-part-type="species">noda</tp:taxon-name-part></tp:taxon-name></italic> is occasionally confused with other Asian tramp <italic><tp:taxon-name><tp:taxon-name-part taxon-name-part-type="genus">Pheidole</tp:taxon-name-part></tp:taxon-name></italic>, including <italic><tp:taxon-name><tp:taxon-name-part taxon-name-part-type="genus">Pheidole</tp:taxon-name-part> <tp:taxon-name-part taxon-name-part-type="species">fervens</tp:taxon-name-part></tp:taxon-name></italic> and <italic><tp:taxon-name><tp:taxon-name-part taxon-name-part-type="genus">Pheidole</tp:taxon-name-part> <tp:taxon-name-part taxon-name-part-type="species">indica</tp:taxon-name-part></tp:taxon-name></italic>, but both major and minor workers are easily separated from these by the enlarged postpetiole. Readers are referred to <xref ref-type="bibr" rid="B58">Eguchi (2008)</xref> for characters used to separate <italic><tp:taxon-name><tp:taxon-name-part taxon-name-part-type="genus">Pheidole</tp:taxon-name-part> <tp:taxon-name-part taxon-name-part-type="species">noda</tp:taxon-name-part></tp:taxon-name></italic> from its other Asian congeners.</p></tp:treatment-sec><tp:treatment-sec sec-type="Biology"><title>Biology.</title><p>Despite being a relatively common species across its native range, little is known about the biology of <italic><tp:taxon-name><tp:taxon-name-part taxon-name-part-type="genus">Pheidole</tp:taxon-name-part> <tp:taxon-name-part taxon-name-part-type="species">noda</tp:taxon-name-part></tp:taxon-name></italic>. The species is apparently easy to keep in laboratory settings, and <xref ref-type="bibr" rid="B274">Yamamoto et al. (2009)</xref> reported that they kept a colony with five dealated queens, suggesting dependent colony foundation or polygyny. The authors also noted that in Japan it nests in the ground but also forages in vegetation. <italic><tp:taxon-name><tp:taxon-name-part taxon-name-part-type="genus">Pheidole</tp:taxon-name-part> <tp:taxon-name-part taxon-name-part-type="species">noda</tp:taxon-name-part></tp:taxon-name></italic> was the most frequent visitor to extrafloral nectaries of <italic><tp:taxon-name><tp:taxon-name-part taxon-name-part-type="genus">Mallotus</tp:taxon-name-part> <tp:taxon-name-part taxon-name-part-type="species">japonicus</tp:taxon-name-part></tp:taxon-name></italic> in an experiment conducted in Japan (<xref ref-type="bibr" rid="B276">Yamawo et al. 2012</xref>). <xref ref-type="bibr" rid="B58">Eguchi (2008)</xref> observed that <italic><tp:taxon-name><tp:taxon-name-part taxon-name-part-type="genus">Pheidole</tp:taxon-name-part> <tp:taxon-name-part taxon-name-part-type="species">noda</tp:taxon-name-part></tp:taxon-name></italic> occurs from open lands to relatively developed forests, and nests in the soil, under shelters on the ground, and in rotting logs. <xref ref-type="bibr" rid="B56">Eguchi (2004a)</xref> noted that the species takes seeds of sesame and amaranth put on the ground, and majors serve as repletes. During a recent survey in Yunnan, China, the species was found to occur in rubber tree plantations and rainforest between 550 and 1219 m (<xref ref-type="bibr" rid="B142">Liu et al. 2015</xref>).</p></tp:treatment-sec><tp:treatment-sec sec-type="Distribution"><title>Distribution.</title><p><italic><tp:taxon-name><tp:taxon-name-part taxon-name-part-type="genus">Pheidole</tp:taxon-name-part> <tp:taxon-name-part taxon-name-part-type="species">noda</tp:taxon-name-part></tp:taxon-name></italic> is considered native across mainland Asia, occurring from western India east to Japan. <xref ref-type="bibr" rid="B88">Forel (1903)</xref> reported the species from the Andaman Islands but it was not recovered during a more recent survey of the islands (<xref ref-type="bibr" rid="B170">Mohanraj et al. 2010</xref>). There is geographic disjunction between the mainland Asia population and the populations from the southern islands of Indonesia. The majors of the Indonesian taxon, originally described as <italic><tp:taxon-name><tp:taxon-name-part taxon-name-part-type="genus">Pheidole</tp:taxon-name-part> <tp:taxon-name-part taxon-name-part-type="species">treubi</tp:taxon-name-part></tp:taxon-name></italic> Forel, were considered a distinct population by (<xref ref-type="bibr" rid="B55">Eguchi 2001b</xref>), but conspecific with <italic><tp:taxon-name><tp:taxon-name-part taxon-name-part-type="genus">Pheidole</tp:taxon-name-part> <tp:taxon-name-part taxon-name-part-type="species">noda</tp:taxon-name-part></tp:taxon-name></italic>. Although not included on the map, if verified, the records from the Russian Far East (<xref ref-type="bibr" rid="B137">Kupianskaia 1990</xref>) would be the most northern extent of the native range. The dispersive capacity of <italic><tp:taxon-name><tp:taxon-name-part taxon-name-part-type="genus">Pheidole</tp:taxon-name-part> <tp:taxon-name-part taxon-name-part-type="species">noda</tp:taxon-name-part></tp:taxon-name></italic> is demonstrated by its colonization of Volcano Island (Nishino-shima Island), which is 22 ha in size and located 1,000 km south of mainland Japan. The island erupted in <!--PageBreak-->1973, virtually eradicating all life. <italic><tp:taxon-name><tp:taxon-name-part taxon-name-part-type="genus">Pheidole</tp:taxon-name-part> <tp:taxon-name-part taxon-name-part-type="species">noda</tp:taxon-name-part></tp:taxon-name></italic> was the only ant species discovered during the 1983 survey, and was one of only two discovered during the 2004 survey (the other being <italic><tp:taxon-name><tp:taxon-name-part taxon-name-part-type="genus">Tetramorium</tp:taxon-name-part> <tp:taxon-name-part taxon-name-part-type="species">bicarinatum</tp:taxon-name-part></tp:taxon-name></italic>).</p><p>The only confirmed record of <italic><tp:taxon-name><tp:taxon-name-part taxon-name-part-type="genus">Pheidole</tp:taxon-name-part> <tp:taxon-name-part taxon-name-part-type="species">noda</tp:taxon-name-part></tp:taxon-name></italic> occurring outside of its putative native range is from a glasshouse in Italy (<xref ref-type="bibr" rid="B141">Limonta and Colombo 2003</xref>), where it was found together with <italic><tp:taxon-name><tp:taxon-name-part taxon-name-part-type="genus">Pheidole</tp:taxon-name-part> <tp:taxon-name-part taxon-name-part-type="species">megacephala</tp:taxon-name-part></tp:taxon-name></italic> and <italic><tp:taxon-name><tp:taxon-name-part taxon-name-part-type="genus">Tetramorium</tp:taxon-name-part> <tp:taxon-name-part taxon-name-part-type="species">bicarinatum</tp:taxon-name-part></tp:taxon-name></italic> on nursery plants imported from Asia. The species was also found on plant material imported from Asia and intercepted at quarantine facilities in Washington and Hawaii.</p></tp:treatment-sec><tp:treatment-sec sec-type="Risk statement"><title>Risk statement.</title><p><italic><tp:taxon-name><tp:taxon-name-part taxon-name-part-type="genus">Pheidole</tp:taxon-name-part> <tp:taxon-name-part taxon-name-part-type="species">noda</tp:taxon-name-part></tp:taxon-name></italic> is not considered an agricultural, ecological or structural pest species, although it is often associated with disturbed habitats. The species is also not known to have established outdoors beyond its native range. However, perhaps because it can be easily maintained in artificial nests, colonies with laying queens listed as <italic><tp:taxon-name><tp:taxon-name-part taxon-name-part-type="genus">Pheidole</tp:taxon-name-part> <tp:taxon-name-part taxon-name-part-type="species">noda</tp:taxon-name-part></tp:taxon-name></italic> and <tp:taxon-name><tp:taxon-name-part taxon-name-part-type="genus">Pheidole</tp:taxon-name-part> <tp:taxon-name-part taxon-name-part-type="uncertainty-rank">cf.</tp:taxon-name-part> <tp:taxon-name-part taxon-name-part-type="species">noda</tp:taxon-name-part></tp:taxon-name> are available for sale from businesses advertising on the internet. The shipment of this species outside its native range to hobbyists increases its chances of accidental release into non-native habitats.</p></tp:treatment-sec><tp:treatment-sec><!--Section generated to contain objects referenced in tp:taxon-treatment.--><fig id="F13" position="float" orientation="portrait"><label>Figure 81.</label><caption><p><italic><tp:taxon-name><tp:taxon-name-part taxon-name-part-type="genus">Pheidole</tp:taxon-name-part> <tp:taxon-name-part taxon-name-part-type="species">noda</tp:taxon-name-part></tp:taxon-name></italic> F. Smith. Major worker, <ext-link xmlns:xlink="http://www.w3.org/1999/xlink" ext-link-type="uri" xlink:href="http://data.antweb.org/specimen/CASENT0282545" xlink:type="simple">CASENT0282545</ext-link>: <bold>A</bold> full-face view <bold>B</bold> lateral view <bold>C</bold> dorsal view. Minor worker, <ext-link xmlns:xlink="http://www.w3.org/1999/xlink" ext-link-type="uri" xlink:href="http://data.antweb.org/specimen/CASENT0741212" xlink:type="simple">CASENT0741212</ext-link>: <bold>D</bold> full-face view <bold>E</bold> profile view <bold>F</bold> dorsal view. From Antweb.org, photographs by Masako Ogasawara.</p></caption><graphic xmlns:xlink="http://www.w3.org/1999/xlink" xlink:href="zookeys-543-001-g013.jpg" position="float" orientation="portrait" xlink:type="simple" id="oo_68235.jpg"/></fig><fig id="F20" position="float" orientation="portrait"><label>Figure 88.</label><caption><p>Geographic distribution of introduced <italic><tp:taxon-name><tp:taxon-name-part taxon-name-part-type="genus">Pheidole</tp:taxon-name-part></tp:taxon-name></italic> species. <bold>A</bold> <italic><tp:taxon-name><tp:taxon-name-part taxon-name-part-type="genus">Pheidole</tp:taxon-name-part> <tp:taxon-name-part taxon-name-part-type="species">anastasii</tp:taxon-name-part></tp:taxon-name></italic> Emery <bold>B</bold> <italic><tp:taxon-name><tp:taxon-name-part taxon-name-part-type="genus">Pheidole</tp:taxon-name-part> <tp:taxon-name-part taxon-name-part-type="species">bilimeki</tp:taxon-name-part></tp:taxon-name></italic> Mayr <bold>C</bold> <italic><tp:taxon-name><tp:taxon-name-part taxon-name-part-type="genus">Pheidole</tp:taxon-name-part> <tp:taxon-name-part taxon-name-part-type="species">fervens</tp:taxon-name-part></tp:taxon-name></italic> F. Smith. Circle symbols represent georeferenced localities. Shaded polygons represent administrative units from which the respective species have been recorded as occurring. Larger countries are subdivided into states or provinces for increased geographic resolution. Blue = putative native occurrence records. Red = putative introduced occurrence records. Yellow = records for indoor occurrences (heated buildings, greenhouses, etc.) in regions where the species is incapable of year-round outdoor survival.</p><p>Geographic distribution of introduced <italic><tp:taxon-name><tp:taxon-name-part taxon-name-part-type="genus">Pheidole</tp:taxon-name-part></tp:taxon-name></italic> species. <bold>D</bold> <italic><tp:taxon-name><tp:taxon-name-part taxon-name-part-type="genus">Pheidole</tp:taxon-name-part> <tp:taxon-name-part taxon-name-part-type="species">flavens</tp:taxon-name-part></tp:taxon-name></italic> Roger <bold>E</bold> <italic><tp:taxon-name><tp:taxon-name-part taxon-name-part-type="genus">Pheidole</tp:taxon-name-part> <tp:taxon-name-part taxon-name-part-type="species">flavens</tp:taxon-name-part></tp:taxon-name></italic>-complex (excluding determined records of <italic><tp:taxon-name><tp:taxon-name-part taxon-name-part-type="genus">Pheidole</tp:taxon-name-part> <tp:taxon-name-part taxon-name-part-type="species">flavens</tp:taxon-name-part></tp:taxon-name></italic> Roger and <italic><tp:taxon-name><tp:taxon-name-part taxon-name-part-type="genus">Pheidole</tp:taxon-name-part> <tp:taxon-name-part taxon-name-part-type="species">navigans</tp:taxon-name-part></tp:taxon-name></italic> Forel) <bold>F</bold> <italic><tp:taxon-name><tp:taxon-name-part taxon-name-part-type="genus">Pheidole</tp:taxon-name-part> <tp:taxon-name-part taxon-name-part-type="species">indica</tp:taxon-name-part></tp:taxon-name></italic> Mayr. Circle symbols represent georeferenced localities. Shaded polygons represent administrative units from which the respective species have been recorded as occurring. Larger countries are subdivided into states or provinces for increased geographic resolution. Blue = putative native occurrence records. Red = putative introduced occurrence records. Yellow = records for indoor occurrences (heated buildings, greenhouses, etc.) in regions where the species is incapable of year-round outdoor survival.</p><p>Geographic distribution of introduced <italic><tp:taxon-name><tp:taxon-name-part taxon-name-part-type="genus">Pheidole</tp:taxon-name-part></tp:taxon-name></italic> species. <bold>G</bold> <italic><tp:taxon-name><tp:taxon-name-part taxon-name-part-type="genus">Pheidole</tp:taxon-name-part> <tp:taxon-name-part taxon-name-part-type="species">megacephala</tp:taxon-name-part></tp:taxon-name></italic> (Fabricius) <bold>H</bold> <italic><tp:taxon-name><tp:taxon-name-part taxon-name-part-type="genus">Pheidole</tp:taxon-name-part> <tp:taxon-name-part taxon-name-part-type="species">navigans</tp:taxon-name-part></tp:taxon-name></italic> Forel <bold>I</bold> <italic><tp:taxon-name><tp:taxon-name-part taxon-name-part-type="genus">Pheidole</tp:taxon-name-part> <tp:taxon-name-part taxon-name-part-type="species">noda</tp:taxon-name-part></tp:taxon-name></italic> F. Smith. Circle symbols represent georeferenced localities. Shaded polygons represent administrative units from which the respective species have been recorded as occurring. Larger countries are subdivided into states or provinces for increased geographic resolution. Blue = putative native occurrence records. Red = putative introduced occurrence records. Yellow = records for indoor occurrences (heated buildings, greenhouses, etc.) in regions where the species is incapable of year-round outdoor survival.</p><p>Geographic distribution of introduced <italic><tp:taxon-name><tp:taxon-name-part taxon-name-part-type="genus">Pheidole</tp:taxon-name-part></tp:taxon-name></italic> species. <bold>J</bold> <italic><tp:taxon-name><tp:taxon-name-part taxon-name-part-type="genus">Pheidole</tp:taxon-name-part> <tp:taxon-name-part taxon-name-part-type="species">obscurithorax</tp:taxon-name-part></tp:taxon-name></italic> Naves <bold>K</bold> <italic><tp:taxon-name><tp:taxon-name-part taxon-name-part-type="genus">Pheidole</tp:taxon-name-part> <tp:taxon-name-part taxon-name-part-type="species">parva</tp:taxon-name-part></tp:taxon-name></italic> Mayr <bold>L</bold> <italic><tp:taxon-name><tp:taxon-name-part taxon-name-part-type="genus">Pheidole</tp:taxon-name-part> <tp:taxon-name-part taxon-name-part-type="species">proxima</tp:taxon-name-part></tp:taxon-name></italic> Mayr. Circle symbols represent georeferenced localities. Shaded polygons represent administrative units from which the respective species have been recorded as occurring. Larger countries are subdivided into states or provinces for increased geographic resolution. Blue = putative native occurrence records. Red = putative introduced occurrence records. Yellow = records for indoor occurrences (heated buildings, greenhouses, etc.) in regions where the species is incapable of year-round outdoor survival.</p><p>Geographic distribution of introduced <italic><tp:taxon-name><tp:taxon-name-part taxon-name-part-type="genus">Pheidole</tp:taxon-name-part></tp:taxon-name></italic> species. <bold>M</bold> <italic><tp:taxon-name><tp:taxon-name-part taxon-name-part-type="genus">Pheidole</tp:taxon-name-part> <tp:taxon-name-part taxon-name-part-type="species">punctatissima</tp:taxon-name-part></tp:taxon-name></italic> Mayr <bold>N</bold> <italic><tp:taxon-name><tp:taxon-name-part taxon-name-part-type="genus">Pheidole</tp:taxon-name-part> <tp:taxon-name-part taxon-name-part-type="species">rugosula</tp:taxon-name-part></tp:taxon-name></italic> Forel <bold>O</bold> <italic><tp:taxon-name><tp:taxon-name-part taxon-name-part-type="genus">Pheidole</tp:taxon-name-part> <tp:taxon-name-part taxon-name-part-type="species">vigilans</tp:taxon-name-part></tp:taxon-name></italic> (F. Smith).Circle symbols represent georeferenced localities. Shaded polygons represent administrative units from which the respective species have been recorded as occurring. Larger countries are subdivided into states or provinces for increased geographic resolution. Blue = putative native occurrence records. Red = putative introduced occurrence records. Yellow = records for indoor occurrences (heated buildings, greenhouses, etc.) in regions where the species is incapable of year-round outdoor survival.</p></caption><graphic xmlns:xlink="http://www.w3.org/1999/xlink" xlink:href="zookeys-543-001-g020_97.jpg" position="float" orientation="portrait" xlink:type="simple" id="oo_68243.jpg"/><graphic xmlns:xlink="http://www.w3.org/1999/xlink" xlink:href="zookeys-543-001-g020_98.jpg" position="float" orientation="portrait" xlink:type="simple" id="oo_68244.jpg"/><graphic xmlns:xlink="http://www.w3.org/1999/xlink" xlink:href="zookeys-543-001-g020_99.jpg" position="float" orientation="portrait" xlink:type="simple" id="oo_68245.jpg"/><graphic xmlns:xlink="http://www.w3.org/1999/xlink" xlink:href="zookeys-543-001-g020_100.jpg" position="float" orientation="portrait" xlink:type="simple" id="oo_68246.jpg"/><graphic xmlns:xlink="http://www.w3.org/1999/xlink" xlink:href="zookeys-543-001-g020_101.jpg" position="float" orientation="portrait" xlink:type="simple" id="oo_68247.jpg"/></fig><fig id="F1" position="float" orientation="portrait"><label>Figures 1–19.</label><graphic xmlns:xlink="http://www.w3.org/1999/xlink" xlink:href="zookeys-543-001-g001.jpg" position="float" orientation="portrait" xlink:type="simple" id="oo_68223.jpg"/></fig><fig id="F2" position="float" orientation="portrait"><label>Figures 20–38.</label><graphic xmlns:xlink="http://www.w3.org/1999/xlink" xlink:href="zookeys-543-001-g002.jpg" position="float" orientation="portrait" xlink:type="simple" id="oo_68224.jpg"/></fig><fig id="F3" position="float" orientation="portrait"><label>Figures 39–56.</label><graphic xmlns:xlink="http://www.w3.org/1999/xlink" xlink:href="zookeys-543-001-g003.jpg" position="float" orientation="portrait" xlink:type="simple" id="oo_68225.jpg"/></fig></tp:treatment-sec><ref-list><ref id="B82"><mixed-citation xmlns:xlink="http://www.w3.org/1999/xlink" xlink:type="simple"><person-group><name name-style="western"><surname>Forel</surname><given-names>A</given-names></name></person-group> (<year>1900</year>) <article-title>Fourmis du Japon. Nids en toile. Strongylognathus Huberi et voisins. Fourmilière triple. Cyphomyrmex Wheeleri. Fourmis importées.</article-title> <source>Mitteilungen der Schweizerischen Entomologischen Gessellschaft or Bulletin de la Societe Entomologique Suisse</source> <volume>10</volume>: <fpage>267</fpage>–<lpage>287</lpage>. </mixed-citation></ref><ref id="B181"><mixed-citation xmlns:xlink="http://www.w3.org/1999/xlink" xlink:type="simple"><person-group><name name-style="western"><surname>Ogata</surname><given-names>K</given-names></name></person-group> (<year>1982</year>) <article-title>Taxonomic study of the ant genus <italic><tp:taxon-name><tp:taxon-name-part taxon-name-part-type="genus">Pheidole</tp:taxon-name-part></tp:taxon-name></italic> Westwood of Japan, with a description of a new species (<tp:taxon-name><tp:taxon-name-part taxon-name-part-type="order">Hymenoptera</tp:taxon-name-part></tp:taxon-name>, <tp:taxon-name><tp:taxon-name-part taxon-name-part-type="family">Formicidae</tp:taxon-name-part></tp:taxon-name>).</article-title> <source>Kontyû, Tokyo</source> <volume>50</volume>: <fpage>189</fpage>–<lpage>197</lpage>. </mixed-citation></ref><ref id="B163"><mixed-citation xmlns:xlink="http://www.w3.org/1999/xlink" xlink:type="simple"><person-group><name name-style="western"><surname>Mayr</surname><given-names>G</given-names></name></person-group> (<year>1879</year>) <article-title>Beiträge zur Ameisen-Fauna Asiens.</article-title> <source>Verhandlungen der Kaiserlich-Königlichen Zoologisch-Botanischen Gesellschaft in Wien</source> <volume>28</volume>: <fpage>645</fpage>–<lpage>686</lpage>. </mixed-citation></ref><ref id="B11"><mixed-citation xmlns:xlink="http://www.w3.org/1999/xlink" xlink:type="simple"><person-group><name name-style="western"><surname>Bingham</surname><given-names>CT</given-names></name></person-group> (<year>1903</year>) <source>The fauna of British India, including Ceylon and Burma. <tp:taxon-name><tp:taxon-name-part taxon-name-part-type="order">Hymenoptera</tp:taxon-name-part></tp:taxon-name>, Vol. II. Ants and Cuckoo-wasps.</source> <publisher-name>Taylor and Francis</publisher-name>, <publisher-loc>London</publisher-loc>, <size units="page">506 pp</size>. </mixed-citation></ref><ref id="B277"><mixed-citation xmlns:xlink="http://www.w3.org/1999/xlink" xlink:type="simple"><person-group><name name-style="western"><surname>Yasumatsu</surname><given-names>K</given-names></name></person-group> (<year>1962</year>) <article-title>Notes on synonymies of five ants widely spread in the Orient (Hym.: <tp:taxon-name><tp:taxon-name-part taxon-name-part-type="family">Formicidae</tp:taxon-name-part></tp:taxon-name>).</article-title> <source>Mushi</source> <volume>36</volume>: <fpage>93</fpage>–<lpage>97</lpage>. </mixed-citation></ref><ref id="B201"><mixed-citation xmlns:xlink="http://www.w3.org/1999/xlink" xlink:type="simple"><person-group><name name-style="western"><surname>Santschi</surname><given-names>F</given-names></name></person-group> (<year>1925</year>) <article-title>Contribution à la faune myrmécologique de la Chine.</article-title> <source>Bulletin de la Société Vaudoise des Sciences Naturelles</source> <volume>56</volume>: <fpage>81</fpage>–<lpage>96</lpage>. </mixed-citation></ref><ref id="B166"><mixed-citation xmlns:xlink="http://www.w3.org/1999/xlink" xlink:type="simple"><person-group><name name-style="western"><surname>Mayr</surname><given-names>G</given-names></name></person-group> (<year>1897</year>) <article-title>Formiciden aus Ceylon und Singapur.</article-title> <source>Természetrajzi Füzetek</source> <volume>20</volume>: <fpage>420</fpage>–<lpage>436</lpage>. </mixed-citation></ref><ref id="B87"><mixed-citation xmlns:xlink="http://www.w3.org/1999/xlink" xlink:type="simple"><person-group><name name-style="western"><surname>Forel</surname><given-names>A</given-names></name></person-group> (<year>1902c</year>) <article-title><tp:taxon-name><tp:taxon-name-part taxon-name-part-type="subfamily">Myrmicinae</tp:taxon-name-part></tp:taxon-name> nouveaux de l’Inde et de Ceylan.</article-title> <source>Revue Suisse de Zoologie</source> <volume>10</volume>: <fpage>165</fpage>–<lpage>249</lpage>. doi: <ext-link xlink:type="simple" ext-link-type="doi" xlink:href="10.5962/bhl.part.13792">10.5962/bhl.part.13792</ext-link> </mixed-citation></ref><ref id="B86"><mixed-citation xmlns:xlink="http://www.w3.org/1999/xlink" xlink:type="simple"><person-group><name name-style="western"><surname>Forel</surname><given-names>A</given-names></name></person-group> (<year>1902b</year>) <article-title>Les Formicides de l’Empire des Indes et de Ceylan. Part IX.</article-title> <source>Journal of the Bombay Natural History Society</source> <volume>14</volume>: <fpage>520</fpage>–<lpage>546</lpage>. </mixed-citation></ref><ref id="B102"><mixed-citation xmlns:xlink="http://www.w3.org/1999/xlink" xlink:type="simple"><person-group><name name-style="western"><surname>Forel</surname><given-names>A</given-names></name></person-group> (<year>1913b</year>) <article-title>Quelques fourmis des Indes, du Japon et d’Afrique.</article-title> <source>Revue Suisse de Zoologie</source> <volume>21</volume>: <fpage>659</fpage>–<lpage>673</lpage>. doi: <ext-link xlink:type="simple" ext-link-type="doi" xlink:href="10.5962/bhl.part.37159">10.5962/bhl.part.37159</ext-link> </mixed-citation></ref><ref id="B206"><mixed-citation xmlns:xlink="http://www.w3.org/1999/xlink" xlink:type="simple"><person-group><name name-style="western"><surname>Santschi</surname><given-names>F</given-names></name></person-group> (<year>1937</year>) <article-title>Fourmis du Japon et de Formose.</article-title> <source>Bulletin et Annales de la Société Entomologique de Belgique (Bruxelles)</source> <volume>77</volume>: <fpage>361</fpage>–<lpage>388</lpage>. </mixed-citation></ref><ref id="B58"><mixed-citation xmlns:xlink="http://www.w3.org/1999/xlink" xlink:type="simple"><person-group><name name-style="western"><surname>Eguchi</surname><given-names>K</given-names></name></person-group> (<year>2008</year>) <article-title>A revision of Northern Vietnamese species of the ant genus <italic><tp:taxon-name><tp:taxon-name-part taxon-name-part-type="genus">Pheidole</tp:taxon-name-part></tp:taxon-name></italic> (<tp:taxon-name><tp:taxon-name-part taxon-name-part-type="class">Insecta</tp:taxon-name-part></tp:taxon-name>: <tp:taxon-name><tp:taxon-name-part taxon-name-part-type="order">Hymenoptera</tp:taxon-name-part></tp:taxon-name>: <tp:taxon-name><tp:taxon-name-part taxon-name-part-type="family">Formicidae</tp:taxon-name-part></tp:taxon-name>: <tp:taxon-name><tp:taxon-name-part taxon-name-part-type="subfamily">Myrmicinae</tp:taxon-name-part></tp:taxon-name>).</article-title> <source>Zootaxa</source> <volume>1902</volume>: <fpage>1</fpage>–<lpage>118</lpage>. </mixed-citation></ref><ref id="B89"><mixed-citation xmlns:xlink="http://www.w3.org/1999/xlink" xlink:type="simple"><person-group><name name-style="western"><surname>Forel</surname><given-names>A</given-names></name></person-group> (<year>1905a</year>) <article-title>Ameisen aus Java. Gesammelt von Prof. Karl Kraepelin 1904.</article-title> <source>Mitteilungen aus dem Naturhistorischen Museum in Hamburg</source> <volume>22</volume>: <fpage>1</fpage>–<lpage>26</lpage>. </mixed-citation></ref><ref id="B55"><mixed-citation xmlns:xlink="http://www.w3.org/1999/xlink" xlink:type="simple"><person-group><name name-style="western"><surname>Eguchi</surname><given-names>K</given-names></name></person-group> (<year>2001b</year>) <article-title>A taxonomic study on Asian <italic><tp:taxon-name><tp:taxon-name-part taxon-name-part-type="genus">Pheidole</tp:taxon-name-part></tp:taxon-name></italic> (<tp:taxon-name><tp:taxon-name-part taxon-name-part-type="order">Hymenoptera</tp:taxon-name-part></tp:taxon-name>: <tp:taxon-name><tp:taxon-name-part taxon-name-part-type="family">Formicidae</tp:taxon-name-part></tp:taxon-name>): New synonymy, rank changes, lectotype designations and redescriptions.</article-title> <source><tp:taxon-name><tp:taxon-name-part taxon-name-part-type="class">Insecta</tp:taxon-name-part></tp:taxon-name> Koreana</source> <volume>18</volume>: <fpage>1</fpage>–<lpage>35</lpage>. </mixed-citation></ref><ref id="B99"><mixed-citation xmlns:xlink="http://www.w3.org/1999/xlink" xlink:type="simple"><person-group><name name-style="western"><surname>Forel</surname><given-names>A</given-names></name></person-group> (<year>1911c</year>) <article-title>Fourmis nouvelles ou intéressantes.</article-title> <source>Bulletin de la Société Vaudoise des Sciences Naturelles</source> <volume>47</volume>: <fpage>331</fpage>–<lpage>400</lpage>. </mixed-citation></ref><ref id="B101"><mixed-citation xmlns:xlink="http://www.w3.org/1999/xlink" xlink:type="simple"><person-group><name name-style="western"><surname>Forel</surname><given-names>A</given-names></name></person-group> (<year>1913a</year>) <article-title>H. Sauter’s Formosa-Ausbeute: <tp:taxon-name><tp:taxon-name-part taxon-name-part-type="family">Formicidae</tp:taxon-name-part></tp:taxon-name> II.</article-title> <source>Archiv für Naturgeschichte, Berlin A</source> <volume>79</volume>: <fpage>183</fpage>–<lpage>202</lpage>. </mixed-citation></ref><ref id="B52"><mixed-citation xmlns:xlink="http://www.w3.org/1999/xlink" xlink:type="simple"><person-group><name name-style="western"><surname>Economo</surname><given-names>EP</given-names></name><name name-style="western"><surname>Klimov</surname><given-names>P</given-names></name><name name-style="western"><surname>Sarnat</surname><given-names>EM</given-names></name><name name-style="western"><surname>Guénard</surname><given-names>B</given-names></name><name name-style="western"><surname>Weiser</surname><given-names>MD</given-names></name><name name-style="western"><surname>Lecroq</surname><given-names>B</given-names></name><name name-style="western"><surname>Knowles</surname><given-names>LL</given-names></name></person-group> (<year>2015</year>) <article-title>Global phylogenetic structure of the hyperdiverse ant genus <italic><tp:taxon-name><tp:taxon-name-part taxon-name-part-type="genus">Pheidole</tp:taxon-name-part></tp:taxon-name></italic> reveals the repeated evolution of macroecological patterns.</article-title> <source>Proceedings of the Royal Society of London B: Biological Sciences</source> <volume>282</volume>. </mixed-citation></ref><ref id="B274"><mixed-citation xmlns:xlink="http://www.w3.org/1999/xlink" xlink:type="simple"><person-group><name name-style="western"><surname>Yamamoto</surname><given-names>A</given-names></name><name name-style="western"><surname>Ishihara</surname><given-names>S</given-names></name><name name-style="western"><surname>Ito</surname><given-names>F</given-names></name></person-group> (<year>2009</year>) <article-title>Fragmentation or transportation: Mode of large-prey retrieval in arboreal and ground nesting ants.</article-title> <source>Journal of Insect Behavior</source> <volume>22</volume>: <fpage>1</fpage>–<lpage>11</lpage>. doi: <ext-link xlink:type="simple" ext-link-type="doi" xlink:href="10.1007/s10905-008-9126-3">10.1007/s10905-008-9126-3</ext-link> </mixed-citation></ref><ref id="B276"><mixed-citation xmlns:xlink="http://www.w3.org/1999/xlink" xlink:type="simple"><person-group><name name-style="western"><surname>Yamawo</surname><given-names>A</given-names></name><name name-style="western"><surname>Suzuki</surname><given-names>N</given-names></name><name name-style="western"><surname>Tagawa</surname><given-names>J</given-names></name><name name-style="western"><surname>Hada</surname><given-names>Y</given-names></name></person-group> (<year>2012</year>) <article-title>Leaf ageing promotes the shift in defence tactics in <italic><tp:taxon-name><tp:taxon-name-part taxon-name-part-type="genus">Mallotus</tp:taxon-name-part> <tp:taxon-name-part taxon-name-part-type="species">japonicus</tp:taxon-name-part></tp:taxon-name></italic> from direct to indirect defence.</article-title> <source>Journal of Ecology</source> <volume>100</volume>: <fpage>802</fpage>–<lpage>809</lpage>. doi: <ext-link xlink:type="simple" ext-link-type="doi" xlink:href="10.1111/j.1365-2745.2011.01934.x">10.1111/j.1365-2745.2011.01934.x</ext-link> </mixed-citation></ref><ref id="B56"><mixed-citation xmlns:xlink="http://www.w3.org/1999/xlink" xlink:type="simple"><person-group><name name-style="western"><surname>Eguchi</surname><given-names>K</given-names></name></person-group> (<year>2004a</year>) <article-title>A survey on seed predation by omnivorous ants in the warm-temperate zone of Japan (<tp:taxon-name><tp:taxon-name-part taxon-name-part-type="class">Insecta</tp:taxon-name-part></tp:taxon-name>, <tp:taxon-name><tp:taxon-name-part taxon-name-part-type="order">Hymenoptera</tp:taxon-name-part></tp:taxon-name>, <tp:taxon-name><tp:taxon-name-part taxon-name-part-type="family">Formicidae</tp:taxon-name-part></tp:taxon-name>).</article-title> <source>New Entomologist</source> <volume>53</volume>: <fpage>7</fpage>–<lpage>18</lpage>. </mixed-citation></ref><ref id="B142"><mixed-citation xmlns:xlink="http://www.w3.org/1999/xlink" xlink:type="simple"><person-group><name name-style="western"><surname>Liu</surname><given-names>C</given-names></name><name name-style="western"><surname>Guénard</surname><given-names>B</given-names></name><name name-style="western"><surname>Hita Garcia</surname><given-names>F</given-names></name><name name-style="western"><surname>Yamane</surname><given-names>S</given-names></name><name name-style="western"><surname>Blanchard</surname><given-names>B</given-names></name><name name-style="western"><surname>Yang</surname><given-names>D-R</given-names></name><name name-style="western"><surname>Economo</surname><given-names>E</given-names></name></person-group> (<year>2015</year>) <article-title>New records of ant species from Yunnan, China.</article-title> <source>ZooKeys</source> <volume>477</volume>: <fpage>17</fpage>–<lpage>78</lpage>. doi: <ext-link xlink:type="simple" ext-link-type="doi" xlink:href="10.3897/zookeys.477.8775">10.3897/zookeys.477.8775</ext-link> </mixed-citation></ref><ref id="B88"><mixed-citation xmlns:xlink="http://www.w3.org/1999/xlink" xlink:type="simple"><person-group><name name-style="western"><surname>Forel</surname><given-names>A</given-names></name></person-group> (<year>1903</year>) <article-title>Les fourmis des îles Andamans et Nicobares. Rapports de cette faune avec ses voisines.</article-title> <source>Revue Suisse de Zoologie</source> <volume>11</volume>: <fpage>399</fpage>–<lpage>411</lpage>. </mixed-citation></ref><ref id="B170"><mixed-citation xmlns:xlink="http://www.w3.org/1999/xlink" xlink:type="simple"><person-group><name name-style="western"><surname>Mohanraj</surname><given-names>P</given-names></name><name name-style="western"><surname>Ali</surname><given-names>M</given-names></name><name name-style="western"><surname>Veenakumari</surname><given-names>K</given-names></name></person-group> (<year>2010</year>) <article-title><tp:taxon-name><tp:taxon-name-part taxon-name-part-type="family">Formicidae</tp:taxon-name-part></tp:taxon-name> of the Andaman and Nicobar Islands (Indian Ocean: Bay Of Bengal).</article-title> <source>Journal of Insect Science</source> (Online) <volume>10</volume>: <elocation-id>172</elocation-id>. doi: <ext-link xlink:type="simple" ext-link-type="doi" xlink:href="10.1673/031.010.14132">10.1673/031.010.14132</ext-link> </mixed-citation></ref><ref id="B137"><mixed-citation xmlns:xlink="http://www.w3.org/1999/xlink" xlink:type="simple"><person-group><name name-style="western"><surname>Kupianskaia</surname><given-names>AN</given-names></name></person-group> (<year>1990</year>) <source>Murav’i (<tp:taxon-name><tp:taxon-name-part taxon-name-part-type="order">Hymenoptera</tp:taxon-name-part></tp:taxon-name>, <tp:taxon-name><tp:taxon-name-part taxon-name-part-type="family">Formicidae</tp:taxon-name-part></tp:taxon-name>) Dal’nego Vostoka SSSR</source>. <publisher-loc>Vladivostok</publisher-loc>, <size units="page">258 pp</size>. </mixed-citation></ref><ref id="B141"><mixed-citation xmlns:xlink="http://www.w3.org/1999/xlink" xlink:type="simple"><person-group><name name-style="western"><surname>Limonta</surname><given-names>L</given-names></name><name name-style="western"><surname>Colombo</surname><given-names>M</given-names></name></person-group> (<year>2003</year>) <article-title>Record of <italic><tp:taxon-name><tp:taxon-name-part taxon-name-part-type="genus">Pheidole</tp:taxon-name-part> <tp:taxon-name-part taxon-name-part-type="species">megacephala</tp:taxon-name-part></tp:taxon-name></italic> (F.), <italic><tp:taxon-name><tp:taxon-name-part taxon-name-part-type="genus">Pheidole</tp:taxon-name-part> <tp:taxon-name-part taxon-name-part-type="species">nodus</tp:taxon-name-part></tp:taxon-name></italic> Smith and <italic><tp:taxon-name><tp:taxon-name-part taxon-name-part-type="genus">Tetramorium</tp:taxon-name-part> <tp:taxon-name-part taxon-name-part-type="species">bicarinatum</tp:taxon-name-part></tp:taxon-name></italic> Nylander (<tp:taxon-name><tp:taxon-name-part taxon-name-part-type="order">Hymenoptera</tp:taxon-name-part></tp:taxon-name> <tp:taxon-name><tp:taxon-name-part taxon-name-part-type="family">Formicidae</tp:taxon-name-part></tp:taxon-name>), tropical species, in nursery imported plants.</article-title> <source>Bollettino di Zoologia Agraria e di Bachicoltura</source> <volume>35</volume>: <fpage>287</fpage>–<lpage>289</lpage>. </mixed-citation></ref></ref-list></tp:taxon-treatment>
