# Supplementary material for: Introduced Pheidole of the world: taxonomy, biology and distribution
Source: Zookeys. 2015 Dec 9;(543):1–109. doi: 10.3897/zookeys.543.6050 (PMC4714327; doi:10.3897/zookeys.543.6050)
Supplement: XML Treatment for Pheidole proxima [file zookeys.543.6050-treatment11.xml]

<!DOCTYPE tp:taxon-treatment
  PUBLIC "-//TaxonX//DTD Taxonomic Treatment Publishing DTD v0 20100105//EN" "tax-treatment-NSO.dtd">
<tp:taxon-treatment xmlns:tp="http://www.plazi.org/taxpub"><tp:treatment-meta><kwd-group><label>Taxon classification</label><kwd><named-content content-type="kingdom">Animalia</named-content></kwd><kwd><named-content content-type="order">Hymenoptera</named-content></kwd><kwd><named-content content-type="family">Formicidae</named-content></kwd></kwd-group><mixed-citation publication-type="journal"><person-group><name><surname>Sarnat</surname><given-names>Eli M.</given-names></name><name><surname>Fischer</surname><given-names>Georg</given-names></name><name><surname>Guénard</surname><given-names>Benoit</given-names></name><name><surname>Economo</surname><given-names>Evan P.</given-names></name></person-group><article-title>Introduced <italic><tp:taxon-name><tp:taxon-name-part taxon-name-part-type="genus">Pheidole</tp:taxon-name-part></tp:taxon-name></italic> of the world: taxonomy, biology and distribution</article-title><source>Zookeys</source><day>9</day><month>12</month><year>2015</year><volume>2015</volume><issue>543</issue><fpage>1</fpage><lpage>109</lpage><pub-id pub-id-type="doi">10.3897/zookeys.543.6050</pub-id></mixed-citation></tp:treatment-meta><tp:nomenclature><tp:taxon-name>
                        <tp:taxon-name-part taxon-name-part-type="genus">Pheidole</tp:taxon-name-part>
                        <tp:taxon-name-part taxon-name-part-type="species">proxima</tp:taxon-name-part>
                    </tp:taxon-name><tp:taxon-authority>Mayr</tp:taxon-authority><xref ref-type="fig" rid="F16">Fig. 84</xref><xref ref-type="fig" rid="F20">, 88L</xref><tp:nomenclature-citation-list><tp:nomenclature-citation><tp:taxon-name><tp:taxon-name-part taxon-name-part-type="genus">Pheidole</tp:taxon-name-part></tp:taxon-name><comment><bold><italic><tp:taxon-name><tp:taxon-name-part taxon-name-part-type="species">proxima</tp:taxon-name-part></tp:taxon-name></italic></bold>. <italic><tp:taxon-name><tp:taxon-name-part taxon-name-part-type="genus">Pheidole</tp:taxon-name-part> <tp:taxon-name-part taxon-name-part-type="species">proxima</tp:taxon-name-part></tp:taxon-name></italic><xref ref-type="bibr" rid="B162">Mayr 1876</xref>: 104 (s.w.) AUSTRALIA, Peak Downs, Queensland [<named-content xmlns:xlink="http://www.w3.org/1999/xlink" content-type="dwc:institutional_code" xlink:type="simple">NHMW</named-content>, examined]. Current subspecies: nominal plus <italic><tp:taxon-name><tp:taxon-name-part taxon-name-part-type="species">bombalensis</tp:taxon-name-part></tp:taxon-name></italic>, <italic><tp:taxon-name><tp:taxon-name-part taxon-name-part-type="species">transversa</tp:taxon-name-part></tp:taxon-name></italic>.</comment></tp:nomenclature-citation></tp:nomenclature-citation-list></tp:nomenclature><tp:treatment-sec sec-type="Diagnosis among introduced"><title>Diagnosis among introduced <italic><tp:taxon-name><tp:taxon-name-part taxon-name-part-type="genus">Pheidole</tp:taxon-name-part></tp:taxon-name></italic>.</title><p>Reddish brown. <bold>Major</bold> <abbrev xmlns:xlink="http://www.w3.org/1999/xlink" xlink:title="Head Width mm: Measured at widest point of the head, in full-face view behind eye level" xlink:type="simple">HW</abbrev> 0.95–1.05, <abbrev xmlns:xlink="http://www.w3.org/1999/xlink" xlink:title="Head Length mm: Maximum distance from the midpoint of the anterior clypeal margin to the midpoint of the posterior margin of the head, measured in full-face view; in majors, measured from midpoint of tangent between anteriormost position of clypeus to midpoint of tangent between posteriormost projection of the vertex" xlink:type="simple">HL</abbrev> 1.04–1.21, <abbrev xmlns:xlink="http://www.w3.org/1999/xlink" xlink:title="Scape Length mm: Maximum scape length, excluding basal condyle and neck" xlink:type="simple">SL</abbrev> 0.44–0.50, <abbrev xmlns:xlink="http://www.w3.org/1999/xlink" xlink:title="Cephalic Index: HW / HL × 100" xlink:type="simple">CI</abbrev> 87–92, <abbrev xmlns:xlink="http://www.w3.org/1999/xlink" xlink:title="Scape Index: SL / HW × 100" xlink:type="simple">SI</abbrev> 42–52 (n=4). Head subquadrate (Fig. <xref ref-type="fig" rid="F1">7</xref>). Posterolateral lobes lacking sculpture (including foveolate ground sculpture, carinae and rugae) posterior to maximum extent of antennal scapes in repose (Fig. <xref ref-type="fig" rid="F1">9</xref>). Head glossy, lacking foveolate ground sculpture. Hypostomal bridge with a small median tooth in addition to a pair of larger inner teeth (Fig. <xref ref-type="fig" rid="F1">18</xref>). Promesonotum in profile forming a single dome (Fig. <xref ref-type="fig" rid="F1">4</xref>), lacking a distinct mound or prominence on the posterior slope. Promesonotal dorsum glossy, lacking foveolate ground sculpture or striae. Pronotal striae in dorsal view mostly absent (Fig. <xref ref-type="fig" rid="F2">23</xref>). Metapleuron with moderate rugulae and some weak punctation (Fig. <xref ref-type="fig" rid="F1">16</xref>). Petiolar node strongly punctate (Fig. <xref ref-type="fig" rid="F1">16</xref>). Postpetiole not swollen relative to petiole (Fig. <xref ref-type="fig" rid="F1">3</xref>). <bold>Minor</bold> <abbrev xmlns:xlink="http://www.w3.org/1999/xlink" xlink:title="Head Width mm: Measured at widest point of the head, in full-face view behind eye level" xlink:type="simple">HW</abbrev> 0.46, <abbrev xmlns:xlink="http://www.w3.org/1999/xlink" xlink:title="Head Length mm: Maximum distance from the midpoint of the anterior clypeal margin to the midpoint of the posterior margin of the head, measured in full-face view; in majors, measured from midpoint of tangent between anteriormost position of clypeus to midpoint of tangent between posteriormost projection of the vertex" xlink:type="simple">HL</abbrev> 0.52, <abbrev xmlns:xlink="http://www.w3.org/1999/xlink" xlink:title="Scape Length mm: Maximum scape length, excluding basal condyle and neck" xlink:type="simple">SL</abbrev> 0.40, <abbrev xmlns:xlink="http://www.w3.org/1999/xlink" xlink:title="Cephalic Index: HW / HL × 100" xlink:type="simple">CI</abbrev> 90, <abbrev xmlns:xlink="http://www.w3.org/1999/xlink" xlink:title="Scape Index: SL / HW × 100" xlink:type="simple">SI</abbrev> 86 (n=1). Head predominantly glossy (Fig. <xref ref-type="fig" rid="F2">36</xref>), lacking punctation and or rugae above eye level. Posterior head margin weakly convex (Fig. <xref ref-type="fig" rid="F3">45</xref>) to weakly concave (Fig. <xref ref-type="fig" rid="F3">46</xref>) in full-face view. Antennal scapes reach but do not surpass posterior head margin (Fig. <xref ref-type="fig" rid="F3">41</xref>). Mesopleuron entirely punctate (Fig. <xref ref-type="fig" rid="F3">52a</xref>). Promesonotum in profile forming a single dome (Fig. <xref ref-type="fig" rid="F3">42</xref>), lacking a distinct mound or prominence on the posterior slope. Propodeal spines moderately produced and spiniform (Fig. <xref ref-type="fig" rid="F3">52b</xref>). Petiole distinctly sculptured except for apical portion of node. Postpetiole not swollen relative to petiole (Fig. <xref ref-type="fig" rid="F1">3</xref>).</p></tp:treatment-sec><tp:treatment-sec sec-type="Identification, taxonomy and systematics"><title>Identification, taxonomy and systematics.</title><p><italic><tp:taxon-name><tp:taxon-name-part taxon-name-part-type="genus">Pheidole</tp:taxon-name-part> <tp:taxon-name-part taxon-name-part-type="species">proxima</tp:taxon-name-part></tp:taxon-name></italic> is a relatively small, brownish yellow, short-limbed species with a strongly shining integument. The phylogenetic placement of <italic><tp:taxon-name><tp:taxon-name-part taxon-name-part-type="genus">Pheidole</tp:taxon-name-part> <tp:taxon-name-part taxon-name-part-type="species">proxima</tp:taxon-name-part></tp:taxon-name></italic> is unknown, but it almost certainly clusters within an Old World clade that has radiated across Australia and New Guinea. The species is slightly smaller than <italic><tp:taxon-name><tp:taxon-name-part taxon-name-part-type="genus">Pheidole</tp:taxon-name-part> <tp:taxon-name-part taxon-name-part-type="species">megacephala</tp:taxon-name-part></tp:taxon-name></italic>, but both have workers with almost entirely glossy faces. The postpetiole of <italic><tp:taxon-name><tp:taxon-name-part taxon-name-part-type="genus">Pheidole</tp:taxon-name-part> <tp:taxon-name-part taxon-name-part-type="species">proxima</tp:taxon-name-part></tp:taxon-name></italic> is not swollen relative to the petiole (Fig. <xref ref-type="fig" rid="F1">3</xref>), as it is in <italic><tp:taxon-name><tp:taxon-name-part taxon-name-part-type="genus">Pheidole</tp:taxon-name-part> <tp:taxon-name-part taxon-name-part-type="species">megacephala</tp:taxon-name-part></tp:taxon-name></italic> (Fig. <xref ref-type="fig" rid="F1">1</xref>). The head of the major is subquadrate (Fig. <xref ref-type="fig" rid="F1">7</xref>), while that of <italic><tp:taxon-name><tp:taxon-name-part taxon-name-part-type="genus">Pheidole</tp:taxon-name-part> <tp:taxon-name-part taxon-name-part-type="species">megacephala</tp:taxon-name-part></tp:taxon-name></italic> is more heart-shaped (Fig. <xref ref-type="fig" rid="F1">6</xref>). The antennal scapes of the minor do not surpass the posterior head margin (Fig. <xref ref-type="fig" rid="F3">41</xref>), as they do in <italic><tp:taxon-name><tp:taxon-name-part taxon-name-part-type="genus">Pheidole</tp:taxon-name-part> <tp:taxon-name-part taxon-name-part-type="species">megacephala</tp:taxon-name-part></tp:taxon-name></italic> (Fig. <xref ref-type="fig" rid="F3">40</xref>). The other two <italic><tp:taxon-name><tp:taxon-name-part taxon-name-part-type="genus">Pheidole</tp:taxon-name-part></tp:taxon-name></italic> species established in New Zealand are <italic><tp:taxon-name><tp:taxon-name-part taxon-name-part-type="genus">Pheidole</tp:taxon-name-part> <tp:taxon-name-part taxon-name-part-type="species">rugosula</tp:taxon-name-part></tp:taxon-name></italic> and <italic><tp:taxon-name><tp:taxon-name-part taxon-name-part-type="genus">Pheidole</tp:taxon-name-part> <tp:taxon-name-part taxon-name-part-type="species">vigilans</tp:taxon-name-part></tp:taxon-name></italic>. The glossy face of <italic><tp:taxon-name><tp:taxon-name-part taxon-name-part-type="genus">Pheidole</tp:taxon-name-part> <tp:taxon-name-part taxon-name-part-type="species">proxima</tp:taxon-name-part></tp:taxon-name></italic> easily separates both worker castes of from those of <italic><tp:taxon-name><tp:taxon-name-part taxon-name-part-type="genus">Pheidole</tp:taxon-name-part> <tp:taxon-name-part taxon-name-part-type="species">rugosula</tp:taxon-name-part></tp:taxon-name></italic>. In addition to being significantly smaller (major <abbrev xmlns:xlink="http://www.w3.org/1999/xlink" xlink:title="Head Width mm: Measured at widest point of the head, in full-face view behind eye level" xlink:type="simple">HW</abbrev> &lt; 1.0 mm, minor <abbrev xmlns:xlink="http://www.w3.org/1999/xlink" xlink:title="Head Width mm: Measured at widest point of the head, in full-face view behind eye level" xlink:type="simple">HW</abbrev> &lt; 0.48 mm) than <italic><tp:taxon-name><tp:taxon-name-part taxon-name-part-type="genus">Pheidole</tp:taxon-name-part> <tp:taxon-name-part taxon-name-part-type="species">vigilans</tp:taxon-name-part></tp:taxon-name></italic> (major <abbrev xmlns:xlink="http://www.w3.org/1999/xlink" xlink:title="Head Width mm: Measured at widest point of the head, in full-face view behind eye level" xlink:type="simple">HW</abbrev> &gt; 1.2 mm, minor <abbrev xmlns:xlink="http://www.w3.org/1999/xlink" xlink:title="Head Width mm: Measured at widest point of the head, in full-face view behind eye level" xlink:type="simple">HW</abbrev> &gt; 0.52 mm), the major of <italic><tp:taxon-name><tp:taxon-name-part taxon-name-part-type="genus">Pheidole</tp:taxon-name-part> <tp:taxon-name-part taxon-name-part-type="species">proxima</tp:taxon-name-part></tp:taxon-name></italic> is more sculptured (Fig. <xref ref-type="fig" rid="F1">16</xref> <italic>vs.</italic> Fig. <xref ref-type="fig" rid="F1">17</xref>), and the hypostomal bridge has a distinct median tooth (Fig. <xref ref-type="fig" rid="F1">18</xref> <italic>vs.</italic> Fig. <xref ref-type="fig" rid="F1">19</xref>). The minors of <italic><tp:taxon-name><tp:taxon-name-part taxon-name-part-type="genus">Pheidole</tp:taxon-name-part> <tp:taxon-name-part taxon-name-part-type="species">proxima</tp:taxon-name-part></tp:taxon-name></italic> are separated from those of <italic><tp:taxon-name><tp:taxon-name-part taxon-name-part-type="genus">Pheidole</tp:taxon-name-part> <tp:taxon-name-part taxon-name-part-type="species">vigilans</tp:taxon-name-part></tp:taxon-name></italic> by the shorter scapes (Fig. <xref ref-type="fig" rid="F3">41</xref> <italic>vs.</italic> Fig. <xref ref-type="fig" rid="F3">40</xref>), more sculptured mesopleuron (Fig. <xref ref-type="fig" rid="F3">52a</xref> <italic>vs.</italic> Fig. <xref ref-type="fig" rid="F3">51a</xref>), and more robust propodeal spines (Fig. <xref ref-type="fig" rid="F3">52b</xref> <italic>vs.</italic> Fig. <xref ref-type="fig" rid="F3">51b</xref>). Additional taxonomy of these species is discussed in (<xref ref-type="bibr" rid="B8">Berry et al. 1997</xref>).</p><p>Comparison of the <italic><tp:taxon-name><tp:taxon-name-part taxon-name-part-type="genus">Pheidole</tp:taxon-name-part> <tp:taxon-name-part taxon-name-part-type="species">proxima</tp:taxon-name-part></tp:taxon-name></italic> Mayr type series and images of the two subspecies suggests that all three taxa are heterospecific. There is some reason to believe, however, that the name <italic><tp:taxon-name><tp:taxon-name-part taxon-name-part-type="genus">Pheidole</tp:taxon-name-part> <tp:taxon-name-part taxon-name-part-type="species">proxima</tp:taxon-name-part></tp:taxon-name></italic> Mayr does not apply perfectly to the species recently introduced to New Zealand. The specimens examined from New Zealand conflict with Mayr’s original description and type specimens on several points. The pronotal dorsum of the type major worker is transversely rugose whereas that of the New Zealand specimens are completely glossy. Although we were unable to examine minors from the type series, Mayr described the head of the minor worker as coriaceous and striate-rugose with scapes that barely exceed the posterior margin. In contrast the minor workers from New Zealand have heads that are completely glossy and scapes that do not exceed the posterior head margin. Forel, in his description of <tp:taxon-name><tp:taxon-name-part taxon-name-part-type="genus">Pheidole</tp:taxon-name-part> <tp:taxon-name-part taxon-name-part-type="species">proxima</tp:taxon-name-part> <tp:taxon-name-part taxon-name-part-type="infraspecific-rank">subsp.</tp:taxon-name-part> <tp:taxon-name-part taxon-name-part-type="subspecies">bombalenis</tp:taxon-name-part></tp:taxon-name>, describes the minor worker as identical to <italic><tp:taxon-name><tp:taxon-name-part taxon-name-part-type="genus">Pheidole</tp:taxon-name-part> <tp:taxon-name-part taxon-name-part-type="species">proxima</tp:taxon-name-part></tp:taxon-name></italic> Mayr with the exception of having longer propodeal spines. The specimen images of the <italic><tp:taxon-name><tp:taxon-name-part taxon-name-part-type="genus">Pheidole</tp:taxon-name-part> <tp:taxon-name-part taxon-name-part-type="species">bombalensis</tp:taxon-name-part></tp:taxon-name></italic> syntype minor show a strongly sculptured face, similar to the pattern described by Mayr. The major workers from the type series are larger than the New Zealand specimen we measured (<abbrev xmlns:xlink="http://www.w3.org/1999/xlink" xlink:title="Head Width mm: Measured at widest point of the head, in full-face view behind eye level" xlink:type="simple">HW</abbrev> 1.03–1.05 mm <italic>vs.</italic> <abbrev xmlns:xlink="http://www.w3.org/1999/xlink" xlink:title="Head Width mm: Measured at widest point of the head, in full-face view behind eye level" xlink:type="simple">HW</abbrev> 0.95 mm), have relatively narrower heads (<abbrev xmlns:xlink="http://www.w3.org/1999/xlink" xlink:title="Cephalic Index: HW / HL × 100" xlink:type="simple">CI</abbrev> 87–89 <italic>vs.</italic> <abbrev xmlns:xlink="http://www.w3.org/1999/xlink" xlink:title="Cephalic Index: HW / HL × 100" xlink:type="simple">CI</abbrev> 92), and relatively shorter antennal scapes (<abbrev xmlns:xlink="http://www.w3.org/1999/xlink" xlink:title="Scape Index: SL / HW × 100" xlink:type="simple">SI</abbrev> 42–46 <italic>vs.</italic> <abbrev xmlns:xlink="http://www.w3.org/1999/xlink" xlink:title="Scape Index: SL / HW × 100" xlink:type="simple">SI</abbrev> 52). While a more exhaustive survey of Australia’s <italic><tp:taxon-name><tp:taxon-name-part taxon-name-part-type="genus">Pheidole</tp:taxon-name-part></tp:taxon-name></italic> may reveal the New Zealand population to be more closely related to another species from that fauna, we follow <xref ref-type="bibr" rid="B8">Berry et al. (1997)</xref> in using <italic><tp:taxon-name><tp:taxon-name-part taxon-name-part-type="genus">Pheidole</tp:taxon-name-part> <tp:taxon-name-part taxon-name-part-type="species">proxima</tp:taxon-name-part></tp:taxon-name></italic> Mayr.</p></tp:treatment-sec><tp:treatment-sec sec-type="Biology"><title>Biology.</title><p>The only natural history published for <italic><tp:taxon-name><tp:taxon-name-part taxon-name-part-type="genus">Pheidole</tp:taxon-name-part> <tp:taxon-name-part taxon-name-part-type="species">proxima</tp:taxon-name-part></tp:taxon-name></italic> was recorded by <xref ref-type="bibr" rid="B115">Green and Gunawardana (2006)</xref> from their work with the New Zealand incursion. They reported that <italic><tp:taxon-name><tp:taxon-name-part taxon-name-part-type="genus">Pheidole</tp:taxon-name-part> <tp:taxon-name-part taxon-name-part-type="species">proxima</tp:taxon-name-part></tp:taxon-name></italic> produced large nests recognizable by tiny conical mounds of sandy or grainy material above the ground near the entrance. The size of the mounds varies with soil type, with mounds as small as 5 mm high by 200–300 mm in diameter. They are tolerant to disturbance and capable of invading structures. The minor and major workers are both active foragers and were observed recruiting to both sweet and savory baits in high numbers.</p></tp:treatment-sec><tp:treatment-sec sec-type="Distribution"><title>Distribution.</title><p><italic><tp:taxon-name><tp:taxon-name-part taxon-name-part-type="genus">Pheidole</tp:taxon-name-part> <tp:taxon-name-part taxon-name-part-type="species">proxima</tp:taxon-name-part></tp:taxon-name></italic> Mayr is native to Queensland, Australia. The sparse records of the species are scattered from Cape York at the northernmost tip of the continent down to the Gold Coast. The species is introduced to New Zealand and was first detected during a 2004 survey of the Port of Napier following an incursion of <italic><tp:taxon-name><tp:taxon-name-part taxon-name-part-type="genus">Solenopsis</tp:taxon-name-part> <tp:taxon-name-part taxon-name-part-type="species">invicta</tp:taxon-name-part></tp:taxon-name></italic> (<xref ref-type="bibr" rid="B115">Green and Gunawardana 2006</xref>). The species is now widespread across the North Island from the Napier-Hastings area to Auckland.</p></tp:treatment-sec><tp:treatment-sec sec-type="Risk statement"><title>Risk statement.</title><p><italic><tp:taxon-name><tp:taxon-name-part taxon-name-part-type="genus">Pheidole</tp:taxon-name-part> <tp:taxon-name-part taxon-name-part-type="species">proxima</tp:taxon-name-part></tp:taxon-name></italic> is at most considered a nuisance species in New Zealand on account of its ability to infest structures. However, very little is known about the species, including its impact on agricultural systems and native ecosystems. There is little reason to believe that it will become globally or regionally widespread.</p></tp:treatment-sec><tp:treatment-sec><!--Section generated to contain objects referenced in tp:taxon-treatment.--><fig id="F16" position="float" orientation="portrait"><label>Figure 84.</label><caption><p><italic><tp:taxon-name><tp:taxon-name-part taxon-name-part-type="genus">Pheidole</tp:taxon-name-part> <tp:taxon-name-part taxon-name-part-type="species">proxima</tp:taxon-name-part></tp:taxon-name></italic> Mayr. Major worker, <ext-link xmlns:xlink="http://www.w3.org/1999/xlink" ext-link-type="uri" xlink:href="http://data.antweb.org/specimen/CASENT0172362" xlink:type="simple">CASENT0172362</ext-link>: <bold>A</bold> full-face view <bold>B</bold> lateral view <bold>C</bold> dorsal view. Minor worker, <ext-link xmlns:xlink="http://www.w3.org/1999/xlink" ext-link-type="uri" xlink:href="http://data.antweb.org/specimen/CASENT0172363" xlink:type="simple">CASENT0172363</ext-link>: <bold>D</bold> full-face view <bold>E</bold> profile view <bold>F</bold> dorsal view. From Antweb.org, photographs by April Nobile.</p></caption><graphic xmlns:xlink="http://www.w3.org/1999/xlink" xlink:href="zookeys-543-001-g016.jpg" position="float" orientation="portrait" xlink:type="simple" id="oo_68239.jpg"/></fig><fig id="F20" position="float" orientation="portrait"><label>Figure 88.</label><caption><p>Geographic distribution of introduced <italic><tp:taxon-name><tp:taxon-name-part taxon-name-part-type="genus">Pheidole</tp:taxon-name-part></tp:taxon-name></italic> species. <bold>A</bold> <italic><tp:taxon-name><tp:taxon-name-part taxon-name-part-type="genus">Pheidole</tp:taxon-name-part> <tp:taxon-name-part taxon-name-part-type="species">anastasii</tp:taxon-name-part></tp:taxon-name></italic> Emery <bold>B</bold> <italic><tp:taxon-name><tp:taxon-name-part taxon-name-part-type="genus">Pheidole</tp:taxon-name-part> <tp:taxon-name-part taxon-name-part-type="species">bilimeki</tp:taxon-name-part></tp:taxon-name></italic> Mayr <bold>C</bold> <italic><tp:taxon-name><tp:taxon-name-part taxon-name-part-type="genus">Pheidole</tp:taxon-name-part> <tp:taxon-name-part taxon-name-part-type="species">fervens</tp:taxon-name-part></tp:taxon-name></italic> F. Smith. Circle symbols represent georeferenced localities. Shaded polygons represent administrative units from which the respective species have been recorded as occurring. Larger countries are subdivided into states or provinces for increased geographic resolution. Blue = putative native occurrence records. Red = putative introduced occurrence records. Yellow = records for indoor occurrences (heated buildings, greenhouses, etc.) in regions where the species is incapable of year-round outdoor survival.</p><p>Geographic distribution of introduced <italic><tp:taxon-name><tp:taxon-name-part taxon-name-part-type="genus">Pheidole</tp:taxon-name-part></tp:taxon-name></italic> species. <bold>D</bold> <italic><tp:taxon-name><tp:taxon-name-part taxon-name-part-type="genus">Pheidole</tp:taxon-name-part> <tp:taxon-name-part taxon-name-part-type="species">flavens</tp:taxon-name-part></tp:taxon-name></italic> Roger <bold>E</bold> <italic><tp:taxon-name><tp:taxon-name-part taxon-name-part-type="genus">Pheidole</tp:taxon-name-part> <tp:taxon-name-part taxon-name-part-type="species">flavens</tp:taxon-name-part></tp:taxon-name></italic>-complex (excluding determined records of <italic><tp:taxon-name><tp:taxon-name-part taxon-name-part-type="genus">Pheidole</tp:taxon-name-part> <tp:taxon-name-part taxon-name-part-type="species">flavens</tp:taxon-name-part></tp:taxon-name></italic> Roger and <italic><tp:taxon-name><tp:taxon-name-part taxon-name-part-type="genus">Pheidole</tp:taxon-name-part> <tp:taxon-name-part taxon-name-part-type="species">navigans</tp:taxon-name-part></tp:taxon-name></italic> Forel) <bold>F</bold> <italic><tp:taxon-name><tp:taxon-name-part taxon-name-part-type="genus">Pheidole</tp:taxon-name-part> <tp:taxon-name-part taxon-name-part-type="species">indica</tp:taxon-name-part></tp:taxon-name></italic> Mayr. Circle symbols represent georeferenced localities. Shaded polygons represent administrative units from which the respective species have been recorded as occurring. Larger countries are subdivided into states or provinces for increased geographic resolution. Blue = putative native occurrence records. Red = putative introduced occurrence records. Yellow = records for indoor occurrences (heated buildings, greenhouses, etc.) in regions where the species is incapable of year-round outdoor survival.</p><p>Geographic distribution of introduced <italic><tp:taxon-name><tp:taxon-name-part taxon-name-part-type="genus">Pheidole</tp:taxon-name-part></tp:taxon-name></italic> species. <bold>G</bold> <italic><tp:taxon-name><tp:taxon-name-part taxon-name-part-type="genus">Pheidole</tp:taxon-name-part> <tp:taxon-name-part taxon-name-part-type="species">megacephala</tp:taxon-name-part></tp:taxon-name></italic> (Fabricius) <bold>H</bold> <italic><tp:taxon-name><tp:taxon-name-part taxon-name-part-type="genus">Pheidole</tp:taxon-name-part> <tp:taxon-name-part taxon-name-part-type="species">navigans</tp:taxon-name-part></tp:taxon-name></italic> Forel <bold>I</bold> <italic><tp:taxon-name><tp:taxon-name-part taxon-name-part-type="genus">Pheidole</tp:taxon-name-part> <tp:taxon-name-part taxon-name-part-type="species">noda</tp:taxon-name-part></tp:taxon-name></italic> F. Smith. Circle symbols represent georeferenced localities. Shaded polygons represent administrative units from which the respective species have been recorded as occurring. Larger countries are subdivided into states or provinces for increased geographic resolution. Blue = putative native occurrence records. Red = putative introduced occurrence records. Yellow = records for indoor occurrences (heated buildings, greenhouses, etc.) in regions where the species is incapable of year-round outdoor survival.</p><p>Geographic distribution of introduced <italic><tp:taxon-name><tp:taxon-name-part taxon-name-part-type="genus">Pheidole</tp:taxon-name-part></tp:taxon-name></italic> species. <bold>J</bold> <italic><tp:taxon-name><tp:taxon-name-part taxon-name-part-type="genus">Pheidole</tp:taxon-name-part> <tp:taxon-name-part taxon-name-part-type="species">obscurithorax</tp:taxon-name-part></tp:taxon-name></italic> Naves <bold>K</bold> <italic><tp:taxon-name><tp:taxon-name-part taxon-name-part-type="genus">Pheidole</tp:taxon-name-part> <tp:taxon-name-part taxon-name-part-type="species">parva</tp:taxon-name-part></tp:taxon-name></italic> Mayr <bold>L</bold> <italic><tp:taxon-name><tp:taxon-name-part taxon-name-part-type="genus">Pheidole</tp:taxon-name-part> <tp:taxon-name-part taxon-name-part-type="species">proxima</tp:taxon-name-part></tp:taxon-name></italic> Mayr. Circle symbols represent georeferenced localities. Shaded polygons represent administrative units from which the respective species have been recorded as occurring. Larger countries are subdivided into states or provinces for increased geographic resolution. Blue = putative native occurrence records. Red = putative introduced occurrence records. Yellow = records for indoor occurrences (heated buildings, greenhouses, etc.) in regions where the species is incapable of year-round outdoor survival.</p><p>Geographic distribution of introduced <italic><tp:taxon-name><tp:taxon-name-part taxon-name-part-type="genus">Pheidole</tp:taxon-name-part></tp:taxon-name></italic> species. <bold>M</bold> <italic><tp:taxon-name><tp:taxon-name-part taxon-name-part-type="genus">Pheidole</tp:taxon-name-part> <tp:taxon-name-part taxon-name-part-type="species">punctatissima</tp:taxon-name-part></tp:taxon-name></italic> Mayr <bold>N</bold> <italic><tp:taxon-name><tp:taxon-name-part taxon-name-part-type="genus">Pheidole</tp:taxon-name-part> <tp:taxon-name-part taxon-name-part-type="species">rugosula</tp:taxon-name-part></tp:taxon-name></italic> Forel <bold>O</bold> <italic><tp:taxon-name><tp:taxon-name-part taxon-name-part-type="genus">Pheidole</tp:taxon-name-part> <tp:taxon-name-part taxon-name-part-type="species">vigilans</tp:taxon-name-part></tp:taxon-name></italic> (F. Smith).Circle symbols represent georeferenced localities. Shaded polygons represent administrative units from which the respective species have been recorded as occurring. Larger countries are subdivided into states or provinces for increased geographic resolution. Blue = putative native occurrence records. Red = putative introduced occurrence records. Yellow = records for indoor occurrences (heated buildings, greenhouses, etc.) in regions where the species is incapable of year-round outdoor survival.</p></caption><graphic xmlns:xlink="http://www.w3.org/1999/xlink" xlink:href="zookeys-543-001-g020_97.jpg" position="float" orientation="portrait" xlink:type="simple" id="oo_68243.jpg"/><graphic xmlns:xlink="http://www.w3.org/1999/xlink" xlink:href="zookeys-543-001-g020_98.jpg" position="float" orientation="portrait" xlink:type="simple" id="oo_68244.jpg"/><graphic xmlns:xlink="http://www.w3.org/1999/xlink" xlink:href="zookeys-543-001-g020_99.jpg" position="float" orientation="portrait" xlink:type="simple" id="oo_68245.jpg"/><graphic xmlns:xlink="http://www.w3.org/1999/xlink" xlink:href="zookeys-543-001-g020_100.jpg" position="float" orientation="portrait" xlink:type="simple" id="oo_68246.jpg"/><graphic xmlns:xlink="http://www.w3.org/1999/xlink" xlink:href="zookeys-543-001-g020_101.jpg" position="float" orientation="portrait" xlink:type="simple" id="oo_68247.jpg"/></fig><fig id="F1" position="float" orientation="portrait"><label>Figures 1–19.</label><graphic xmlns:xlink="http://www.w3.org/1999/xlink" xlink:href="zookeys-543-001-g001.jpg" position="float" orientation="portrait" xlink:type="simple" id="oo_68223.jpg"/></fig><fig id="F2" position="float" orientation="portrait"><label>Figures 20–38.</label><graphic xmlns:xlink="http://www.w3.org/1999/xlink" xlink:href="zookeys-543-001-g002.jpg" position="float" orientation="portrait" xlink:type="simple" id="oo_68224.jpg"/></fig><fig id="F3" position="float" orientation="portrait"><label>Figures 39–56.</label><graphic xmlns:xlink="http://www.w3.org/1999/xlink" xlink:href="zookeys-543-001-g003.jpg" position="float" orientation="portrait" xlink:type="simple" id="oo_68225.jpg"/></fig></tp:treatment-sec><ref-list><ref id="B162"><mixed-citation xmlns:xlink="http://www.w3.org/1999/xlink" xlink:type="simple"><person-group><name name-style="western"><surname>Mayr</surname><given-names>G</given-names></name></person-group> (<year>1876</year>) <article-title>Die australischen Formiciden.</article-title> <source>Journal des Museum Godeffroy</source> <volume>12</volume>: <fpage>56</fpage>–<lpage>115</lpage>. </mixed-citation></ref><ref id="B8"><mixed-citation xmlns:xlink="http://www.w3.org/1999/xlink" xlink:type="simple"><person-group><name name-style="western"><surname>Berry</surname><given-names>JA</given-names></name><name name-style="western"><surname>Green</surname><given-names>OR</given-names></name><name name-style="western"><surname>Shattuck</surname><given-names>SO</given-names></name></person-group> (<year>1997</year>) <article-title>Species of <italic><tp:taxon-name><tp:taxon-name-part taxon-name-part-type="genus">Pheidole</tp:taxon-name-part></tp:taxon-name></italic> Westwood (<tp:taxon-name><tp:taxon-name-part taxon-name-part-type="order">Hymenoptera</tp:taxon-name-part></tp:taxon-name>: <tp:taxon-name><tp:taxon-name-part taxon-name-part-type="family">Formicidae</tp:taxon-name-part></tp:taxon-name>) established in New Zealand.</article-title> <source>New Zealand Journal of Zoology</source> <volume>24</volume>: <fpage>25</fpage>–<lpage>33</lpage>. doi: <ext-link xlink:type="simple" ext-link-type="doi" xlink:href="10.1080/03014223.1997.9518103">10.1080/03014223.1997.9518103</ext-link> </mixed-citation></ref><ref id="B115"><mixed-citation xmlns:xlink="http://www.w3.org/1999/xlink" xlink:type="simple"><person-group><name name-style="western"><surname>Green</surname><given-names>OR</given-names></name><name name-style="western"><surname>Gunawardana</surname><given-names>D</given-names></name></person-group> (<year>2006</year>) <article-title>Establishment and spread of another exotic ant <italic><tp:taxon-name><tp:taxon-name-part taxon-name-part-type="genus">Pheidole</tp:taxon-name-part> <tp:taxon-name-part taxon-name-part-type="species">proxima</tp:taxon-name-part></tp:taxon-name></italic> Mayr (<tp:taxon-name><tp:taxon-name-part taxon-name-part-type="order">Hymenoptera</tp:taxon-name-part></tp:taxon-name>: <tp:taxon-name><tp:taxon-name-part taxon-name-part-type="family">Formicidae</tp:taxon-name-part></tp:taxon-name>) in New Zealand.</article-title> <source>The Weta</source> <volume>26</volume>: <fpage>7</fpage>–<lpage>11</lpage>. </mixed-citation></ref></ref-list></tp:taxon-treatment>
