# Supplementary material for: Introduced Pheidole of the world: taxonomy, biology and distribution
Source: Zookeys. 2015 Dec 9;(543):1–109. doi: 10.3897/zookeys.543.6050 (PMC4714327; doi:10.3897/zookeys.543.6050)
Supplement: Supplementary material 1 — Biogeographic data [file zookeys-543-001-s001.xlsx]

## Sheet: Introduced Pheidole
GABI Number	Accession Number	Valid Genus	Valid Species	Status	Bentity2	Country	State/Province	Locality	Latitude	Longitude	Precision	Type of Data	Source
GABI_00010072	AM-K.90315	Pheidole	megacephala	introduced	New South Wales	Australia	New South Wales	See coordinates	-28.7931	153.594	source	Museum Specimen	Australian Museum provider for OZCAM (GBIF)
GABI_00010073	AM-K.90316	Pheidole	megacephala	introduced	New South Wales	Australia	New South Wales	See coordinates	-33.916	151.183	source	Museum Specimen	Australian Museum provider for OZCAM (GBIF)
GABI_00010074	AM-K.90317	Pheidole	megacephala	introduced	Queensland	Australia	Queensland	See coordinates	-13.766	143.116	source	Museum Specimen	Australian Museum provider for OZCAM (GBIF)
GABI_00010245	ANTWEB-alas188764	Pheidole	anastasii	native	Costa Rica	Costa Rica	Heredia	La Selva Biological Station	10.4293	-84.0097	manual	Museum Specimen	ANTWEB
GABI_00010246	ANTWEB-alas188764	Pheidole	anastasii	native	Costa Rica	Costa Rica	Heredia	La Selva Biological Station	10.4293	-84.0097	manual	Museum Specimen	ANTWEB
GABI_00010247	ANTWEB-alas188765	Pheidole	anastasii	native	Costa Rica	Costa Rica	Heredia	La Selva Biological Station	10.4293	-84.0097	manual	Museum Specimen	ANTWEB
GABI_00010248	ANTWEB-alas188765	Pheidole	anastasii	native	Costa Rica	Costa Rica	Heredia	La Selva Biological Station	10.4293	-84.0097	manual	Museum Specimen	ANTWEB
GABI_00010267	ANTWEB-alas188775	Pheidole	flavens	native	Costa Rica	Costa Rica	Heredia	La Selva Biological Station	10.4293	-84.0097	manual	Museum Specimen	ANTWEB
GABI_00010268	ANTWEB-alas188775	Pheidole	flavens	native	Costa Rica	Costa Rica	Heredia	La Selva Biological Station	10.4293	-84.0097	manual	Museum Specimen	ANTWEB
GABI_00010710	ANTWEB-alas378766	Pheidole	anastasii	native	Costa Rica	Costa Rica	Heredia	La Selva Biological Station	10.4293	-84.0097	manual	Museum Specimen	ANTWEB
GABI_00010711	ANTWEB-alas378767	Pheidole	anastasii	native	Costa Rica	Costa Rica	Heredia	La Selva Biological Station	10.4293	-84.0097	manual	Museum Specimen	ANTWEB
GABI_00010712	ANTWEB-alas378768	Pheidole	anastasii	native	Costa Rica	Costa Rica	Heredia	La Selva Biological Station	10.4293	-84.0097	manual	Museum Specimen	ANTWEB
GABI_00010713	ANTWEB-alas378769	Pheidole	anastasii	native	Costa Rica	Costa Rica	Heredia	La Selva Biological Station	10.4293	-84.0097	manual	Museum Specimen	ANTWEB
GABI_00010714	ANTWEB-alas378770	Pheidole	anastasii	native	Costa Rica	Costa Rica	Heredia	La Selva Biological Station	10.4293	-84.0097	manual	Museum Specimen	ANTWEB
GABI_00010715	ANTWEB-alas378771	Pheidole	anastasii	native	Costa Rica	Costa Rica	Heredia	La Selva Biological Station	10.4293	-84.0097	manual	Museum Specimen	ANTWEB
GABI_00010716	ANTWEB-alas378772	Pheidole	anastasii	native	Costa Rica	Costa Rica	Heredia	La Selva Biological Station	10.4293	-84.0097	manual	Museum Specimen	ANTWEB
GABI_00010717	ANTWEB-alas378773	Pheidole	anastasii	native	Costa Rica	Costa Rica	Heredia	La Selva Biological Station	10.4293	-84.0097	manual	Museum Specimen	ANTWEB
GABI_00010718	ANTWEB-alas378774	Pheidole	anastasii	native	Costa Rica	Costa Rica	Heredia	La Selva Biological Station	10.4293	-84.0097	manual	Museum Specimen	ANTWEB
GABI_00010719	ANTWEB-alas378775	Pheidole	anastasii	native	Costa Rica	Costa Rica	Heredia	La Selva Biological Station	10.4293	-84.0097	manual	Museum Specimen	ANTWEB
GABI_00010720	ANTWEB-alas378776	Pheidole	anastasii	native	Costa Rica	Costa Rica	Heredia	La Selva Biological Station	10.4293	-84.0097	manual	Museum Specimen	ANTWEB
GABI_00010721	ANTWEB-alas378777	Pheidole	anastasii	native	Costa Rica	Costa Rica	Heredia	La Selva Biological Station	10.4293	-84.0097	manual	Museum Specimen	ANTWEB
GABI_00010722	ANTWEB-alas378778	Pheidole	anastasii	native	Costa Rica	Costa Rica	Heredia	La Selva Biological Station	10.4293	-84.0097	manual	Museum Specimen	ANTWEB
GABI_00010723	ANTWEB-alas378779	Pheidole	anastasii	native	Costa Rica	Costa Rica	Heredia	La Selva Biological Station	10.4293	-84.0097	manual	Museum Specimen	ANTWEB
GABI_00010724	ANTWEB-alas378780	Pheidole	anastasii	native	Costa Rica	Costa Rica	Heredia	La Selva Biological Station	10.4293	-84.0097	manual	Museum Specimen	ANTWEB
GABI_00010725	ANTWEB-alas378781	Pheidole	anastasii	native	Costa Rica	Costa Rica	Heredia	La Selva Biological Station	10.4293	-84.0097	manual	Museum Specimen	ANTWEB
GABI_00010726	ANTWEB-alas378782	Pheidole	anastasii	native	Costa Rica	Costa Rica	Heredia	La Selva Biological Station	10.4293	-84.0097	manual	Museum Specimen	ANTWEB
GABI_00010727	ANTWEB-alas378783	Pheidole	anastasii	native	Costa Rica	Costa Rica	Heredia	La Selva Biological Station	10.4293	-84.0097	manual	Museum Specimen	ANTWEB
GABI_00010728	ANTWEB-alas378784	Pheidole	anastasii	native	Costa Rica	Costa Rica	Heredia	La Selva Biological Station	10.4293	-84.0097	manual	Museum Specimen	ANTWEB
GABI_00010729	ANTWEB-alas378785	Pheidole	anastasii	native	Costa Rica	Costa Rica	Heredia	La Selva Biological Station	10.4293	-84.0097	manual	Museum Specimen	ANTWEB
GABI_00010730	ANTWEB-alas378786	Pheidole	anastasii	native	Costa Rica	Costa Rica	Heredia	La Selva Biological Station	10.4293	-84.0097	manual	Museum Specimen	ANTWEB
GABI_00010731	ANTWEB-alas378787	Pheidole	anastasii	native	Costa Rica	Costa Rica	Heredia	La Selva Biological Station	10.4293	-84.0097	manual	Museum Specimen	ANTWEB
GABI_00010732	ANTWEB-alas378788	Pheidole	anastasii	native	Costa Rica	Costa Rica	Heredia	La Selva Biological Station	10.4293	-84.0097	manual	Museum Specimen	ANTWEB
GABI_00010733	ANTWEB-alas378789	Pheidole	anastasii	native	Costa Rica	Costa Rica	Heredia	La Selva Biological Station	10.4293	-84.0097	manual	Museum Specimen	ANTWEB
GABI_00010762	ANTWEB-alas378818	Pheidole	flavens	native	Costa Rica	Costa Rica	Heredia	La Selva Biological Station	10.4293	-84.0097	manual	Museum Specimen	ANTWEB
GABI_00010763	ANTWEB-alas378819	Pheidole	flavens	native	Costa Rica	Costa Rica	Heredia	La Selva Biological Station	10.4293	-84.0097	manual	Museum Specimen	ANTWEB
GABI_00010764	ANTWEB-alas378820	Pheidole	flavens	native	Costa Rica	Costa Rica	Heredia	La Selva Biological Station	10.4293	-84.0097	manual	Museum Specimen	ANTWEB
GABI_00010765	ANTWEB-alas378821	Pheidole	flavens	native	Costa Rica	Costa Rica	Heredia	La Selva Biological Station	10.4293	-84.0097	manual	Museum Specimen	ANTWEB
GABI_00010766	ANTWEB-alas378822	Pheidole	flavens	native	Costa Rica	Costa Rica	Heredia	La Selva Biological Station	10.4293	-84.0097	manual	Museum Specimen	ANTWEB
GABI_00010767	ANTWEB-alas378823	Pheidole	flavens	native	Costa Rica	Costa Rica	Heredia	La Selva Biological Station	10.4293	-84.0097	manual	Museum Specimen	ANTWEB
GABI_00011063	ANTWEB-alas593826	Pheidole	anastasii	native	Costa Rica	Costa Rica	Heredia	La Selva Biological Station	10.4293	-84.0097	manual	Museum Specimen	ANTWEB
GABI_00011228	ANTWEB-alas594083	Pheidole	flavens	native	Costa Rica	Costa Rica	Heredia	La Selva Biological Station	10.4293	-84.0097	manual	Museum Specimen	ANTWEB
GABI_00011259	ANTWEB-alas594137	Pheidole	flavens	native	Costa Rica	Costa Rica	Heredia	La Selva Biological Station	10.4293	-84.0097	manual	Museum Specimen	ANTWEB
GABI_00011266	ANTWEB-alas594151	Pheidole	flavens	native	Costa Rica	Costa Rica	Heredia	La Selva Biological Station	10.4293	-84.0097	manual	Museum Specimen	ANTWEB
GABI_00011360	ANTWEB-alas594290	Pheidole	flavens	native	Costa Rica	Costa Rica	Heredia	La Selva Biological Station	10.4293	-84.0097	manual	Museum Specimen	ANTWEB
GABI_00011382	ANTWEB-alas594326	Pheidole	flavens	native	Costa Rica	Costa Rica	Heredia	La Selva Biological Station	10.4293	-84.0097	manual	Museum Specimen	ANTWEB
GABI_00011470	ANTWEB-alas594456	Pheidole	flavens	native	Costa Rica	Costa Rica	Heredia	La Selva Biological Station	10.4293	-84.0097	manual	Museum Specimen	ANTWEB
GABI_00011498	ANTWEB-alas594496	Pheidole	flavens	native	Costa Rica	Costa Rica	Heredia	La Selva Biological Station	10.4293	-84.0097	manual	Museum Specimen	ANTWEB
GABI_00011510	ANTWEB-alas594512	Pheidole	flavens	native	Costa Rica	Costa Rica	Heredia	La Selva Biological Station	10.4293	-84.0097	manual	Museum Specimen	ANTWEB
GABI_00011533	ANTWEB-alas594543	Pheidole	flavens	native	Costa Rica	Costa Rica	Heredia	La Selva Biological Station	10.4293	-84.0097	manual	Museum Specimen	ANTWEB
GABI_00011537	ANTWEB-alas594549	Pheidole	flavens	native	Costa Rica	Costa Rica	Heredia	La Selva Biological Station	10.4293	-84.0097	manual	Museum Specimen	ANTWEB
GABI_00011556	ANTWEB-alas594575	Pheidole	flavens	native	Costa Rica	Costa Rica	Heredia	La Selva Biological Station	10.4293	-84.0097	manual	Museum Specimen	ANTWEB
GABI_00011564	ANTWEB-alas594585	Pheidole	flavens	native	Costa Rica	Costa Rica	Heredia	La Selva Biological Station	10.4293	-84.0097	manual	Museum Specimen	ANTWEB
GABI_00011638	ANTWEB-alas594692	Pheidole	flavens	native	Costa Rica	Costa Rica	Heredia	La Selva Biological Station	10.4293	-84.0097	manual	Museum Specimen	ANTWEB
GABI_00011654	ANTWEB-alas594719	Pheidole	flavens	native	Costa Rica	Costa Rica	Heredia	La Selva Biological Station	10.4293	-84.0097	manual	Museum Specimen	ANTWEB
GABI_00011683	ANTWEB-alas594759	Pheidole	flavens	native	Costa Rica	Costa Rica	Heredia	La Selva Biological Station	10.4293	-84.0097	manual	Museum Specimen	ANTWEB
GABI_00011723	ANTWEB-alas594820	Pheidole	flavens	native	Costa Rica	Costa Rica	Heredia	La Selva Biological Station	10.4293	-84.0097	manual	Museum Specimen	ANTWEB
GABI_00011733	ANTWEB-alas594832	Pheidole	flavens	native	Costa Rica	Costa Rica	Heredia	La Selva Biological Station	10.4293	-84.0097	manual	Museum Specimen	ANTWEB
GABI_00011751	ANTWEB-alas594861	Pheidole	flavens	native	Costa Rica	Costa Rica	Heredia	La Selva Biological Station	10.4293	-84.0097	manual	Museum Specimen	ANTWEB
GABI_00032169	ANTWEB-antweb1008103	Pheidole	megacephala	introduced	Queensland	Australia	Queensland	Curramore (town)	-26.6895	152.8	city/town	Museum Specimen	ANTWEB
GABI_00032170	ANTWEB-antweb1008104	Pheidole	noda	native	Vietnam	Vietnam	Vinh-Phuc	Tam Dao	21.3977	105.615	city/town	Museum Specimen	ANTWEB
GABI_00035582	ANTWEB-casent0008638	Pheidole	fervens	introduced	Hokkaido	Japan	Hokkaido Prefecture	Hokkaido University	43.0747	141.341	HigherEducationFacility	Museum Specimen	ANTWEB
GABI_00039075	ANTWEB-casent0019150	Pheidole	megacephala	native	Madagascar	Madagascar	Toliara	RÃ©serve PrivÃ© Berenty, ForÃªt de Bealoka, MandrarÃ© River, 14.6 km 329Â° NNW Amboasary	-24.9569	46.2715	source	Museum Specimen	ANTWEB
GABI_00039210	ANTWEB-casent0020580	Pheidole	megacephala	native	Madagascar	Madagascar	Toliara	Parc National d'Andohahela, ForÃªt de Manantalinjo, 33.6 km 63Â° ENE Amboasary, 7.6 km 99Â° E Hazofotsy	-24.8169	46.61	source	Museum Specimen	ANTWEB
GABI_00039472	ANTWEB-casent0023670	Pheidole	megacephala	native	Madagascar	Madagascar	Mahajanga	Parc National de Namoroka, 17.8 km 329Â° WNW Vilanandro	-16.3767	45.3267	source	Museum Specimen	ANTWEB
GABI_00039571	ANTWEB-casent0024966	Pheidole	megacephala	native	Madagascar	Madagascar	Fianarantsoa	ForÃªt d'Atsirakambiaty, 7.6 km 285Â° WNW Itremo	-20.5933	46.5633	source	Museum Specimen	ANTWEB
GABI_00039586	ANTWEB-casent0025506	Pheidole	megacephala	native	Madagascar	Madagascar	Mahajanga	Parc National de Baie de Baly, 12.4 km 337Â° NNW Soalala	-16.01	45.265	source	Museum Specimen	ANTWEB
GABI_00039950	ANTWEB-casent0031058	Pheidole	megacephala	native	Madagascar	Madagascar	Fianarantsoa	ForÃªt d'Analalava, 29.6 km 280Â° W Ranohira	-22.5917	45.1283	source	Museum Specimen	ANTWEB
GABI_00039975	ANTWEB-casent0031901	Pheidole	megacephala	native	Madagascar	Madagascar	Toliara	ForÃªt ClassÃ©e d'Analavelona, 29.2 km 343Â° NNW Mahaboboka	-22.675	44.19	source	Museum Specimen	ANTWEB
GABI_00040505	ANTWEB-casent0037619	Pheidole	indica	introduced	Madagascar	Madagascar	Toamasina	Montagne d'Anjanaharibe, 18.0 km 21Â° NNE Ambinanitelo	-15.1883	49.615	source	Museum Specimen	ANTWEB
GABI_00040613	ANTWEB-casent0038835	Pheidole	megacephala	native	Madagascar	Madagascar	Mahajanga	Parc National de Namoroka, 16.9 km 317Â° NW Vilanandro	-16.4067	45.31	source	Museum Specimen	ANTWEB
GABI_00040638	ANTWEB-casent0039082	Pheidole	indica	introduced	Madagascar	Madagascar	Toamasina	Montagne d'Akirindro 7.6 km 341Â° NNW Ambinanitelo	-15.2883	49.5483	source	Museum Specimen	ANTWEB
GABI_00040639	ANTWEB-casent0039082-d01	Pheidole	indica	introduced	Madagascar	Madagascar	Toamasina	Montagne d'Akirindro 7.6 km 341Â° NNW Ambinanitelo	-15.2883	49.5483	source	Museum Specimen	ANTWEB
GABI_00040647	ANTWEB-casent0039281	Pheidole	indica	introduced	Madagascar	Madagascar	Toamasina	Montagne d'Akirindro 7.6 km 341Â° NNW Ambinanitelo	-15.2883	49.5483	source	Museum Specimen	ANTWEB
GABI_00040648	ANTWEB-casent0039281	Pheidole	indica	introduced	Madagascar	Madagascar	Toamasina	Montagne d'Akirindro 7.6 km 341Â° NNW Ambinanitelo	-15.2883	49.5483	source	Museum Specimen	ANTWEB
GABI_00040649	ANTWEB-casent0039281-d01	Pheidole	indica	introduced	Madagascar	Madagascar	Toamasina	Montagne d'Akirindro 7.6 km 341Â° NNW Ambinanitelo	-15.2883	49.5483	source	Museum Specimen	ANTWEB
GABI_00040809	ANTWEB-casent0040838	Pheidole	megacephala	native	Madagascar	Madagascar	Antsiranana	ForÃªt d'Ampondrabe, 26.3km 10Â° NNE Daraina	-12.97	49.7	source	Museum Specimen	ANTWEB
GABI_00040862	ANTWEB-casent0041336	Pheidole	megacephala	native	Madagascar	Madagascar	Antsiranana	ForÃªt d'Analabe, 30.0 km 72Â° ENE Daraina	-13.0833	49.9083	source	Museum Specimen	ANTWEB
GABI_00040863	ANTWEB-casent0041371	Pheidole	indica	introduced	Madagascar	Madagascar	Antsiranana	ForÃªt d'Analabe, 30.0 km 72Â° ENE Daraina	-13.0833	49.9083	source	Museum Specimen	ANTWEB
GABI_00041846	ANTWEB-casent0048381	Pheidole	indica	introduced	Madagascar	Madagascar	Toamasina	Torotorofotsy	-18.8708	48.3474	source	Museum Specimen	ANTWEB
GABI_00041847	ANTWEB-casent0048381	Pheidole	indica	introduced	Madagascar	Madagascar	Toamasina	Torotorofotsy	-18.8708	48.3474	source	Museum Specimen	ANTWEB
GABI_00041848	ANTWEB-casent0048381-d01	Pheidole	indica	introduced	Madagascar	Madagascar	Toamasina	Torotorofotsy	-18.8708	48.3474	source	Museum Specimen	ANTWEB
GABI_00041851	ANTWEB-casent0048396	Pheidole	megacephala	native	Madagascar	Madagascar	Toamasina	Torotorofotsy	-18.8708	48.3474	source	Museum Specimen	ANTWEB
GABI_00041874	ANTWEB-casent0048460	Pheidole	indica	introduced	Madagascar	Madagascar	Toamasina	Torotorofotsy	-18.8708	48.3474	source	Museum Specimen	ANTWEB
GABI_00041875	ANTWEB-casent0048460	Pheidole	indica	introduced	Madagascar	Madagascar	Toamasina	Torotorofotsy	-18.8708	48.3474	source	Museum Specimen	ANTWEB
GABI_00041876	ANTWEB-casent0048460-d01	Pheidole	indica	introduced	Madagascar	Madagascar	Toamasina	Torotorofotsy	-18.8708	48.3474	source	Museum Specimen	ANTWEB
GABI_00042015	ANTWEB-casent0048909	Pheidole	megacephala	native	Madagascar	Madagascar	Toamasina	Tampolo	-18.4667	49.3	city/town	Museum Specimen	ANTWEB
GABI_00042016	ANTWEB-casent0048909	Pheidole	megacephala	native	Madagascar	Madagascar	Toamasina	Tampolo	-18.4667	49.3	city/town	Museum Specimen	ANTWEB
GABI_00042054	ANTWEB-casent0048960	Pheidole	indica	introduced	Madagascar	Madagascar	Toamasina	Montagne d'Akirindro 7.6 km 341Â° NNW Ambinanitelo	-15.2883	49.5483	source	Museum Specimen	ANTWEB
GABI_00042314	ANTWEB-casent0049729	Pheidole	indica	introduced	Madagascar	Madagascar	Fianarantsoa	Parc National d'Isalo, 9.1 km 354Â° N Ranohira	-22.4817	45.4617	source	Museum Specimen	ANTWEB
GABI_00042366	ANTWEB-casent0049868	Pheidole	megacephala	native	Madagascar	Madagascar	Fianarantsoa	ForÃªt d'Atsirakambiaty, 7.6 km 285Â° WNW Itremo	-20.5933	46.5633	source	Museum Specimen	ANTWEB
GABI_00042585	ANTWEB-casent0050546	Pheidole	megacephala	native	Madagascar	Madagascar	Toliara	Ranobe	-23.0167	43.6	city/town	Museum Specimen	ANTWEB
GABI_00042809	ANTWEB-casent0051910	Pheidole	indica	introduced	Madagascar	Madagascar	Toamasina	Torotorofotsy	-18.8708	48.3474	source	Museum Specimen	ANTWEB
GABI_00042810	ANTWEB-casent0051910	Pheidole	indica	introduced	Madagascar	Madagascar	Toamasina	Torotorofotsy	-18.8708	48.3474	source	Museum Specimen	ANTWEB
GABI_00042828	ANTWEB-casent0052034	Pheidole	megacephala	native	Madagascar	Madagascar	Toliara	Manombo	-22.8109	43.7344	source	Museum Specimen	ANTWEB
GABI_00043000	ANTWEB-casent0052637	Pheidole	megacephala	native	Madagascar	Madagascar	Toliara	Manombo	-22.8109	43.7344	source	Museum Specimen	ANTWEB
GABI_00043699	ANTWEB-casent0054848	Pheidole	megacephala	native	Madagascar	Madagascar	Antsiranana	R.S. Manongarivo, 10.8 km 229Â° SW Antanambao	-13.9617	48.4333	source	Museum Specimen	ANTWEB
GABI_00043700	ANTWEB-casent0054848-d01	Pheidole	megacephala	native	Madagascar	Madagascar	Antsiranana	ForÃªt Ambanitaza, 26.1 km 347Â° Antalaha	-14.6793	50.1837	source	Museum Specimen	ANTWEB
GABI_00043701	ANTWEB-casent0054849	Pheidole	megacephala	native	Madagascar	Madagascar	Antsiranana	ForÃªt Ambanitaza, 26.1 km 347Â° Antalaha	-14.6793	50.1837	source	Museum Specimen	ANTWEB
GABI_00043702	ANTWEB-casent0054849-d01	Pheidole	megacephala	native	Madagascar	Madagascar	Antsiranana	ForÃªt Ambanitaza, 26.1 km 347Â° Antalaha	-14.6793	50.1837	source	Museum Specimen	ANTWEB
GABI_00043708	ANTWEB-casent0054922	Pheidole	megacephala	native	Madagascar	Madagascar	Mahajanga	ForÃªt Ambohimanga, 26.1 km 314Â° Mampikony	-15.9627	47.4382	source	Museum Specimen	ANTWEB
GABI_00043749	ANTWEB-casent0055043	Pheidole	megacephala	native	Madagascar	Madagascar	Antsiranana	ForÃªt Ambanitaza, 26.1 km 347Â° Antalaha	-14.6793	50.1837	source	Museum Specimen	ANTWEB
GABI_00043750	ANTWEB-casent0055043-d01	Pheidole	megacephala	native	Madagascar	Madagascar	Antsiranana	ForÃªt Ambanitaza, 26.1 km 347Â° Antalaha	-14.6793	50.1837	source	Museum Specimen	ANTWEB
GABI_00044124	ANTWEB-casent0055882	Pheidole	megacephala	introduced	Mauritius	Mauritius (Republic of)		Camizard Mt., Bambous	-20.3328	57.723	source	Museum Specimen	ANTWEB
GABI_00044125	ANTWEB-casent0055882-d01	Pheidole	megacephala	introduced	Mauritius	Mauritius (Republic of)		Camizard Mt., Bambous	-20.3328	57.723	source	Museum Specimen	ANTWEB
GABI_00044126	ANTWEB-casent0055883	Pheidole	megacephala	introduced	Mauritius	Mauritius (Republic of)		Camizard Mt., Bambous	-20.3328	57.723	source	Museum Specimen	ANTWEB
GABI_00044127	ANTWEB-casent0055883-d01	Pheidole	megacephala	introduced	Mauritius	Mauritius (Republic of)		Camizard Mt., Bambous	-20.3328	57.723	source	Museum Specimen	ANTWEB
GABI_00044128	ANTWEB-casent0055884	Pheidole	megacephala	introduced	Mauritius	Mauritius (Republic of)		Camizard Mt., Bambous	-20.3328	57.723	source	Museum Specimen	ANTWEB
GABI_00044129	ANTWEB-casent0055884-d01	Pheidole	megacephala	introduced	Mauritius	Mauritius (Republic of)		Camizard Mt., Bambous	-20.3328	57.723	source	Museum Specimen	ANTWEB
GABI_00044130	ANTWEB-casent0055885	Pheidole	megacephala	introduced	Mauritius	Mauritius (Republic of)		Camizard Mt., Bambous	-20.3328	57.723	source	Museum Specimen	ANTWEB
GABI_00044131	ANTWEB-casent0055885-d01	Pheidole	megacephala	introduced	Mauritius	Mauritius (Republic of)		Camizard Mt., Bambous	-20.3328	57.723	source	Museum Specimen	ANTWEB
GABI_00044132	ANTWEB-casent0055886	Pheidole	megacephala	introduced	Mauritius	Mauritius (Republic of)		Camizard Mt., Bambous	-20.3328	57.723	source	Museum Specimen	ANTWEB
GABI_00044133	ANTWEB-casent0055886-d01	Pheidole	megacephala	introduced	Mauritius	Mauritius (Republic of)		Camizard Mt., Bambous	-20.3328	57.723	source	Museum Specimen	ANTWEB
GABI_00044134	ANTWEB-casent0055887	Pheidole	megacephala	introduced	Mauritius	Mauritius (Republic of)		Camizard Mt., Bambous	-20.3328	57.723	source	Museum Specimen	ANTWEB
GABI_00044152	ANTWEB-casent0055903	Pheidole	megacephala	introduced	Mauritius	Mauritius (Republic of)		Camizard Mt., Bambous	-20.3328	57.723	source	Museum Specimen	ANTWEB
GABI_00044153	ANTWEB-casent0055903-d01	Pheidole	megacephala	introduced	Mauritius	Mauritius (Republic of)		Camizard Mt., Bambous	-20.3328	57.723	source	Museum Specimen	ANTWEB
GABI_00044154	ANTWEB-casent0055904	Pheidole	megacephala	introduced	Mauritius	Mauritius (Republic of)		Camizard Mt., Bambous	-20.3328	57.723	source	Museum Specimen	ANTWEB
GABI_00044155	ANTWEB-casent0055905	Pheidole	megacephala	introduced	Mauritius	Mauritius (Republic of)		Camizard Mt., Bambous	-20.3328	57.723	source	Museum Specimen	ANTWEB
GABI_00044219	ANTWEB-casent0055944	Pheidole	megacephala	introduced	Mauritius	Mauritius (Republic of)		Pieter Both Mt., Moka Range	-20.1922	57.5553	source	Museum Specimen	ANTWEB
GABI_00044220	ANTWEB-casent0055945	Pheidole	megacephala	introduced	Mauritius	Mauritius (Republic of)		Pieter Both Mt., Moka Range	-20.1922	57.5553	source	Museum Specimen	ANTWEB
GABI_00044221	ANTWEB-casent0055945-d01	Pheidole	megacephala	introduced	Mauritius	Mauritius (Republic of)		Pieter Both Mt., Moka Range	-20.1922	57.5553	source	Museum Specimen	ANTWEB
GABI_00044222	ANTWEB-casent0055946	Pheidole	megacephala	introduced	Mauritius	Mauritius (Republic of)		Pieter Both Mt., Moka Range	-20.1922	57.5553	source	Museum Specimen	ANTWEB
GABI_00044223	ANTWEB-casent0055946-d01	Pheidole	megacephala	introduced	Mauritius	Mauritius (Republic of)		Pieter Both Mt., Moka Range	-20.1922	57.5553	source	Museum Specimen	ANTWEB
GABI_00044224	ANTWEB-casent0055947	Pheidole	megacephala	introduced	Mauritius	Mauritius (Republic of)		Pieter Both Mt., Moka Range	-20.1922	57.5553	source	Museum Specimen	ANTWEB
GABI_00044225	ANTWEB-casent0055947-d01	Pheidole	megacephala	introduced	Mauritius	Mauritius (Republic of)		Pieter Both Mt., Moka Range	-20.1922	57.5553	source	Museum Specimen	ANTWEB
GABI_00044228	ANTWEB-casent0055951	Pheidole	megacephala	introduced	Mauritius	Mauritius (Republic of)		Pieter Both Mt., Moka Range	-20.1922	57.5553	source	Museum Specimen	ANTWEB
GABI_00044229	ANTWEB-casent0055952	Pheidole	megacephala	introduced	Mauritius	Mauritius (Republic of)		Pieter Both Mt., Moka Range	-20.1922	57.5553	source	Museum Specimen	ANTWEB
GABI_00044230	ANTWEB-casent0055952-d01	Pheidole	megacephala	introduced	Mauritius	Mauritius (Republic of)		Pieter Both Mt., Moka Range	-20.1922	57.5553	source	Museum Specimen	ANTWEB
GABI_00044231	ANTWEB-casent0055953	Pheidole	megacephala	introduced	Mauritius	Mauritius (Republic of)		Pieter Both Mt., Moka Range	-20.1922	57.5553	source	Museum Specimen	ANTWEB
GABI_00044232	ANTWEB-casent0055953-d01	Pheidole	megacephala	introduced	Mauritius	Mauritius (Republic of)		Pieter Both Mt., Moka Range	-20.1922	57.5553	source	Museum Specimen	ANTWEB
GABI_00044233	ANTWEB-casent0055954	Pheidole	megacephala	introduced	Mauritius	Mauritius (Republic of)		Pieter Both Mt., Moka Range	-20.1922	57.5553	source	Museum Specimen	ANTWEB
GABI_00044234	ANTWEB-casent0055954-d01	Pheidole	megacephala	introduced	Mauritius	Mauritius (Republic of)		Pieter Both Mt., Moka Range	-20.1922	57.5553	source	Museum Specimen	ANTWEB
GABI_00044235	ANTWEB-casent0055955	Pheidole	megacephala	introduced	Mauritius	Mauritius (Republic of)		Pieter Both Mt., Moka Range	-20.1922	57.5553	source	Museum Specimen	ANTWEB
GABI_00044236	ANTWEB-casent0055955-d01	Pheidole	megacephala	introduced	Mauritius	Mauritius (Republic of)		Pieter Both Mt., Moka Range	-20.1922	57.5553	source	Museum Specimen	ANTWEB
GABI_00044237	ANTWEB-casent0055956	Pheidole	megacephala	introduced	Mauritius	Mauritius (Republic of)		Pieter Both Mt., Moka Range	-20.1922	57.5553	source	Museum Specimen	ANTWEB
GABI_00044238	ANTWEB-casent0055956-d01	Pheidole	megacephala	introduced	Mauritius	Mauritius (Republic of)		Pieter Both Mt., Moka Range	-20.1922	57.5553	source	Museum Specimen	ANTWEB
GABI_00044239	ANTWEB-casent0055957	Pheidole	megacephala	introduced	Mauritius	Mauritius (Republic of)		Pieter Both Mt., Moka Range	-20.1922	57.5553	source	Museum Specimen	ANTWEB
GABI_00044240	ANTWEB-casent0055957-d01	Pheidole	megacephala	introduced	Mauritius	Mauritius (Republic of)		Pieter Both Mt., Moka Range	-20.1922	57.5553	source	Museum Specimen	ANTWEB
GABI_00044276	ANTWEB-casent0055976	Pheidole	parva	introduced	Mauritius	Mauritius (Republic of)		Ile aux Aigrettes	-20.4205	57.7326	manual	Museum Specimen	ANTWEB
GABI_00044277	ANTWEB-casent0055976-d01	Pheidole	parva	introduced	Mauritius	Mauritius (Republic of)		Ile aux Aigrettes	-20.4205	57.7326	manual	Museum Specimen	ANTWEB
GABI_00044278	ANTWEB-casent0055977	Pheidole	parva	introduced	Mauritius	Mauritius (Republic of)		Ile aux Aigrettes	-20.4205	57.7326	manual	Museum Specimen	ANTWEB
GABI_00044279	ANTWEB-casent0055977-d01	Pheidole	parva	introduced	Mauritius	Mauritius (Republic of)		Ile aux Aigrettes	-20.4205	57.7326	manual	Museum Specimen	ANTWEB
GABI_00044286	ANTWEB-casent0055991	Pheidole	parva	introduced	Mauritius	Mauritius (Republic of)		Ile aux Aigrettes	-20.4205	57.7326	manual	Museum Specimen	ANTWEB
GABI_00044287	ANTWEB-casent0055991-d01	Pheidole	parva	introduced	Mauritius	Mauritius (Republic of)		Ile aux Aigrettes	-20.4205	57.7326	manual	Museum Specimen	ANTWEB
GABI_00044288	ANTWEB-casent0055992	Pheidole	parva	introduced	Mauritius	Mauritius (Republic of)		Ile aux Aigrettes	-20.4205	57.7326	manual	Museum Specimen	ANTWEB
GABI_00044289	ANTWEB-casent0055992-d01	Pheidole	parva	introduced	Mauritius	Mauritius (Republic of)		Ile aux Aigrettes	-20.4205	57.7326	manual	Museum Specimen	ANTWEB
GABI_00044290	ANTWEB-casent0055993	Pheidole	parva	introduced	Mauritius	Mauritius (Republic of)		Ile aux Aigrettes	-20.4205	57.7326	manual	Museum Specimen	ANTWEB
GABI_00044291	ANTWEB-casent0055993-d01	Pheidole	parva	introduced	Mauritius	Mauritius (Republic of)		Ile aux Aigrettes	-20.4205	57.7326	manual	Museum Specimen	ANTWEB
GABI_00044292	ANTWEB-casent0055994	Pheidole	parva	introduced	Mauritius	Mauritius (Republic of)		Ile aux Aigrettes	-20.4205	57.7326	manual	Museum Specimen	ANTWEB
GABI_00044293	ANTWEB-casent0055994-d01	Pheidole	parva	introduced	Mauritius	Mauritius (Republic of)		Ile aux Aigrettes	-20.4205	57.7326	manual	Museum Specimen	ANTWEB
GABI_00044294	ANTWEB-casent0055995	Pheidole	parva	introduced	Mauritius	Mauritius (Republic of)		Ile aux Aigrettes	-20.4205	57.7326	manual	Museum Specimen	ANTWEB
GABI_00044295	ANTWEB-casent0055995-d01	Pheidole	parva	introduced	Mauritius	Mauritius (Republic of)		Ile aux Aigrettes	-20.4205	57.7326	manual	Museum Specimen	ANTWEB
GABI_00044296	ANTWEB-casent0055996	Pheidole	parva	introduced	Mauritius	Mauritius (Republic of)		Ile aux Aigrettes	-20.4205	57.7326	manual	Museum Specimen	ANTWEB
GABI_00044297	ANTWEB-casent0055996-d01	Pheidole	parva	introduced	Mauritius	Mauritius (Republic of)		Ile aux Aigrettes	-20.4205	57.7326	manual	Museum Specimen	ANTWEB
GABI_00044298	ANTWEB-casent0055997	Pheidole	parva	introduced	Mauritius	Mauritius (Republic of)		Ile aux Aigrettes	-20.4205	57.7326	manual	Museum Specimen	ANTWEB
GABI_00044299	ANTWEB-casent0055997-d01	Pheidole	parva	introduced	Mauritius	Mauritius (Republic of)		Ile aux Aigrettes	-20.4205	57.7326	manual	Museum Specimen	ANTWEB
GABI_00044300	ANTWEB-casent0055998	Pheidole	parva	introduced	Mauritius	Mauritius (Republic of)		Ile aux Aigrettes	-20.4205	57.7326	manual	Museum Specimen	ANTWEB
GABI_00044301	ANTWEB-casent0055998-d01	Pheidole	parva	introduced	Mauritius	Mauritius (Republic of)		Ile aux Aigrettes	-20.4205	57.7326	manual	Museum Specimen	ANTWEB
GABI_00044305	ANTWEB-casent0056004	Pheidole	megacephala	introduced	Mauritius	Mauritius (Republic of)		Le Pouce Mt., Moka Range	-20.1985	57.529	source	Museum Specimen	ANTWEB
GABI_00044306	ANTWEB-casent0056004-d01	Pheidole	megacephala	introduced	Mauritius	Mauritius (Republic of)		Le Pouce Mt., Moka Range	-20.1985	57.529	source	Museum Specimen	ANTWEB
GABI_00044307	ANTWEB-casent0056005	Pheidole	megacephala	introduced	Mauritius	Mauritius (Republic of)		Le Pouce Mt., Moka Range	-20.1985	57.529	source	Museum Specimen	ANTWEB
GABI_00044308	ANTWEB-casent0056005-d01	Pheidole	megacephala	introduced	Mauritius	Mauritius (Republic of)		Le Pouce Mt., Moka Range	-20.1985	57.529	source	Museum Specimen	ANTWEB
GABI_00044309	ANTWEB-casent0056006	Pheidole	megacephala	introduced	Mauritius	Mauritius (Republic of)		Le Pouce Mt., Moka Range	-20.1985	57.529	source	Museum Specimen	ANTWEB
GABI_00044310	ANTWEB-casent0056006-d01	Pheidole	megacephala	introduced	Mauritius	Mauritius (Republic of)		Le Pouce Mt., Moka Range	-20.1985	57.529	source	Museum Specimen	ANTWEB
GABI_00044311	ANTWEB-casent0056007	Pheidole	megacephala	introduced	Mauritius	Mauritius (Republic of)		Le Pouce Mt., Moka Range	-20.1985	57.529	source	Museum Specimen	ANTWEB
GABI_00044312	ANTWEB-casent0056007-d01	Pheidole	megacephala	introduced	Mauritius	Mauritius (Republic of)		Le Pouce Mt., Moka Range	-20.1985	57.529	source	Museum Specimen	ANTWEB
GABI_00044313	ANTWEB-casent0056008	Pheidole	megacephala	introduced	Mauritius	Mauritius (Republic of)		Le Pouce Mt., Moka Range	-20.1985	57.529	source	Museum Specimen	ANTWEB
GABI_00044314	ANTWEB-casent0056008-d01	Pheidole	megacephala	introduced	Mauritius	Mauritius (Republic of)		Le Pouce Mt., Moka Range	-20.1985	57.529	source	Museum Specimen	ANTWEB
GABI_00044315	ANTWEB-casent0056009	Pheidole	megacephala	introduced	Mauritius	Mauritius (Republic of)		Le Pouce Mt., Moka Range	-20.1985	57.529	source	Museum Specimen	ANTWEB
GABI_00044316	ANTWEB-casent0056009-d01	Pheidole	megacephala	introduced	Mauritius	Mauritius (Republic of)		Le Pouce Mt., Moka Range	-20.1985	57.529	source	Museum Specimen	ANTWEB
GABI_00044317	ANTWEB-casent0056010	Pheidole	megacephala	introduced	Mauritius	Mauritius (Republic of)		Le Pouce Mt., Moka Range	-20.1985	57.529	source	Museum Specimen	ANTWEB
GABI_00044318	ANTWEB-casent0056010	Pheidole	megacephala	introduced	Mauritius	Mauritius (Republic of)		Le Pouce Mt., Moka Range	-20.1985	57.529	source	Museum Specimen	ANTWEB
GABI_00044319	ANTWEB-casent0056010-d01	Pheidole	megacephala	introduced	Mauritius	Mauritius (Republic of)		Le Pouce Mt., Moka Range	-20.1985	57.529	source	Museum Specimen	ANTWEB
GABI_00044320	ANTWEB-casent0056011	Pheidole	megacephala	introduced	Mauritius	Mauritius (Republic of)		Le Pouce Mt., Moka Range	-20.1985	57.529	source	Museum Specimen	ANTWEB
GABI_00044321	ANTWEB-casent0056011-d01	Pheidole	megacephala	introduced	Mauritius	Mauritius (Republic of)		Le Pouce Mt., Moka Range	-20.1985	57.529	source	Museum Specimen	ANTWEB
GABI_00044322	ANTWEB-casent0056012	Pheidole	megacephala	introduced	Mauritius	Mauritius (Republic of)		Le Pouce Mt., Moka Range	-20.1985	57.529	source	Museum Specimen	ANTWEB
GABI_00044323	ANTWEB-casent0056013	Pheidole	megacephala	introduced	Mauritius	Mauritius (Republic of)		Le Pouce Mt., Moka Range	-20.1985	57.529	source	Museum Specimen	ANTWEB
GABI_00044324	ANTWEB-casent0056014	Pheidole	megacephala	introduced	Mauritius	Mauritius (Republic of)		Le Pouce Mt., Moka Range	-20.1985	57.529	source	Museum Specimen	ANTWEB
GABI_00044325	ANTWEB-casent0056014-d01	Pheidole	megacephala	introduced	Mauritius	Mauritius (Republic of)		Le Pouce Mt., Moka Range	-20.1985	57.529	source	Museum Specimen	ANTWEB
GABI_00044326	ANTWEB-casent0056015	Pheidole	megacephala	introduced	Mauritius	Mauritius (Republic of)		Le Pouce Mt., Moka Range	-20.1985	57.529	source	Museum Specimen	ANTWEB
GABI_00044327	ANTWEB-casent0056015-d01	Pheidole	megacephala	introduced	Mauritius	Mauritius (Republic of)		Le Pouce Mt., Moka Range	-20.1985	57.529	source	Museum Specimen	ANTWEB
GABI_00044328	ANTWEB-casent0056016	Pheidole	megacephala	introduced	Mauritius	Mauritius (Republic of)		Le Pouce Mt., Moka Range	-20.1985	57.529	source	Museum Specimen	ANTWEB
GABI_00044329	ANTWEB-casent0056016-d01	Pheidole	megacephala	introduced	Mauritius	Mauritius (Republic of)		Le Pouce Mt., Moka Range	-20.1985	57.529	source	Museum Specimen	ANTWEB
GABI_00044330	ANTWEB-casent0056017	Pheidole	megacephala	introduced	Mauritius	Mauritius (Republic of)		Le Pouce Mt., Moka Range	-20.1985	57.529	source	Museum Specimen	ANTWEB
GABI_00044331	ANTWEB-casent0056017-d01	Pheidole	megacephala	introduced	Mauritius	Mauritius (Republic of)		Le Pouce Mt., Moka Range	-20.1985	57.529	source	Museum Specimen	ANTWEB
GABI_00044332	ANTWEB-casent0056018	Pheidole	megacephala	introduced	Mauritius	Mauritius (Republic of)		Le Pouce Mt., Moka Range	-20.1985	57.529	source	Museum Specimen	ANTWEB
GABI_00044333	ANTWEB-casent0056018-d01	Pheidole	megacephala	introduced	Mauritius	Mauritius (Republic of)		Le Pouce Mt., Moka Range	-20.1985	57.529	source	Museum Specimen	ANTWEB
GABI_00044334	ANTWEB-casent0056019	Pheidole	megacephala	introduced	Mauritius	Mauritius (Republic of)		Le Pouce Mt., Moka Range	-20.1985	57.529	source	Museum Specimen	ANTWEB
GABI_00044335	ANTWEB-casent0056019-d01	Pheidole	megacephala	introduced	Mauritius	Mauritius (Republic of)		Le Pouce Mt., Moka Range	-20.1985	57.529	source	Museum Specimen	ANTWEB
GABI_00044349	ANTWEB-casent0056036	Pheidole	fervens	introduced	Mauritius	Mauritius (Republic of)		Brise Mt., Bambous	-20.3455	57.7547	source	Museum Specimen	ANTWEB
GABI_00044350	ANTWEB-casent0056036-d01	Pheidole	fervens	introduced	Mauritius	Mauritius (Republic of)		Brise Mt., Bambous	-20.3455	57.7547	source	Museum Specimen	ANTWEB
GABI_00044351	ANTWEB-casent0056037	Pheidole	fervens	introduced	Mauritius	Mauritius (Republic of)		Brise Mt., Bambous	-20.3455	57.7547	source	Museum Specimen	ANTWEB
GABI_00044352	ANTWEB-casent0056037-d01	Pheidole	fervens	introduced	Mauritius	Mauritius (Republic of)		Brise Mt., Bambous	-20.3455	57.7547	source	Museum Specimen	ANTWEB
GABI_00044353	ANTWEB-casent0056038	Pheidole	fervens	introduced	Mauritius	Mauritius (Republic of)		Brise Mt., Bambous	-20.3455	57.7547	source	Museum Specimen	ANTWEB
GABI_00044354	ANTWEB-casent0056038-d01	Pheidole	fervens	introduced	Mauritius	Mauritius (Republic of)		Brise Mt., Bambous	-20.3455	57.7547	source	Museum Specimen	ANTWEB
GABI_00044355	ANTWEB-casent0056039	Pheidole	fervens	introduced	Mauritius	Mauritius (Republic of)		Brise Mt., Bambous	-20.3455	57.7547	source	Museum Specimen	ANTWEB
GABI_00044356	ANTWEB-casent0056039-d01	Pheidole	fervens	introduced	Mauritius	Mauritius (Republic of)		Brise Mt., Bambous	-20.3455	57.7547	source	Museum Specimen	ANTWEB
GABI_00044357	ANTWEB-casent0056040	Pheidole	fervens	introduced	Mauritius	Mauritius (Republic of)		Brise Mt., Bambous	-20.3455	57.7547	source	Museum Specimen	ANTWEB
GABI_00044358	ANTWEB-casent0056040-d01	Pheidole	fervens	introduced	Mauritius	Mauritius (Republic of)		Brise Mt., Bambous	-20.3455	57.7547	source	Museum Specimen	ANTWEB
GABI_00044359	ANTWEB-casent0056041	Pheidole	fervens	introduced	Mauritius	Mauritius (Republic of)		Brise Mt., Bambous	-20.3455	57.7547	source	Museum Specimen	ANTWEB
GABI_00044360	ANTWEB-casent0056041-d01	Pheidole	fervens	introduced	Mauritius	Mauritius (Republic of)		Brise Mt., Bambous	-20.3455	57.7547	source	Museum Specimen	ANTWEB
GABI_00044515	ANTWEB-casent0056486	Pheidole	megacephala	introduced	Mauritius	Mauritius (Republic of)		Petite RiviÃ¨re Noire Mt.	-20.4026	57.4715	Volcano	Museum Specimen	ANTWEB
GABI_00044516	ANTWEB-casent0056486-d01	Pheidole	megacephala	introduced	Mauritius	Mauritius (Republic of)		Petite RiviÃ¨re Noire Mt.	-20.4026	57.4715	Volcano	Museum Specimen	ANTWEB
GABI_00045324	ANTWEB-casent0059592	Pheidole	megacephala	introduced	Mauritius	Mauritius (Republic of)		Pieter Both Mt., Moka Range	-20.1922	57.5553	source	Museum Specimen	ANTWEB
GABI_00045325	ANTWEB-casent0059592-d01	Pheidole	megacephala	introduced	Mauritius	Mauritius (Republic of)		Pieter Both Mt., Moka Range	-20.1922	57.5553	source	Museum Specimen	ANTWEB
GABI_00045326	ANTWEB-casent0059593	Pheidole	megacephala	introduced	Mauritius	Mauritius (Republic of)		Pieter Both Mt., Moka Range	-20.1922	57.5553	source	Museum Specimen	ANTWEB
GABI_00045327	ANTWEB-casent0059593-d01	Pheidole	megacephala	introduced	Mauritius	Mauritius (Republic of)		Pieter Both Mt., Moka Range	-20.1922	57.5553	source	Museum Specimen	ANTWEB
GABI_00045328	ANTWEB-casent0059594	Pheidole	megacephala	introduced	Mauritius	Mauritius (Republic of)		Pieter Both Mt., Moka Range	-20.1922	57.5553	source	Museum Specimen	ANTWEB
GABI_00045329	ANTWEB-casent0059594-d01	Pheidole	megacephala	introduced	Mauritius	Mauritius (Republic of)		Pieter Both Mt., Moka Range	-20.1922	57.5553	source	Museum Specimen	ANTWEB
GABI_00045330	ANTWEB-casent0059595	Pheidole	megacephala	introduced	Mauritius	Mauritius (Republic of)		Pieter Both Mt., Moka Range	-20.1922	57.5553	source	Museum Specimen	ANTWEB
GABI_00045331	ANTWEB-casent0059595-d01	Pheidole	megacephala	introduced	Mauritius	Mauritius (Republic of)		Pieter Both Mt., Moka Range	-20.1922	57.5553	source	Museum Specimen	ANTWEB
GABI_00045332	ANTWEB-casent0059596	Pheidole	megacephala	introduced	Mauritius	Mauritius (Republic of)		Pieter Both Mt., Moka Range	-20.1922	57.5553	source	Museum Specimen	ANTWEB
GABI_00045333	ANTWEB-casent0059596	Pheidole	megacephala	introduced	Mauritius	Mauritius (Republic of)		Pieter Both Mt., Moka Range	-20.1922	57.5553	source	Museum Specimen	ANTWEB
GABI_00045334	ANTWEB-casent0059596-d01	Pheidole	megacephala	introduced	Mauritius	Mauritius (Republic of)		Pieter Both Mt., Moka Range	-20.1922	57.5553	source	Museum Specimen	ANTWEB
GABI_00045335	ANTWEB-casent0059597	Pheidole	megacephala	introduced	Mauritius	Mauritius (Republic of)		Pieter Both Mt., Moka Range	-20.1922	57.5553	source	Museum Specimen	ANTWEB
GABI_00045336	ANTWEB-casent0059597-d01	Pheidole	megacephala	introduced	Mauritius	Mauritius (Republic of)		Pieter Both Mt., Moka Range	-20.1922	57.5553	source	Museum Specimen	ANTWEB
GABI_00045419	ANTWEB-casent0059652	Pheidole	megacephala	introduced	Mauritius	Mauritius (Republic of)		Camizard Mt., Bambous	-20.3328	57.723	source	Museum Specimen	ANTWEB
GABI_00045420	ANTWEB-casent0059652-d01	Pheidole	megacephala	introduced	Mauritius	Mauritius (Republic of)		Camizard Mt., Bambous	-20.3328	57.723	source	Museum Specimen	ANTWEB
GABI_00045421	ANTWEB-casent0059653	Pheidole	megacephala	introduced	Mauritius	Mauritius (Republic of)		Camizard Mt., Bambous	-20.3328	57.723	source	Museum Specimen	ANTWEB
GABI_00045422	ANTWEB-casent0059653-d01	Pheidole	megacephala	introduced	Mauritius	Mauritius (Republic of)		Camizard Mt., Bambous	-20.3328	57.723	source	Museum Specimen	ANTWEB
GABI_00045423	ANTWEB-casent0059654	Pheidole	megacephala	introduced	Mauritius	Mauritius (Republic of)		Camizard Mt., Bambous	-20.3328	57.723	source	Museum Specimen	ANTWEB
GABI_00045424	ANTWEB-casent0059654-d01	Pheidole	megacephala	introduced	Mauritius	Mauritius (Republic of)		Camizard Mt., Bambous	-20.3328	57.723	source	Museum Specimen	ANTWEB
GABI_00045425	ANTWEB-casent0059655	Pheidole	megacephala	introduced	Mauritius	Mauritius (Republic of)		Camizard Mt., Bambous	-20.3328	57.723	source	Museum Specimen	ANTWEB
GABI_00045426	ANTWEB-casent0059655-d01	Pheidole	megacephala	introduced	Mauritius	Mauritius (Republic of)		Camizard Mt., Bambous	-20.3328	57.723	source	Museum Specimen	ANTWEB
GABI_00045427	ANTWEB-casent0059656	Pheidole	megacephala	introduced	Mauritius	Mauritius (Republic of)		Camizard Mt., Bambous	-20.3328	57.723	source	Museum Specimen	ANTWEB
GABI_00045428	ANTWEB-casent0059656-d01	Pheidole	megacephala	introduced	Mauritius	Mauritius (Republic of)		Camizard Mt., Bambous	-20.3328	57.723	source	Museum Specimen	ANTWEB
GABI_00045429	ANTWEB-casent0059657	Pheidole	megacephala	introduced	Mauritius	Mauritius (Republic of)		Camizard Mt., Bambous	-20.3328	57.723	source	Museum Specimen	ANTWEB
GABI_00045430	ANTWEB-casent0059657-d01	Pheidole	megacephala	introduced	Mauritius	Mauritius (Republic of)		Camizard Mt., Bambous	-20.3328	57.723	source	Museum Specimen	ANTWEB
GABI_00045457	ANTWEB-casent0059671	Pheidole	megacephala	introduced	Mauritius	Mauritius (Republic of)		Camizard Mt., Bambous	-20.3328	57.723	source	Museum Specimen	ANTWEB
GABI_00045458	ANTWEB-casent0059671-d01	Pheidole	megacephala	introduced	Mauritius	Mauritius (Republic of)		Camizard Mt., Bambous	-20.3328	57.723	source	Museum Specimen	ANTWEB
GABI_00045459	ANTWEB-casent0059672	Pheidole	megacephala	introduced	Mauritius	Mauritius (Republic of)		Camizard Mt., Bambous	-20.3328	57.723	source	Museum Specimen	ANTWEB
GABI_00045460	ANTWEB-casent0059672-d01	Pheidole	megacephala	introduced	Mauritius	Mauritius (Republic of)		Camizard Mt., Bambous	-20.3328	57.723	source	Museum Specimen	ANTWEB
GABI_00045461	ANTWEB-casent0059673	Pheidole	megacephala	introduced	Mauritius	Mauritius (Republic of)		Camizard Mt., Bambous	-20.3328	57.723	source	Museum Specimen	ANTWEB
GABI_00045462	ANTWEB-casent0059673-d01	Pheidole	megacephala	introduced	Mauritius	Mauritius (Republic of)		Camizard Mt., Bambous	-20.3328	57.723	source	Museum Specimen	ANTWEB
GABI_00045463	ANTWEB-casent0059674	Pheidole	megacephala	introduced	Mauritius	Mauritius (Republic of)		Camizard Mt., Bambous	-20.3328	57.723	source	Museum Specimen	ANTWEB
GABI_00045640	ANTWEB-casent0059786	Pheidole	fervens	introduced	Mauritius	Mauritius (Republic of)		Brise Mt., Bambous	-20.3455	57.7547	source	Museum Specimen	ANTWEB
GABI_00045641	ANTWEB-casent0059786-d01	Pheidole	fervens	introduced	Mauritius	Mauritius (Republic of)		Brise Mt., Bambous	-20.3455	57.7547	source	Museum Specimen	ANTWEB
GABI_00045642	ANTWEB-casent0059787	Pheidole	fervens	introduced	Mauritius	Mauritius (Republic of)		Brise Mt., Bambous	-20.3455	57.7547	source	Museum Specimen	ANTWEB
GABI_00045643	ANTWEB-casent0059787-d01	Pheidole	fervens	introduced	Mauritius	Mauritius (Republic of)		Brise Mt., Bambous	-20.3455	57.7547	source	Museum Specimen	ANTWEB
GABI_00045644	ANTWEB-casent0059788	Pheidole	fervens	introduced	Mauritius	Mauritius (Republic of)		Brise Mt., Bambous	-20.3455	57.7547	source	Museum Specimen	ANTWEB
GABI_00045645	ANTWEB-casent0059788-d01	Pheidole	fervens	introduced	Mauritius	Mauritius (Republic of)		Brise Mt., Bambous	-20.3455	57.7547	source	Museum Specimen	ANTWEB
GABI_00045646	ANTWEB-casent0059789	Pheidole	fervens	introduced	Mauritius	Mauritius (Republic of)		Brise Mt., Bambous	-20.3455	57.7547	source	Museum Specimen	ANTWEB
GABI_00045647	ANTWEB-casent0059789-d01	Pheidole	fervens	introduced	Mauritius	Mauritius (Republic of)		Brise Mt., Bambous	-20.3455	57.7547	source	Museum Specimen	ANTWEB
GABI_00045648	ANTWEB-casent0059790	Pheidole	fervens	introduced	Mauritius	Mauritius (Republic of)		Brise Mt., Bambous	-20.3455	57.7547	source	Museum Specimen	ANTWEB
GABI_00045649	ANTWEB-casent0059790-d01	Pheidole	fervens	introduced	Mauritius	Mauritius (Republic of)		Brise Mt., Bambous	-20.3455	57.7547	source	Museum Specimen	ANTWEB
GABI_00045984	ANTWEB-casent0060108	Pheidole	megacephala	introduced	Mauritius	Mauritius (Republic of)		Basin Blanc	-20.4532	57.4777	source	Museum Specimen	ANTWEB
GABI_00046170	ANTWEB-casent0060250	Pheidole	fervens	introduced	Mauritius	Mauritius (Republic of)		Brise Mt., Bambous	-20.3455	57.7547	source	Museum Specimen	ANTWEB
GABI_00046171	ANTWEB-casent0060250	Pheidole	fervens	introduced	Mauritius	Mauritius (Republic of)		Brise Mt., Bambous	-20.3455	57.7547	source	Museum Specimen	ANTWEB
GABI_00046172	ANTWEB-casent0060250-d01	Pheidole	fervens	introduced	Mauritius	Mauritius (Republic of)		Brise Mt., Bambous	-20.3455	57.7547	source	Museum Specimen	ANTWEB
GABI_00046173	ANTWEB-casent0060251	Pheidole	fervens	introduced	Mauritius	Mauritius (Republic of)		Brise Mt., Bambous	-20.3455	57.7547	source	Museum Specimen	ANTWEB
GABI_00046174	ANTWEB-casent0060251-d01	Pheidole	fervens	introduced	Mauritius	Mauritius (Republic of)		Brise Mt., Bambous	-20.3455	57.7547	source	Museum Specimen	ANTWEB
GABI_00046175	ANTWEB-casent0060252	Pheidole	fervens	introduced	Mauritius	Mauritius (Republic of)		Brise Mt., Bambous	-20.3455	57.7547	source	Museum Specimen	ANTWEB
GABI_00046176	ANTWEB-casent0060252-d01	Pheidole	fervens	introduced	Mauritius	Mauritius (Republic of)		Brise Mt., Bambous	-20.3455	57.7547	source	Museum Specimen	ANTWEB
GABI_00046177	ANTWEB-casent0060253	Pheidole	fervens	introduced	Mauritius	Mauritius (Republic of)		Brise Mt., Bambous	-20.3455	57.7547	source	Museum Specimen	ANTWEB
GABI_00046178	ANTWEB-casent0060253-d01	Pheidole	fervens	introduced	Mauritius	Mauritius (Republic of)		Brise Mt., Bambous	-20.3455	57.7547	source	Museum Specimen	ANTWEB
GABI_00046179	ANTWEB-casent0060254	Pheidole	parva	introduced	Mauritius	Mauritius (Republic of)		Brise Mt., Bambous	-20.3455	57.7547	source	Museum Specimen	ANTWEB
GABI_00046180	ANTWEB-casent0060254-d01	Pheidole	parva	introduced	Mauritius	Mauritius (Republic of)		Brise Mt., Bambous	-20.3455	57.7547	source	Museum Specimen	ANTWEB
GABI_00046181	ANTWEB-casent0060255	Pheidole	parva	introduced	Mauritius	Mauritius (Republic of)		Brise Mt., Bambous	-20.3455	57.7547	source	Museum Specimen	ANTWEB
GABI_00046182	ANTWEB-casent0060255-d01	Pheidole	parva	introduced	Mauritius	Mauritius (Republic of)		Brise Mt., Bambous	-20.3455	57.7547	source	Museum Specimen	ANTWEB
GABI_00046349	ANTWEB-casent0060395	Pheidole	parva	introduced	Mauritius	Mauritius (Republic of)		Ile aux Aigrettes	-20.4205	57.7326	manual	Museum Specimen	ANTWEB
GABI_00046350	ANTWEB-casent0060395-d01	Pheidole	parva	introduced	Mauritius	Mauritius (Republic of)		Ile aux Aigrettes	-20.4205	57.7326	manual	Museum Specimen	ANTWEB
GABI_00046351	ANTWEB-casent0060396	Pheidole	parva	introduced	Mauritius	Mauritius (Republic of)		Ile aux Aigrettes	-20.4205	57.7326	manual	Museum Specimen	ANTWEB
GABI_00046352	ANTWEB-casent0060396-d01	Pheidole	parva	introduced	Mauritius	Mauritius (Republic of)		Ile aux Aigrettes	-20.4205	57.7326	manual	Museum Specimen	ANTWEB
GABI_00046357	ANTWEB-casent0060399	Pheidole	megacephala	introduced	Mauritius	Mauritius (Republic of)		Ile aux Aigrettes	-20.4205	57.7326	manual	Museum Specimen	ANTWEB
GABI_00046566	ANTWEB-casent0060579	Pheidole	fervens	introduced	Mauritius	Mauritius (Republic of)		Brise Mt., Bambous	-20.3455	57.7547	source	Museum Specimen	ANTWEB
GABI_00046567	ANTWEB-casent0060579-d01	Pheidole	fervens	introduced	Mauritius	Mauritius (Republic of)		Brise Mt., Bambous	-20.3455	57.7547	source	Museum Specimen	ANTWEB
GABI_00046568	ANTWEB-casent0060580	Pheidole	fervens	introduced	Mauritius	Mauritius (Republic of)		Brise Mt., Bambous	-20.3455	57.7547	source	Museum Specimen	ANTWEB
GABI_00046569	ANTWEB-casent0060580-d01	Pheidole	fervens	introduced	Mauritius	Mauritius (Republic of)		Brise Mt., Bambous	-20.3455	57.7547	source	Museum Specimen	ANTWEB
GABI_00046570	ANTWEB-casent0060581	Pheidole	fervens	introduced	Mauritius	Mauritius (Republic of)		Brise Mt., Bambous	-20.3455	57.7547	source	Museum Specimen	ANTWEB
GABI_00046571	ANTWEB-casent0060581-d01	Pheidole	fervens	introduced	Mauritius	Mauritius (Republic of)		Brise Mt., Bambous	-20.3455	57.7547	source	Museum Specimen	ANTWEB
GABI_00046572	ANTWEB-casent0060582	Pheidole	fervens	introduced	Mauritius	Mauritius (Republic of)		Brise Mt., Bambous	-20.3455	57.7547	source	Museum Specimen	ANTWEB
GABI_00046573	ANTWEB-casent0060582-d01	Pheidole	fervens	introduced	Mauritius	Mauritius (Republic of)		Brise Mt., Bambous	-20.3455	57.7547	source	Museum Specimen	ANTWEB
GABI_00046574	ANTWEB-casent0060583	Pheidole	fervens	introduced	Mauritius	Mauritius (Republic of)		Brise Mt., Bambous	-20.3455	57.7547	source	Museum Specimen	ANTWEB
GABI_00046575	ANTWEB-casent0060583-d01	Pheidole	fervens	introduced	Mauritius	Mauritius (Republic of)		Brise Mt., Bambous	-20.3455	57.7547	source	Museum Specimen	ANTWEB
GABI_00046576	ANTWEB-casent0060584	Pheidole	fervens	introduced	Mauritius	Mauritius (Republic of)		Brise Mt., Bambous	-20.3455	57.7547	source	Museum Specimen	ANTWEB
GABI_00046577	ANTWEB-casent0060584-d01	Pheidole	fervens	introduced	Mauritius	Mauritius (Republic of)		Brise Mt., Bambous	-20.3455	57.7547	source	Museum Specimen	ANTWEB
GABI_00047449	ANTWEB-casent0063124	Pheidole	megacephala	introduced		Reunion Island	Saint-Denis	Le Port	-20.9492	55.3095	source	Museum Specimen	ANTWEB
GABI_00047450	ANTWEB-casent0063124	Pheidole	megacephala	introduced		Reunion Island	Saint-Denis	Le Port	-20.9492	55.3095	source	Museum Specimen	ANTWEB
GABI_00047451	ANTWEB-casent0063124-d01	Pheidole	megacephala	introduced		Reunion Island	Saint-Denis	Le Port	-20.9492	55.3095	source	Museum Specimen	ANTWEB
GABI_00048673	ANTWEB-casent0067211	Pheidole	indica	introduced	Madagascar	Madagascar	Toamasina	Parc National Mananara-Nord, 7.1 km 261Â° Antanambe	-16.455	49.7875	source	Museum Specimen	ANTWEB
GABI_00048674	ANTWEB-casent0067211	Pheidole	indica	introduced	Madagascar	Madagascar	Toamasina	Parc National Mananara-Nord, 7.1 km 261Â° Antanambe	-16.455	49.7875	source	Museum Specimen	ANTWEB
GABI_00048675	ANTWEB-casent0067211-d01	Pheidole	indica	introduced	Madagascar	Madagascar	Toamasina	Parc National Mananara-Nord, 7.1 km 261Â° Antanambe	-16.455	49.7875	source	Museum Specimen	ANTWEB
GABI_00048861	ANTWEB-casent0067387	Pheidole	indica	introduced	Madagascar	Madagascar	Toamasina	Analalava, 7.0 km 255Â° Mahavelona	-17.7095	49.454	source	Museum Specimen	ANTWEB
GABI_00048862	ANTWEB-casent0067387	Pheidole	indica	introduced	Madagascar	Madagascar	Toamasina	Analalava, 7.0 km 255Â° Mahavelona	-17.7095	49.454	source	Museum Specimen	ANTWEB
GABI_00049061	ANTWEB-casent0067673	Pheidole	indica	introduced	Madagascar	Madagascar	Toamasina	Reserve Betampona, Camp Vohitsivalana, 37.1 km 338Â° Toamasina	-17.8867	49.2025	source	Museum Specimen	ANTWEB
GABI_00049062	ANTWEB-casent0067673	Pheidole	indica	introduced	Madagascar	Madagascar	Toamasina	Reserve Betampona, Camp Vohitsivalana, 37.1 km 338Â° Toamasina	-17.8867	49.2025	source	Museum Specimen	ANTWEB
GABI_00049065	ANTWEB-casent0067676	Pheidole	indica	introduced	Madagascar	Madagascar	Toamasina	Reserve Betampona, Camp Vohitsivalana, 37.1 km 338Â° Toamasina	-17.8867	49.2025	source	Museum Specimen	ANTWEB
GABI_00049066	ANTWEB-casent0067676	Pheidole	indica	introduced	Madagascar	Madagascar	Toamasina	Reserve Betampona, Camp Vohitsivalana, 37.1 km 338Â° Toamasina	-17.8867	49.2025	source	Museum Specimen	ANTWEB
GABI_00049118	ANTWEB-casent0067740	Pheidole	indica	introduced	Madagascar	Madagascar	Toamasina	Reserve Betampona, Camp Vohitsivalana, 37.1 km 338Â° Toamasina	-17.8867	49.2025	source	Museum Specimen	ANTWEB
GABI_00049119	ANTWEB-casent0067740	Pheidole	indica	introduced	Madagascar	Madagascar	Toamasina	Reserve Betampona, Camp Vohitsivalana, 37.1 km 338Â° Toamasina	-17.8867	49.2025	source	Museum Specimen	ANTWEB
GABI_00049120	ANTWEB-casent0067745	Pheidole	indica	introduced	Madagascar	Madagascar	Toamasina	Reserve Betampona, Camp Vohitsivalana, 37.1 km 338Â° Toamasina	-17.8867	49.2025	source	Museum Specimen	ANTWEB
GABI_00049121	ANTWEB-casent0067745	Pheidole	indica	introduced	Madagascar	Madagascar	Toamasina	Reserve Betampona, Camp Vohitsivalana, 37.1 km 338Â° Toamasina	-17.8867	49.2025	source	Museum Specimen	ANTWEB
GABI_00049172	ANTWEB-casent0067829	Pheidole	indica	introduced	Madagascar	Madagascar	Toamasina	Reserve Betampona, Camp Rendrirendry 34.1 km 332Â° Toamasina	-17.924	49.1997	source	Museum Specimen	ANTWEB
GABI_00049173	ANTWEB-casent0067829	Pheidole	indica	introduced	Madagascar	Madagascar	Toamasina	Reserve Betampona, Camp Rendrirendry 34.1 km 332Â° Toamasina	-17.924	49.1997	source	Museum Specimen	ANTWEB
GABI_00049174	ANTWEB-casent0067830	Pheidole	indica	introduced	Madagascar	Madagascar	Toamasina	Reserve Betampona, Camp Rendrirendry 34.1 km 332Â° Toamasina	-17.924	49.1997	source	Museum Specimen	ANTWEB
GABI_00049175	ANTWEB-casent0067830	Pheidole	indica	introduced	Madagascar	Madagascar	Toamasina	Reserve Betampona, Camp Rendrirendry 34.1 km 332Â° Toamasina	-17.924	49.1997	source	Museum Specimen	ANTWEB
GABI_00049197	ANTWEB-casent0067890	Pheidole	indica	introduced	Madagascar	Madagascar	Toamasina	Reserve Betampona, Camp Vohitsivalana, 37.1 km 338Â° Toamasina	-17.8867	49.2025	source	Museum Specimen	ANTWEB
GABI_00049198	ANTWEB-casent0067890	Pheidole	indica	introduced	Madagascar	Madagascar	Toamasina	Reserve Betampona, Camp Vohitsivalana, 37.1 km 338Â° Toamasina	-17.8867	49.2025	source	Museum Specimen	ANTWEB
GABI_00049211	ANTWEB-casent0067914	Pheidole	indica	introduced	Madagascar	Madagascar	Toamasina	Reserve Betampona, Camp Vohitsivalana, 37.1 km 338Â° Toamasina	-17.8867	49.2025	source	Museum Specimen	ANTWEB
GABI_00049212	ANTWEB-casent0067914	Pheidole	indica	introduced	Madagascar	Madagascar	Toamasina	Reserve Betampona, Camp Vohitsivalana, 37.1 km 338Â° Toamasina	-17.8867	49.2025	source	Museum Specimen	ANTWEB
GABI_00049270	ANTWEB-casent0068017	Pheidole	indica	introduced	Madagascar	Madagascar	Toamasina	Reserve Betampona, Camp Rendrirendry 34.1 km 332Â° Toamasina	-17.924	49.1997	source	Museum Specimen	ANTWEB
GABI_00049271	ANTWEB-casent0068017	Pheidole	indica	introduced	Madagascar	Madagascar	Toamasina	Reserve Betampona, Camp Rendrirendry 34.1 km 332Â° Toamasina	-17.924	49.1997	source	Museum Specimen	ANTWEB
GABI_00049274	ANTWEB-casent0068022	Pheidole	indica	introduced	Madagascar	Madagascar	Toamasina	Reserve Betampona, Camp Rendrirendry 34.1 km 332Â° Toamasina	-17.924	49.1997	source	Museum Specimen	ANTWEB
GABI_00049275	ANTWEB-casent0068022	Pheidole	indica	introduced	Madagascar	Madagascar	Toamasina	Reserve Betampona, Camp Rendrirendry 34.1 km 332Â° Toamasina	-17.924	49.1997	source	Museum Specimen	ANTWEB
GABI_00049307	ANTWEB-casent0068064	Pheidole	indica	introduced	Madagascar	Madagascar	Toamasina	Reserve Betampona, Camp Vohitsivalana, 37.1 km 338Â° Toamasina	-17.8867	49.2025	source	Museum Specimen	ANTWEB
GABI_00049308	ANTWEB-casent0068064	Pheidole	indica	introduced	Madagascar	Madagascar	Toamasina	Reserve Betampona, Camp Vohitsivalana, 37.1 km 338Â° Toamasina	-17.8867	49.2025	source	Museum Specimen	ANTWEB
GABI_00049586	ANTWEB-casent0068425	Pheidole	indica	introduced	Madagascar	Madagascar	Toamasina	Reserve Betampona, Camp Rendrirendry 34.1 km 332Â° Toamasina	-17.924	49.1997	source	Museum Specimen	ANTWEB
GABI_00049794	ANTWEB-casent0068927	Pheidole	indica	introduced	Madagascar	Madagascar	Toamasina	Parc National Mananara-Nord, 7.1 km 261Â° Antanambe	-16.455	49.7875	source	Museum Specimen	ANTWEB
GABI_00049963	ANTWEB-casent0069171	Pheidole	indica	introduced	Madagascar	Madagascar	Toamasina	Reserve Betampona, Camp Vohitsivalana, 37.1 km 338Â° Toamasina	-17.8867	49.2025	source	Museum Specimen	ANTWEB
GABI_00049964	ANTWEB-casent0069174	Pheidole	indica	introduced	Madagascar	Madagascar	Toamasina	Reserve Betampona, Camp Vohitsivalana, 37.1 km 338Â° Toamasina	-17.8867	49.2025	source	Museum Specimen	ANTWEB
GABI_00049965	ANTWEB-casent0069178	Pheidole	indica	introduced	Madagascar	Madagascar	Toamasina	Reserve Betampona, Camp Vohitsivalana, 37.1 km 338Â° Toamasina	-17.8867	49.2025	source	Museum Specimen	ANTWEB
GABI_00049966	ANTWEB-casent0069191	Pheidole	indica	introduced	Madagascar	Madagascar	Toamasina	Reserve Betampona, Camp Vohitsivalana, 37.1 km 338Â° Toamasina	-17.8867	49.2025	source	Museum Specimen	ANTWEB
GABI_00049967	ANTWEB-casent0069196	Pheidole	indica	introduced	Madagascar	Madagascar	Toamasina	Reserve Betampona, Camp Vohitsivalana, 37.1 km 338Â° Toamasina	-17.8867	49.2025	source	Museum Specimen	ANTWEB
GABI_00049968	ANTWEB-casent0069196-d01	Pheidole	indica	introduced	Madagascar	Madagascar	Toamasina	Reserve Betampona, Camp Vohitsivalana, 37.1 km 338Â° Toamasina	-17.8867	49.2025	source	Museum Specimen	ANTWEB
GABI_00049970	ANTWEB-casent0069199	Pheidole	indica	introduced	Madagascar	Madagascar	Toamasina	Reserve Betampona, Camp Vohitsivalana, 37.1 km 338Â° Toamasina	-17.8867	49.2025	source	Museum Specimen	ANTWEB
GABI_00049971	ANTWEB-casent0069200	Pheidole	indica	introduced	Madagascar	Madagascar	Toamasina	Reserve Betampona, Camp Vohitsivalana, 37.1 km 338Â° Toamasina	-17.8867	49.2025	source	Museum Specimen	ANTWEB
GABI_00050011	ANTWEB-casent0069301	Pheidole	indica	introduced	Madagascar	Madagascar	Toamasina	Reserve Betampona, Camp Vohitsivalana, 37.1 km 338Â° Toamasina	-17.8867	49.2025	source	Museum Specimen	ANTWEB
GABI_00050012	ANTWEB-casent0069312	Pheidole	indica	introduced	Madagascar	Madagascar	Toamasina	Reserve Betampona, Camp Vohitsivalana, 37.1 km 338Â° Toamasina	-17.8867	49.2025	source	Museum Specimen	ANTWEB
GABI_00050013	ANTWEB-casent0069324	Pheidole	indica	introduced	Madagascar	Madagascar	Toamasina	Reserve Betampona, Camp Vohitsivalana, 37.1 km 338Â° Toamasina	-17.8867	49.2025	source	Museum Specimen	ANTWEB
GABI_00050014	ANTWEB-casent0069326	Pheidole	indica	introduced	Madagascar	Madagascar	Toamasina	Reserve Betampona, Camp Vohitsivalana, 37.1 km 338Â° Toamasina	-17.8867	49.2025	source	Museum Specimen	ANTWEB
GABI_00050064	ANTWEB-casent0069440	Pheidole	indica	introduced	Madagascar	Madagascar	Toamasina	Parc National Mananara-Nord, 7.1 km 261Â° Antanambe	-16.455	49.7875	source	Museum Specimen	ANTWEB
GABI_00050068	ANTWEB-casent0069450	Pheidole	indica	introduced	Madagascar	Madagascar	Toamasina	Parc National Mananara-Nord, 7.1 km 261Â° Antanambe	-16.455	49.7875	source	Museum Specimen	ANTWEB
GABI_00050072	ANTWEB-casent0069461	Pheidole	indica	introduced	Madagascar	Madagascar	Toamasina	Parc National Mananara-Nord, 7.1 km 261Â° Antanambe	-16.455	49.7875	source	Museum Specimen	ANTWEB
GABI_00050104	ANTWEB-casent0069583	Pheidole	indica	introduced	Madagascar	Madagascar	Toamasina	Parc National Mananara-Nord, 7.1 km 261Â° Antanambe	-16.455	49.7875	source	Museum Specimen	ANTWEB
GABI_00050106	ANTWEB-casent0069590	Pheidole	indica	introduced	Madagascar	Madagascar	Toamasina	Parc National Mananara-Nord, 7.1 km 261Â° Antanambe	-16.455	49.7875	source	Museum Specimen	ANTWEB
GABI_00050108	ANTWEB-casent0069600	Pheidole	indica	introduced	Madagascar	Madagascar	Toamasina	Parc National Mananara-Nord, 7.1 km 261Â° Antanambe	-16.455	49.7875	source	Museum Specimen	ANTWEB
GABI_00050109	ANTWEB-casent0069607	Pheidole	indica	introduced	Madagascar	Madagascar	Toamasina	Parc National Mananara-Nord, 7.1 km 261Â° Antanambe	-16.455	49.7875	source	Museum Specimen	ANTWEB
GABI_00050125	ANTWEB-casent0069622	Pheidole	indica	introduced	Madagascar	Madagascar	Toamasina	Ile Sainte Marie, ForÃªt Kalalao, 9.9 km 34Â° Ambodifotatra	-16.9225	49.8873	source	Museum Specimen	ANTWEB
GABI_00050126	ANTWEB-casent0069625	Pheidole	indica	introduced	Madagascar	Madagascar	Toamasina	Ile Sainte Marie, ForÃªt Kalalao, 9.9 km 34Â° Ambodifotatra	-16.9225	49.8873	source	Museum Specimen	ANTWEB
GABI_00050130	ANTWEB-casent0069633	Pheidole	indica	introduced	Madagascar	Madagascar	Toamasina	Ile Sainte Marie, ForÃªt Kalalao, 9.9 km 34Â° Ambodifotatra	-16.9225	49.8873	source	Museum Specimen	ANTWEB
GABI_00050271	ANTWEB-casent0069812	Pheidole	indica	introduced	Madagascar	Madagascar	Toamasina	Ile Sainte Marie, ForÃªt Kalalao, 9.9 km 34Â° Ambodifotatra	-16.9225	49.8873	source	Museum Specimen	ANTWEB
GABI_00050272	ANTWEB-casent0069818	Pheidole	indica	introduced	Madagascar	Madagascar	Toamasina	Ile Sainte Marie, ForÃªt Kalalao, 9.9 km 34Â° Ambodifotatra	-16.9225	49.8873	source	Museum Specimen	ANTWEB
GABI_00050707	ANTWEB-casent0070822	Pheidole	megacephala	native	Madagascar	Madagascar	Fianarantsoa	ForÃªt de Vevembe, 66.6 km 293Â° Farafangana	-22.791	47.1818	source	Museum Specimen	ANTWEB
GABI_00050859	ANTWEB-casent0071161	Pheidole	megacephala	native	Madagascar	Madagascar	Fianarantsoa	ForÃªt de Vevembe, 66.6 km 293Â° Farafangana	-22.791	47.1818	source	Museum Specimen	ANTWEB
GABI_00050867	ANTWEB-casent0071167	Pheidole	megacephala	native	Madagascar	Madagascar	Fianarantsoa	Farafangana	-22.8197	47.83	source	Museum Specimen	ANTWEB
GABI_00050871	ANTWEB-casent0071171	Pheidole	megacephala	native	Madagascar	Madagascar	Fianarantsoa	Farafangana	-22.8197	47.83	source	Museum Specimen	ANTWEB
GABI_00050884	ANTWEB-casent0071184	Pheidole	megacephala	native	Madagascar	Madagascar	Fianarantsoa	Farafangana	-22.8197	47.83	source	Museum Specimen	ANTWEB
GABI_00050885	ANTWEB-casent0071185	Pheidole	megacephala	native	Madagascar	Madagascar	Fianarantsoa	Farafangana	-22.8197	47.83	source	Museum Specimen	ANTWEB
GABI_00050886	ANTWEB-casent0071186	Pheidole	megacephala	native	Madagascar	Madagascar	Fianarantsoa	Farafangana	-22.8197	47.83	source	Museum Specimen	ANTWEB
GABI_00050887	ANTWEB-casent0071186	Pheidole	megacephala	native	Madagascar	Madagascar	Fianarantsoa	Farafangana	-22.8197	47.83	source	Museum Specimen	ANTWEB
GABI_00050888	ANTWEB-casent0071187	Pheidole	megacephala	native	Madagascar	Madagascar	Fianarantsoa	Farafangana	-22.8197	47.83	source	Museum Specimen	ANTWEB
GABI_00050891	ANTWEB-casent0071191	Pheidole	megacephala	native	Madagascar	Madagascar	Fianarantsoa	Farafangana	-22.8197	47.83	source	Museum Specimen	ANTWEB
GABI_00050892	ANTWEB-casent0071191	Pheidole	megacephala	native	Madagascar	Madagascar	Fianarantsoa	Farafangana	-22.8197	47.83	source	Museum Specimen	ANTWEB
GABI_00050893	ANTWEB-casent0071191-d01	Pheidole	megacephala	native	Madagascar	Madagascar	Fianarantsoa	Farafangana	-22.8197	47.83	source	Museum Specimen	ANTWEB
GABI_00050894	ANTWEB-casent0071191-d02	Pheidole	megacephala	native	Madagascar	Madagascar	Fianarantsoa	Farafangana	-22.8197	47.83	source	Museum Specimen	ANTWEB
GABI_00050895	ANTWEB-casent0071192	Pheidole	megacephala	native	Madagascar	Madagascar	Fianarantsoa	Farafangana	-22.8197	47.83	source	Museum Specimen	ANTWEB
GABI_00050896	ANTWEB-casent0071192	Pheidole	megacephala	native	Madagascar	Madagascar	Fianarantsoa	Farafangana	-22.8197	47.83	source	Museum Specimen	ANTWEB
GABI_00050901	ANTWEB-casent0071198	Pheidole	megacephala	native	Madagascar	Madagascar	Fianarantsoa	Farafangana	-22.8197	47.83	source	Museum Specimen	ANTWEB
GABI_00050902	ANTWEB-casent0071198	Pheidole	megacephala	native	Madagascar	Madagascar	Fianarantsoa	Farafangana	-22.8197	47.83	source	Museum Specimen	ANTWEB
GABI_00051087	ANTWEB-casent0071470	Pheidole	megacephala	native	Madagascar	Madagascar	Fianarantsoa	Tsaranoro, 32.8 km 230Â° Ambalavao	-22.0832	46.774	source	Museum Specimen	ANTWEB
GABI_00051088	ANTWEB-casent0071470	Pheidole	megacephala	native	Madagascar	Madagascar	Fianarantsoa	Tsaranoro, 32.8 km 230Â° Ambalavao	-22.0832	46.774	source	Museum Specimen	ANTWEB
GABI_00051334	ANTWEB-casent0071783	Pheidole	megacephala	native	Madagascar	Madagascar	Fianarantsoa	Manakara	-22.1482	48.0227	source	Museum Specimen	ANTWEB
GABI_00051345	ANTWEB-casent0071790	Pheidole	megacephala	native	Madagascar	Madagascar	Fianarantsoa	Manakara	-22.1482	48.0227	source	Museum Specimen	ANTWEB
GABI_00051346	ANTWEB-casent0071790	Pheidole	megacephala	native	Madagascar	Madagascar	Fianarantsoa	Manakara	-22.1482	48.0227	source	Museum Specimen	ANTWEB
GABI_00051347	ANTWEB-casent0071790-d01	Pheidole	megacephala	native	Madagascar	Madagascar	Fianarantsoa	Manakara	-22.1482	48.0227	source	Museum Specimen	ANTWEB
GABI_00051349	ANTWEB-casent0071792	Pheidole	megacephala	native	Madagascar	Madagascar	Fianarantsoa	Manakara	-22.1482	48.0227	source	Museum Specimen	ANTWEB
GABI_00051352	ANTWEB-casent0071795	Pheidole	megacephala	native	Madagascar	Madagascar	Fianarantsoa	Manakara	-22.1482	48.0227	source	Museum Specimen	ANTWEB
GABI_00051353	ANTWEB-casent0071795	Pheidole	megacephala	native	Madagascar	Madagascar	Fianarantsoa	Manakara	-22.1482	48.0227	source	Museum Specimen	ANTWEB
GABI_00051356	ANTWEB-casent0071797	Pheidole	megacephala	native	Madagascar	Madagascar	Fianarantsoa	Manakara	-22.1482	48.0227	source	Museum Specimen	ANTWEB
GABI_00051405	ANTWEB-casent0071889	Pheidole	indica	introduced	Madagascar	Madagascar	Toamasina	Reserve Betampona, Camp Rendrirendry 34.1 km 332Â° Toamasina	-17.924	49.1997	source	Museum Specimen	ANTWEB
GABI_00051406	ANTWEB-casent0071889	Pheidole	indica	introduced	Madagascar	Madagascar	Toamasina	Reserve Betampona, Camp Rendrirendry 34.1 km 332Â° Toamasina	-17.924	49.1997	source	Museum Specimen	ANTWEB
GABI_00051407	ANTWEB-casent0071889-d01	Pheidole	indica	introduced	Madagascar	Madagascar	Toamasina	Reserve Betampona, Camp Rendrirendry 34.1 km 332Â° Toamasina	-17.924	49.1997	source	Museum Specimen	ANTWEB
GABI_00051408	ANTWEB-casent0071895	Pheidole	indica	introduced	Madagascar	Madagascar	Toamasina	Reserve Betampona, Camp Rendrirendry 34.1 km 332Â° Toamasina	-17.924	49.1997	source	Museum Specimen	ANTWEB
GABI_00051409	ANTWEB-casent0071895	Pheidole	indica	introduced	Madagascar	Madagascar	Toamasina	Reserve Betampona, Camp Rendrirendry 34.1 km 332Â° Toamasina	-17.924	49.1997	source	Museum Specimen	ANTWEB
GABI_00051410	ANTWEB-casent0071895-d01	Pheidole	indica	introduced	Madagascar	Madagascar	Toamasina	Reserve Betampona, Camp Rendrirendry 34.1 km 332Â° Toamasina	-17.924	49.1997	source	Museum Specimen	ANTWEB
GABI_00051412	ANTWEB-casent0071967	Pheidole	megacephala	native	Madagascar	Madagascar	Toamasina	Torotorofotsy	-18.8747	48.3725	source	Museum Specimen	ANTWEB
GABI_00051413	ANTWEB-casent0071969	Pheidole	megacephala	native	Madagascar	Madagascar	Toamasina	Torotorofotsy	-18.8747	48.3725	source	Museum Specimen	ANTWEB
GABI_00051415	ANTWEB-casent0071973	Pheidole	indica	introduced	Madagascar	Madagascar	Toamasina	Torotorofotsy	-18.8747	48.3725	source	Museum Specimen	ANTWEB
GABI_00051417	ANTWEB-casent0071976	Pheidole	megacephala	native	Madagascar	Madagascar	Toamasina	Torotorofotsy	-18.8747	48.3725	source	Museum Specimen	ANTWEB
GABI_00051418	ANTWEB-casent0071977	Pheidole	megacephala	native	Madagascar	Madagascar	Toamasina	Torotorofotsy	-18.8747	48.3725	source	Museum Specimen	ANTWEB
GABI_00051420	ANTWEB-casent0071980	Pheidole	megacephala	native	Madagascar	Madagascar	Toamasina	Torotorofotsy	-18.8747	48.3725	source	Museum Specimen	ANTWEB
GABI_00051450	ANTWEB-casent0072082	Pheidole	megacephala	native	Madagascar	Madagascar	Fianarantsoa	RÃ©serve Speciale Manombo 24.5 km 228Â° Farafangana	-23.0158	47.719	source	Museum Specimen	ANTWEB
GABI_00051451	ANTWEB-casent0072087	Pheidole	indica	introduced	Madagascar	Madagascar	Fianarantsoa	RÃ©serve Speciale Manombo 24.5 km 228Â° Farafangana	-23.0158	47.719	source	Museum Specimen	ANTWEB
GABI_00051452	ANTWEB-casent0072087	Pheidole	indica	introduced	Madagascar	Madagascar	Fianarantsoa	RÃ©serve Speciale Manombo 24.5 km 228Â° Farafangana	-23.0158	47.719	source	Museum Specimen	ANTWEB
GABI_00051453	ANTWEB-casent0072087-d01	Pheidole	indica	introduced	Madagascar	Madagascar	Fianarantsoa	RÃ©serve Speciale Manombo 24.5 km 228Â° Farafangana	-23.0158	47.719	source	Museum Specimen	ANTWEB
GABI_00051505	ANTWEB-casent0072314	Pheidole	megacephala	native	Madagascar	Madagascar	Fianarantsoa	Parc National d'Andringitra, Plateau d'Andohariana, 35.9 km 205Â° Ambalavao	-22.1523	46.8992	source	Museum Specimen	ANTWEB
GABI_00051506	ANTWEB-casent0072314	Pheidole	megacephala	native	Madagascar	Madagascar	Fianarantsoa	Parc National d'Andringitra, Plateau d'Andohariana, 35.9 km 205Â° Ambalavao	-22.1523	46.8992	source	Museum Specimen	ANTWEB
GABI_00051581	ANTWEB-casent0072851	Pheidole	indica	introduced	Madagascar	Madagascar	Fianarantsoa	RÃ©serve ForestiÃ¨re d'Agnalazaha, Mahabo, 42.9 km 215Â° Farafangana	-23.1938	47.723	source	Museum Specimen	ANTWEB
GABI_00051582	ANTWEB-casent0072862	Pheidole	megacephala	native	Madagascar	Madagascar	Fianarantsoa	RÃ©serve ForestiÃ¨re d'Agnalazaha, Mahabo, 42.9 km 215Â° Farafangana	-23.1938	47.723	source	Museum Specimen	ANTWEB
GABI_00051904	ANTWEB-casent0076341	Pheidole	megacephala	native	Madagascar	Madagascar	Antsiranana	ForÃªt de Binara, 7.5 km 230Â° SW Daraina	-13.255	49.6167	source	Museum Specimen	ANTWEB
GABI_00051905	ANTWEB-casent0076341	Pheidole	megacephala	native	Madagascar	Madagascar	Antsiranana	ForÃªt de Binara, 7.5 km 230Â° SW Daraina	-13.255	49.6167	source	Museum Specimen	ANTWEB
GABI_00051906	ANTWEB-casent0076342	Pheidole	megacephala	native	Madagascar	Madagascar	Antsiranana	ForÃªt de Binara, 7.5 km 230Â° SW Daraina	-13.255	49.6167	source	Museum Specimen	ANTWEB
GABI_00051907	ANTWEB-casent0076342-d01	Pheidole	megacephala	native	Madagascar	Madagascar	Antsiranana	ForÃªt de Binara, 7.5 km 230Â° SW Daraina	-13.255	49.6167	source	Museum Specimen	ANTWEB
GABI_00051908	ANTWEB-casent0076347	Pheidole	megacephala	native	Madagascar	Madagascar	Antsiranana	ForÃªt de Binara, 7.5 km 230Â° SW Daraina	-13.255	49.6167	source	Museum Specimen	ANTWEB
GABI_00052651	ANTWEB-casent0079010	Pheidole	megacephala	native	Madagascar	Madagascar	Toliara	RÃ©serve PrivÃ© Berenty, ForÃªt de Bealoka, MandrarÃ© River, 14.6 km 329Â° NNW Amboasary	-24.9569	46.2715	source	Museum Specimen	ANTWEB
GABI_00053172	ANTWEB-casent0081819	Pheidole	megacephala	native	Madagascar	Madagascar	Antananarivo	RÃ©serve SpÃ©ciale d'Ambohitantely, ForÃªt d Ambohitantely, 20.9 km 72Â° NE d Ankazobe	-18.2253	47.2868	source	Museum Specimen	ANTWEB
GABI_00053266	ANTWEB-casent0082361	Pheidole	megacephala	native	Madagascar	Madagascar	Diego-Suarez	Sakalava Beach [vegetated beach dunes]	-12.2628	49.3975	source	Museum Specimen	ANTWEB
GABI_00054318	ANTWEB-casent0095651	Pheidole	indica	introduced	Madagascar	Madagascar	Toamasina	Mahavelona (Foulpointe)	-13.55	49.8	city/town	Museum Specimen	ANTWEB
GABI_00054319	ANTWEB-casent0095651-d01	Pheidole	indica	introduced	Madagascar	Madagascar	Toamasina	Mahavelona (Foulpointe)	-13.55	49.8	city/town	Museum Specimen	ANTWEB
GABI_00054366	ANTWEB-casent0095823	Pheidole	indica	introduced	Madagascar	Madagascar	Toamasina	Mahavelona (Foulpointe)	-13.55	49.8	city/town	Museum Specimen	ANTWEB
GABI_00054367	ANTWEB-casent0095823-d01	Pheidole	indica	introduced	Madagascar	Madagascar	Toamasina	Mahavelona (Foulpointe)	-13.55	49.8	city/town	Museum Specimen	ANTWEB
GABI_00054589	ANTWEB-casent0097041	Pheidole	megacephala	native	Madagascar	Madagascar	Toamasina	Mahavelona (Foulpointe)	-13.55	49.8	city/town	Museum Specimen	ANTWEB
GABI_00054975	ANTWEB-casent0100822	Pheidole	megacephala	introduced	Mauritius	Mauritius (Republic of)		Le Pouce	-20.195	57.5222	Volcano	Museum Specimen	ANTWEB
GABI_00054976	ANTWEB-casent0100822	Pheidole	megacephala	introduced	Mauritius	Mauritius (Republic of)		Le Pouce	-20.195	57.5222	Volcano	Museum Specimen	ANTWEB
GABI_00054977	ANTWEB-casent0100823	Pheidole	megacephala	introduced	Mauritius	Mauritius (Republic of)		Le Pouce	-20.195	57.5222	Volcano	Museum Specimen	ANTWEB
GABI_00054978	ANTWEB-casent0100824	Pheidole	megacephala	introduced		Reunion Island		Mare Longue	-21.3633	55.7534	manual	Museum Specimen	ANTWEB
GABI_00054979	ANTWEB-casent0100825	Pheidole	megacephala	introduced	Mauritius	Mauritius (Republic of)		Macchabee Forest	-20.4	57.45	source	Museum Specimen	ANTWEB
GABI_00054980	ANTWEB-casent0100825	Pheidole	megacephala	introduced	Mauritius	Mauritius (Republic of)		Macchabee Forest	-20.4	57.45	source	Museum Specimen	ANTWEB
GABI_00055368	ANTWEB-casent0101325	Pheidole	indica	introduced	Madagascar	Madagascar	Mahajanga	Majanga W. Madagascar	-15.7146	46.3004	manual	Museum Specimen	ANTWEB
GABI_00055369	ANTWEB-casent0101325	Pheidole	indica	introduced	Madagascar	Madagascar	Mahajanga	Majanga W. Madagascar	-15.7146	46.3004	manual	Museum Specimen	ANTWEB
GABI_00055370	ANTWEB-casent0101326	Pheidole	indica	introduced	Madagascar	Madagascar	Mahajanga	Majanga W. Madagascar	-15.7146	46.3004	manual	Museum Specimen	ANTWEB
GABI_00055371	ANTWEB-casent0101326	Pheidole	indica	introduced	Madagascar	Madagascar	Mahajanga	Majanga W. Madagascar	-15.7146	46.3004	manual	Museum Specimen	ANTWEB
GABI_00055372	ANTWEB-casent0101327	Pheidole	indica	introduced	Madagascar	Madagascar	Mahajanga	Majanga W. Madagascar	-15.7146	46.3004	manual	Museum Specimen	ANTWEB
GABI_00055373	ANTWEB-casent0101327	Pheidole	indica	introduced	Madagascar	Madagascar	Mahajanga	Majanga W. Madagascar	-15.7146	46.3004	manual	Museum Specimen	ANTWEB
GABI_00055378	ANTWEB-casent0101332	Pheidole	megacephala	native	Madagascar	Madagascar	Fianarantsoa	Fianarantsoa	-21.4597	47.0782	city/town	Museum Specimen	ANTWEB
GABI_00055379	ANTWEB-casent0101333	Pheidole	megacephala	native	Madagascar	Madagascar	Fianarantsoa	Fianarantsoa	-21.4597	47.0782	city/town	Museum Specimen	ANTWEB
GABI_00055456	ANTWEB-casent0101411	Pheidole	megacephala	introduced	Mauritius	Mauritius (Republic of)		Ste Catherine	-19.7498	63.3224	manual	Museum Specimen	ANTWEB
GABI_00055596	ANTWEB-casent0101560	Pheidole	megacephala	native	Madagascar	Madagascar		Madagascar, Nosibe				Museum Specimen	ANTWEB
GABI_00055600	ANTWEB-casent0101564	Pheidole	indica	introduced	Madagascar	Madagascar	Mahajanga	Majanga W. Madagascar	-15.7146	46.3004	manual	Museum Specimen	ANTWEB
GABI_00055615	ANTWEB-casent0101580	Pheidole	megacephala	native	Madagascar	Madagascar		Madagascar, ruguerm				Museum Specimen	ANTWEB
GABI_00055777	ANTWEB-casent0101745	Pheidole	indica	introduced	Madagascar	Madagascar		Moyanga (W. Madagascar)			manual	Museum Specimen	ANTWEB
GABI_00055786	ANTWEB-casent0101755	Pheidole	megacephala	native	Madagascar	Madagascar	Antananarivo	antananarivo	-23.9974	46.1849	manual	Museum Specimen	ANTWEB
GABI_00055799	ANTWEB-casent0101767	Pheidole	megacephala	native	Madagascar	Madagascar	Antananarivo	antananarivo	-23.9974	46.1849	manual	Museum Specimen	ANTWEB
GABI_00055831	ANTWEB-casent0101799	Pheidole	megacephala	native	Madagascar	Madagascar		NosibÃ©	-13.15	49.8	city/town	Museum Specimen	ANTWEB
GABI_00055851	ANTWEB-casent0101820	Pheidole	megacephala	native	Madagascar	Madagascar		NosibÃ©	-13.15	49.8	city/town	Museum Specimen	ANTWEB
GABI_00055878	ANTWEB-casent0101846	Pheidole	megacephala	native	Madagascar	Madagascar	Fianarantsoa	Imerina	-20.1725	48.6637	manual	Museum Specimen	ANTWEB
GABI_00055998	ANTWEB-casent0101971	Pheidole	megacephala	native	Madagascar	Madagascar	Antananarivo	antananarivo	-23.9974	46.1849	manual	Museum Specimen	ANTWEB
GABI_00056277	ANTWEB-casent0102292	Pheidole	parva	introduced		Seychelles		[Farquhar Atoll; Percy Sladen Trust Expedition 1911-497.]	-10.1213	51.1629	manual	Museum Specimen	ANTWEB
GABI_00056278	ANTWEB-casent0102293	Pheidole	parva	introduced	Mauritius	Mauritius (Republic of)		Rose Hill, 104	-20.2438	57.4711	manual	Museum Specimen	ANTWEB
GABI_00056810	ANTWEB-casent0103296	Pheidole	megacephala	native	Madagascar	Madagascar	Fianarantsoa	Fianarantsoa	-21.4597	47.0782	city/town	Museum Specimen	ANTWEB
GABI_00056811	ANTWEB-casent0103297	Pheidole	megacephala	native	Madagascar	Madagascar	Fianarantsoa	Fianarantsoa	-21.4597	47.0782	city/town	Museum Specimen	ANTWEB
GABI_00056821	ANTWEB-casent0103307	Pheidole	megacephala	native	Madagascar	Madagascar	Fianarantsoa	Fianarantsoa	-21.4597	47.0782	city/town	Museum Specimen	ANTWEB
GABI_00056822	ANTWEB-casent0103308	Pheidole	megacephala	native	Madagascar	Madagascar	Fianarantsoa	Fianarantsoa	-21.4597	47.0782	city/town	Museum Specimen	ANTWEB
GABI_00056909	ANTWEB-casent0104397	Pheidole	flavens	native	Bahamas	Bahamas	New Providence	Nassau, in garden of Villa Capulet, Montague Foreshore	25.068	-77.3099	manual	Museum Specimen	ANTWEB
GABI_00056910	ANTWEB-casent0104397	Pheidole	flavens	native	Bahamas	Bahamas	New Providence	Nassau, in garden of Villa Capulet, Montague Foreshore	25.068	-77.3099	manual	Museum Specimen	ANTWEB
GABI_00056911	ANTWEB-casent0104398	Pheidole	flavens	native	Bahamas	Bahamas	New Providence	Nassau, in garden of Villa Capulet, Montague Foreshore	25.068	-77.3099	manual	Museum Specimen	ANTWEB
GABI_00056912	ANTWEB-casent0104398	Pheidole	flavens	native	Bahamas	Bahamas	New Providence	Nassau, in garden of Villa Capulet, Montague Foreshore	25.068	-77.3099	manual	Museum Specimen	ANTWEB
GABI_00056913	ANTWEB-casent0104399	Pheidole	flavens	native	Bahamas	Bahamas	New Providence	Nassau, in garden of Villa Capulet, Montague Foreshore	25.068	-77.3099	manual	Museum Specimen	ANTWEB
GABI_00056914	ANTWEB-casent0104399	Pheidole	flavens	native	Bahamas	Bahamas	New Providence	Nassau, in garden of Villa Capulet, Montague Foreshore	25.068	-77.3099	manual	Museum Specimen	ANTWEB
GABI_00056915	ANTWEB-casent0104406	Pheidole	megacephala	introduced	Bahamas	Bahamas		San Salvador	24.0435	-74.4902	Island	Museum Specimen	ANTWEB
GABI_00056916	ANTWEB-casent0104406	Pheidole	megacephala	introduced	Bahamas	Bahamas		San Salvador	24.0435	-74.4902	Island	Museum Specimen	ANTWEB
GABI_00056917	ANTWEB-casent0104406	Pheidole	megacephala	introduced	Bahamas	Bahamas		San Salvador	24.0435	-74.4902	Island	Museum Specimen	ANTWEB
GABI_00056918	ANTWEB-casent0104407	Pheidole	megacephala	introduced	Bahamas	Bahamas		San Salvador	24.0435	-74.4902	Island	Museum Specimen	ANTWEB
GABI_00056919	ANTWEB-casent0104407	Pheidole	megacephala	introduced	Bahamas	Bahamas		San Salvador	24.0435	-74.4902	Island	Museum Specimen	ANTWEB
GABI_00056920	ANTWEB-casent0104407	Pheidole	megacephala	introduced	Bahamas	Bahamas		San Salvador	24.0435	-74.4902	Island	Museum Specimen	ANTWEB
GABI_00056978	ANTWEB-casent0104594	Pheidole	megacephala	native	Madagascar	Madagascar	Antsiranana	(Kap Diego)	-12.2809	49.2909	city/town	Museum Specimen	ANTWEB
GABI_00056979	ANTWEB-casent0104595	Pheidole	megacephala	native	Madagascar	Madagascar	Antsiranana	(Kap Diego)	-12.2809	49.2909	city/town	Museum Specimen	ANTWEB
GABI_00056988	ANTWEB-casent0104604	Pheidole	indica	introduced	Madagascar	Madagascar		(Moganga)			manual	Museum Specimen	ANTWEB
GABI_00056989	ANTWEB-casent0104605	Pheidole	indica	introduced	Madagascar	Madagascar		(Moganga)			manual	Museum Specimen	ANTWEB
GABI_00057064	ANTWEB-casent0104905	Pheidole	megacephala	introduced		Reunion Island	Saint-Denis	Le Port	-20.9492	55.3095	source	Museum Specimen	ANTWEB
GABI_00057065	ANTWEB-casent0104905	Pheidole	megacephala	introduced		Reunion Island	Saint-Denis	Le Port	-20.9492	55.3095	source	Museum Specimen	ANTWEB
GABI_00057103	ANTWEB-casent0104990	Pheidole	megacephala	introduced	Mauritius	Mauritius (Republic of)		Camizard Mt., Bambous	-20.3328	57.723	source	Museum Specimen	ANTWEB
GABI_00057104	ANTWEB-casent0104990	Pheidole	megacephala	introduced	Mauritius	Mauritius (Republic of)		Camizard Mt., Bambous	-20.3328	57.723	source	Museum Specimen	ANTWEB
GABI_00058190	ANTWEB-casent0107924	Pheidole	megacephala	native	Madagascar	Madagascar	Antsiranana	Ambondrobe, 41.1km 175Â° Vohemar	-13.7153	50.1017	source	Museum Specimen	ANTWEB
GABI_00058191	ANTWEB-casent0107924	Pheidole	megacephala	native	Madagascar	Madagascar	Antsiranana	Ambondrobe, 41.1km 175Â° Vohemar	-13.7153	50.1017	source	Museum Specimen	ANTWEB
GABI_00058221	ANTWEB-casent0108004	Pheidole	megacephala	native	Madagascar	Madagascar	Fianarantsoa	ForÃªt de Vevembe, 66.6 km 293Â° Farafangana	-22.791	47.1818	source	Museum Specimen	ANTWEB
GABI_00058301	ANTWEB-casent0108318	Pheidole	megacephala	native	Madagascar	Madagascar	Toliara	Anosy Region, Distric of Amboasary, 58Km SW of Fort Dauphin, 08 Km NW of Amboasary, Berenty Special Reserve	-25.0067	46.3033	source	Museum Specimen	ANTWEB
GABI_00058329	ANTWEB-casent0108430	Pheidole	megacephala	native	Madagascar	Madagascar	Toliara	Anosy Region, Distric of Amboasary, 58Km SW of Fort Dauphin, 08 Km NW of Amboasary, Berenty Special Reserve	-25.0067	46.3033	source	Museum Specimen	ANTWEB
GABI_00058330	ANTWEB-casent0108430	Pheidole	megacephala	native	Madagascar	Madagascar	Toliara	Anosy Region, Distric of Amboasary, 58Km SW of Fort Dauphin, 08 Km NW of Amboasary, Berenty Special Reserve	-25.0067	46.3033	source	Museum Specimen	ANTWEB
GABI_00058353	ANTWEB-casent0108533	Pheidole	megacephala	native	Madagascar	Madagascar	Fianarantsoa	Parc National d'Andringitra, Plateau d'Andohariana, 35.9 km 205Â° Ambalavao	-22.1523	46.8992	source	Museum Specimen	ANTWEB
GABI_00058356	ANTWEB-casent0108537	Pheidole	megacephala	native	Madagascar	Madagascar	Fianarantsoa	ForÃªt de Vevembe, 66.6 km 293Â° Farafangana	-22.791	47.1818	source	Museum Specimen	ANTWEB
GABI_00058386	ANTWEB-casent0108725	Pheidole	megacephala	native	Madagascar	Madagascar	Toliara	Anosy Region, Distric of Amboasary, Andohaela National Park Parcelle III, Ihazofotsy, 32Km NE Amboasary	-24.8308	46.5362	source	Museum Specimen	ANTWEB
GABI_00058400	ANTWEB-casent0108797	Pheidole	megacephala	native	Madagascar	Madagascar	Fianarantsoa	RÃ©serve Speciale Manombo 24.5 km 228Â° Farafangana	-23.0158	47.719	source	Museum Specimen	ANTWEB
GABI_00058404	ANTWEB-casent0108812	Pheidole	megacephala	native	Madagascar	Madagascar	Fianarantsoa	RÃ©serve ForestiÃ¨re d'Agnalazaha, Mahabo, 42.9 km 215Â° Farafangana	-23.1938	47.723	source	Museum Specimen	ANTWEB
GABI_00058441	ANTWEB-casent0108936	Pheidole	megacephala	native	Madagascar	Madagascar	Toliara	Anosy Region, Distric of Amboasary,58Km SW of Fort Dauphin, 08Km NW of Amboasary, Berenty Special Reserve	-25.021	46.3055	source	Museum Specimen	ANTWEB
GABI_00058442	ANTWEB-casent0108936	Pheidole	megacephala	native	Madagascar	Madagascar	Toliara	Anosy Region, Distric of Amboasary,58Km SW of Fort Dauphin, 08Km NW of Amboasary, Berenty Special Reserve	-25.021	46.3055	source	Museum Specimen	ANTWEB
GABI_00058450	ANTWEB-casent0108985	Pheidole	megacephala	native	Madagascar	Madagascar	Toliara	Anosy Region, Distric of Amboasary, 58Km SW of Fort Dauphin, 08 Km NW of Amboasary, Berenty Special Reserve	-25.0067	46.3033	source	Museum Specimen	ANTWEB
GABI_00058451	ANTWEB-casent0108985	Pheidole	megacephala	native	Madagascar	Madagascar	Toliara	Anosy Region, Distric of Amboasary, 58Km SW of Fort Dauphin, 08 Km NW of Amboasary, Berenty Special Reserve	-25.0067	46.3033	source	Museum Specimen	ANTWEB
GABI_00058480	ANTWEB-casent0109099	Pheidole	megacephala	native	Madagascar	Madagascar	Toliara	Anosy Region, Distric of Amboasary, 58Km SW of Fort Dauphin, 08 Km NW of Amboasary, Berenty Special Reserve	-25.0067	46.3033	source	Museum Specimen	ANTWEB
GABI_00058490	ANTWEB-casent0109139	Pheidole	megacephala	native	Madagascar	Madagascar	Tulear	Berenty Special Reserve, 8 km NW Amboasary, 58 km SW of Fort Dauphin, Tulear Province	-25.0067	46.3033	source	Museum Specimen	ANTWEB
GABI_00058500	ANTWEB-casent0109174	Pheidole	megacephala	native	Madagascar	Madagascar	Toliara	Anosy Region, Distric of Amboasary, 58Km SW of Fort Dauphin, 08 Km NW of Amboasary, Berenty Special Reserve	-25.0067	46.3033	source	Museum Specimen	ANTWEB
GABI_00058501	ANTWEB-casent0109174	Pheidole	megacephala	native	Madagascar	Madagascar	Toliara	Anosy Region, Distric of Amboasary, 58Km SW of Fort Dauphin, 08 Km NW of Amboasary, Berenty Special Reserve	-25.0067	46.3033	source	Museum Specimen	ANTWEB
GABI_00058502	ANTWEB-casent0109175	Pheidole	megacephala	native	Madagascar	Madagascar	Toliara	Anosy Region, Distric of Amboasary, 58Km SW of Fort Dauphin, 08 Km NW of Amboasary, Berenty Special Reserve	-25.0067	46.3033	source	Museum Specimen	ANTWEB
GABI_00058542	ANTWEB-casent0109362	Pheidole	megacephala	native	Madagascar	Madagascar	Tulear	Parcel II, Beza Mahafaly Reserve, near Bellevue, Tulear Province	-23.6898	44.5755	source	Museum Specimen	ANTWEB
GABI_00058551	ANTWEB-casent0109397	Pheidole	megacephala	native	Madagascar	Madagascar	Tulear	Parcel II, Beza Mahafaly Reserve, near Bellevue, Tulear Province	-23.6898	44.5755	source	Museum Specimen	ANTWEB
GABI_00058575	ANTWEB-casent0109492	Pheidole	megacephala	native	Madagascar	Madagascar	Tulear	Parcel II, Beza Mahafaly Reserve, near Bellevue, Tulear Province	-23.6898	44.5755	source	Museum Specimen	ANTWEB
GABI_00058604	ANTWEB-casent0109540	Pheidole	megacephala	native	Madagascar	Madagascar	Antsiranana	ForÃªt Ambanitaza, 26.1 km 347Â° Antalaha	-14.6793	50.1837	source	Museum Specimen	ANTWEB
GABI_00058605	ANTWEB-casent0109540	Pheidole	megacephala	native	Madagascar	Madagascar	Antsiranana	ForÃªt Ambanitaza, 26.1 km 347Â° Antalaha	-14.6793	50.1837	source	Museum Specimen	ANTWEB
GABI_00058681	ANTWEB-casent0109637	Pheidole	indica	introduced	Madagascar	Madagascar	Antsiranana	ForÃªt Ambanitaza, 26.1 km 347Â° Antalaha	-14.6793	50.1837	source	Museum Specimen	ANTWEB
GABI_00058682	ANTWEB-casent0109637	Pheidole	indica	introduced	Madagascar	Madagascar	Antsiranana	ForÃªt Ambanitaza, 26.1 km 347Â° Antalaha	-14.6793	50.1837	source	Museum Specimen	ANTWEB
GABI_00058737	ANTWEB-casent0109846	Pheidole	megacephala	introduced		Reunion Island		Grande Chaloupe	-20.9293	55.3888	source	Museum Specimen	ANTWEB
GABI_00058738	ANTWEB-casent0109846	Pheidole	megacephala	introduced		Reunion Island		Grande Chaloupe	-20.9293	55.3888	source	Museum Specimen	ANTWEB
GABI_00058739	ANTWEB-casent0109846-d01	Pheidole	megacephala	introduced		Reunion Island		Grande Chaloupe	-20.9293	55.3888	source	Museum Specimen	ANTWEB
GABI_00058741	ANTWEB-casent0109848	Pheidole	megacephala	introduced		Reunion Island		Grande Chaloupe	-20.9293	55.3888	source	Museum Specimen	ANTWEB
GABI_00058742	ANTWEB-casent0109848	Pheidole	megacephala	introduced		Reunion Island		Grande Chaloupe	-20.9293	55.3888	source	Museum Specimen	ANTWEB
GABI_00058743	ANTWEB-casent0109848-d01	Pheidole	megacephala	introduced		Reunion Island		Grande Chaloupe	-20.9293	55.3888	source	Museum Specimen	ANTWEB
GABI_00058744	ANTWEB-casent0109849	Pheidole	megacephala	introduced		Reunion Island		Grande Chaloupe	-20.9293	55.3888	source	Museum Specimen	ANTWEB
GABI_00058745	ANTWEB-casent0109849	Pheidole	megacephala	introduced		Reunion Island		Grande Chaloupe	-20.9293	55.3888	source	Museum Specimen	ANTWEB
GABI_00058746	ANTWEB-casent0109849-d01	Pheidole	megacephala	introduced		Reunion Island		Grande Chaloupe	-20.9293	55.3888	source	Museum Specimen	ANTWEB
GABI_00058751	ANTWEB-casent0109852	Pheidole	megacephala	introduced		Reunion Island		Grande Chaloupe	-20.9293	55.3888	source	Museum Specimen	ANTWEB
GABI_00058752	ANTWEB-casent0109852	Pheidole	megacephala	introduced		Reunion Island		Grande Chaloupe	-20.9293	55.3888	source	Museum Specimen	ANTWEB
GABI_00058753	ANTWEB-casent0109852-d01	Pheidole	megacephala	introduced		Reunion Island		Grande Chaloupe	-20.9293	55.3888	source	Museum Specimen	ANTWEB
GABI_00058756	ANTWEB-casent0109854	Pheidole	megacephala	introduced		Reunion Island		Grande Chaloupe	-20.9293	55.3888	source	Museum Specimen	ANTWEB
GABI_00058757	ANTWEB-casent0109854	Pheidole	megacephala	introduced		Reunion Island		Grande Chaloupe	-20.9293	55.3888	source	Museum Specimen	ANTWEB
GABI_00058758	ANTWEB-casent0109854-d01	Pheidole	megacephala	introduced		Reunion Island		Grande Chaloupe	-20.9293	55.3888	source	Museum Specimen	ANTWEB
GABI_00058759	ANTWEB-casent0109855	Pheidole	megacephala	introduced		Reunion Island		Grande Chaloupe	-20.9293	55.3888	source	Museum Specimen	ANTWEB
GABI_00058760	ANTWEB-casent0109855	Pheidole	megacephala	introduced		Reunion Island		Grande Chaloupe	-20.9293	55.3888	source	Museum Specimen	ANTWEB
GABI_00058761	ANTWEB-casent0109855-d01	Pheidole	megacephala	introduced		Reunion Island		Grande Chaloupe	-20.9293	55.3888	source	Museum Specimen	ANTWEB
GABI_00058824	ANTWEB-casent0110350	Pheidole	megacephala	native	Madagascar	Madagascar	Antananarivo	Ankazobe	-19.1	47.6	city/town	Museum Specimen	ANTWEB
GABI_00058825	ANTWEB-casent0110350	Pheidole	megacephala	native	Madagascar	Madagascar	Antananarivo	Ankazobe	-19.1	47.6	city/town	Museum Specimen	ANTWEB
GABI_00058826	ANTWEB-casent0110350-d01	Pheidole	megacephala	native	Madagascar	Madagascar	Antananarivo	Ankazobe	-19.1	47.6	city/town	Museum Specimen	ANTWEB
GABI_00058827	ANTWEB-casent0110351	Pheidole	megacephala	native	Madagascar	Madagascar	Antananarivo	Ankazobe	-19.1	47.6	city/town	Museum Specimen	ANTWEB
GABI_00058828	ANTWEB-casent0110351	Pheidole	megacephala	native	Madagascar	Madagascar	Antananarivo	Ankazobe	-19.1	47.6	city/town	Museum Specimen	ANTWEB
GABI_00058835	ANTWEB-casent0110364	Pheidole	megacephala	native	Madagascar	Madagascar	Antananarivo	Ankazobe	-19.1	47.6	city/town	Museum Specimen	ANTWEB
GABI_00058976	ANTWEB-casent0110723	Pheidole	megacephala	native	Madagascar	Madagascar	Tulear	Parcel I, Beza Mahafaly Reserve, near research station, Tulear Province	-23.6865	44.591	source	Museum Specimen	ANTWEB
GABI_00059002	ANTWEB-casent0110767	Pheidole	megacephala	native	Madagascar	Madagascar	Toliara	Androy Region, Distric of Tsihombe, 74 Km S of Tsihombe, Cap Ste Marie Reserve	-25.5877	45.163	source	Museum Specimen	ANTWEB
GABI_00059005	ANTWEB-casent0110779	Pheidole	megacephala	native	Madagascar	Madagascar	Toliara	Androy Region, Distric of Tsihombe, 74 Km S of Tsihombe, Cap Ste Marie Reserve	-25.5877	45.163	source	Museum Specimen	ANTWEB
GABI_00059018	ANTWEB-casent0110860	Pheidole	megacephala	native	Madagascar	Madagascar	Tulear	Mikea Forest, spiny forest, Tulear Province	-22.9133	43.4822	source	Museum Specimen	ANTWEB
GABI_00059046	ANTWEB-casent0110976	Pheidole	megacephala	native	Madagascar	Madagascar	Toliara	Anosy Region, Distric of Amboasary, 58Km SW of Fort Dauphin, 08 Km NW of Amboasary, Berenty Special Reserve	-25.0067	46.3033	source	Museum Specimen	ANTWEB
GABI_00059049	ANTWEB-casent0110995	Pheidole	megacephala	native	Madagascar	Madagascar	Mahajanga	Boeny Region,Distric of Marovoay, Ampijoroa National Park, 160 km North of Maevatanana on RN 04	-16.3193	46.8133	source	Museum Specimen	ANTWEB
GABI_00059063	ANTWEB-casent0111053	Pheidole	megacephala	native	Madagascar	Madagascar	Tulear	Parcel II, Beza Mahafaly Reserve, near Bellevue, Tulear Province	-23.6898	44.5755	source	Museum Specimen	ANTWEB
GABI_00059104	ANTWEB-casent0111286	Pheidole	megacephala	native	Madagascar	Madagascar	Antananarivo	Analamanga Region,Distric of Ankazobe, Ambohitantely, 46Km NE of Ankazobe	-18.198	47.2815	source	Museum Specimen	ANTWEB
GABI_00059113	ANTWEB-casent0111305	Pheidole	megacephala	native	Madagascar	Madagascar	Antananarivo	Analamanga Region,Distric of Ankazobe, Ambohitantely, 46Km NE of Ankazobe	-18.198	47.2815	source	Museum Specimen	ANTWEB
GABI_00059157	ANTWEB-casent0111453	Pheidole	megacephala	native	Madagascar	Madagascar	Mahajanga	Boeny Region,Distric of Marovoay, Ampijoroa National Park, 160 km North of Maevatanana on RN 04	-16.3193	46.8133	source	Museum Specimen	ANTWEB
GABI_00059175	ANTWEB-casent0111537	Pheidole	megacephala	native	Madagascar	Madagascar	Toliara	Anosy Region, Distric of Amboasary,58Km SW of Fort Dauphin, 08Km NW of Amboasary, Berenty Special Reserve	-25.021	46.3055	source	Museum Specimen	ANTWEB
GABI_00059180	ANTWEB-casent0111578	Pheidole	megacephala	native	Madagascar	Madagascar	Toliara	Anosy Region, Distric of Amboasary,58Km SW of Fort Dauphin, 08Km NW of Amboasary, Berenty Special Reserve	-25.021	46.3055	source	Museum Specimen	ANTWEB
GABI_00059209	ANTWEB-casent0111699	Pheidole	megacephala	native	Madagascar	Madagascar	Toliara	Anosy Region, Distric of Amboasary,58Km SW of Fort Dauphin, 08Km NW of Amboasary, Berenty Special Reserve	-25.021	46.3055	source	Museum Specimen	ANTWEB
GABI_00059210	ANTWEB-casent0111699	Pheidole	megacephala	native	Madagascar	Madagascar	Toliara	Anosy Region, Distric of Amboasary,58Km SW of Fort Dauphin, 08Km NW of Amboasary, Berenty Special Reserve	-25.021	46.3055	source	Museum Specimen	ANTWEB
GABI_00059227	ANTWEB-casent0111769	Pheidole	megacephala	native	Madagascar	Madagascar	Fianarantsoa	Miandritsara Forest, 40Km S of Ambositra	-20.7927	47.1757	source	Museum Specimen	ANTWEB
GABI_00059228	ANTWEB-casent0111769	Pheidole	megacephala	native	Madagascar	Madagascar	Fianarantsoa	Miandritsara Forest, 40Km S of Ambositra	-20.7927	47.1757	source	Museum Specimen	ANTWEB
GABI_00059229	ANTWEB-casent0111779	Pheidole	megacephala	native	Madagascar	Madagascar	Fianarantsoa	Manombo Special Reserve, 32Km SE of Farafangana	-23.0218	47.72	source	Museum Specimen	ANTWEB
GABI_00059230	ANTWEB-casent0111780	Pheidole	megacephala	native	Madagascar	Madagascar	Fianarantsoa	Manombo Special Reserve, 32Km SE of Farafangana	-23.0218	47.72	source	Museum Specimen	ANTWEB
GABI_00059231	ANTWEB-casent0111782	Pheidole	megacephala	native	Madagascar	Madagascar	Fianarantsoa	Manombo Special Reserve, 32Km SE of Farafangana	-23.0218	47.72	source	Museum Specimen	ANTWEB
GABI_00059238	ANTWEB-casent0111792	Pheidole	megacephala	native	Madagascar	Madagascar	Fianarantsoa	Miandritsara Forest, 40Km S of Ambositra	-20.7927	47.1757	source	Museum Specimen	ANTWEB
GABI_00059239	ANTWEB-casent0111792	Pheidole	megacephala	native	Madagascar	Madagascar	Fianarantsoa	Miandritsara Forest, 40Km S of Ambositra	-20.7927	47.1757	source	Museum Specimen	ANTWEB
GABI_00059242	ANTWEB-casent0111796	Pheidole	megacephala	native	Madagascar	Madagascar	Fianarantsoa	Miandritsara Forest, 40Km S of Ambositra	-20.7927	47.1757	source	Museum Specimen	ANTWEB
GABI_00059248	ANTWEB-casent0111806	Pheidole	megacephala	native	Madagascar	Madagascar	Antsiranana	SAVA Region, distric of Sambava, Marojejy National Park, 5Km W of Manantenina village, 1st Camp site (Mantella)	-14.4382	49.774	source	Museum Specimen	ANTWEB
GABI_00059250	ANTWEB-casent0111810	Pheidole	megacephala	native	Madagascar	Madagascar	Antsiranana	SAVA Region, distric of Sambava, Marojejy National Park, 5Km W of Manantenina village, 1st Camp site (Mantella)	-14.4382	49.774	source	Museum Specimen	ANTWEB
GABI_00059252	ANTWEB-casent0111815	Pheidole	megacephala	native	Madagascar	Madagascar	Antsiranana	SAVA Region, distric of Sambava, Marojejy National Park, 5Km W of Manantenina village, 1st Camp site (Mantella)	-14.4382	49.774	source	Museum Specimen	ANTWEB
GABI_00059258	ANTWEB-casent0111823	Pheidole	megacephala	native	Madagascar	Madagascar	Antsiranana	SAVA Region, distric of Sambava, Marojejy National Park, 5Km W of Manantenina village, 1st Camp site (Mantella)	-14.4382	49.774	source	Museum Specimen	ANTWEB
GABI_00059276	ANTWEB-casent0111931	Pheidole	megacephala	native	Madagascar	Madagascar	Toliara	Anosy Region, Distric of Amboasary,58Km SW of Fort Dauphin, 08Km NW of Amboasary, Berenty Special Reserve	-25.021	46.3055	source	Museum Specimen	ANTWEB
GABI_00059321	ANTWEB-casent0112104	Pheidole	megacephala	native	Madagascar	Madagascar	Toliara	Anosy Region, Distric of Amboasary,58Km SW of Fort Dauphin, 08Km NW of Amboasary, Berenty Special Reserve	-25.021	46.3055	source	Museum Specimen	ANTWEB
GABI_00059322	ANTWEB-casent0112104	Pheidole	megacephala	native	Madagascar	Madagascar	Toliara	Anosy Region, Distric of Amboasary,58Km SW of Fort Dauphin, 08Km NW of Amboasary, Berenty Special Reserve	-25.021	46.3055	source	Museum Specimen	ANTWEB
GABI_00059377	ANTWEB-casent0112408	Pheidole	megacephala	native	Madagascar	Madagascar	Tulear	Ihazofotsy - Parcel III, Andohahela National Park, transition forest, Tulear Province	-24.8348	46.4868	source	Museum Specimen	ANTWEB
GABI_00059382	ANTWEB-casent0112429	Pheidole	megacephala	native	Madagascar	Madagascar	Tulear	Ihazofotsy - Parcel III, Andohahela National Park, transition forest, Tulear Province	-24.8348	46.4868	source	Museum Specimen	ANTWEB
GABI_00059384	ANTWEB-casent0112447	Pheidole	megacephala	native	Madagascar	Madagascar	Tulear	Ihazofotsy - Parcel III, Andohahela National Park, transition forest, Tulear Province	-24.8348	46.4868	source	Museum Specimen	ANTWEB
GABI_00059388	ANTWEB-casent0112481	Pheidole	megacephala	native	Madagascar	Madagascar	Toliara	Anosy Region, Distric of Amboasary, Andohaela National Park Parcelle III, Ihazofotsy, 32Km NE Amboasary	-24.8308	46.5362	source	Museum Specimen	ANTWEB
GABI_00059392	ANTWEB-casent0112493	Pheidole	megacephala	native	Madagascar	Madagascar	Toliara	Anosy Region, Distric of Amboasary, Andohaela National Park Parcelle III, Ihazofotsy, 32Km NE Amboasary	-24.8308	46.5362	source	Museum Specimen	ANTWEB
GABI_00059394	ANTWEB-casent0112499	Pheidole	megacephala	native	Madagascar	Madagascar	Toliara	Anosy Region, Distric of Amboasary, Andohaela National Park Parcelle III, Ihazofotsy, 32Km NE Amboasary	-24.8308	46.5362	source	Museum Specimen	ANTWEB
GABI_00059396	ANTWEB-casent0112522	Pheidole	megacephala	native	Madagascar	Madagascar	Antsiranana	SAVA Region, distric of Sambava, Marojejy National Park, 5Km W of Manantenina village, 1st Camp site (Mantella)	-14.4382	49.774	source	Museum Specimen	ANTWEB
GABI_00059400	ANTWEB-casent0112530	Pheidole	megacephala	native	Madagascar	Madagascar	Antsiranana	SAVA Region, distric of Sambava, Marojejy National Park, 5Km W of Manantenina village, 1st Camp site (Mantella)	-14.4382	49.774	source	Museum Specimen	ANTWEB
GABI_00059419	ANTWEB-casent0112631	Pheidole	megacephala	native	Madagascar	Madagascar	Antananarivo	Analamanga Region,Distric of Ankazobe, Ambohitantely, 46Km NE of Ankazobe	-18.198	47.2815	source	Museum Specimen	ANTWEB
GABI_00059522	ANTWEB-casent0113094	Pheidole	megacephala	native	Madagascar	Madagascar	Antsiranana	SAVA Region, distric of Sambava, Marojejy National Park, 5Km W of Manantenina village, 1st Camp site (Mantella)	-14.4382	49.774	source	Museum Specimen	ANTWEB
GABI_00059607	ANTWEB-casent0113612	Pheidole	megacephala	native	Madagascar	Madagascar	Mahajanga	Boeny Region,Distric of Marovoay, Ampijoroa National Park, 160 km North of Maevatanana on RN 04	-16.3193	46.8133	source	Museum Specimen	ANTWEB
GABI_00059612	ANTWEB-casent0113652	Pheidole	megacephala	native	Madagascar	Madagascar	Mahajanga	Boeny Region,Distric of Marovoay, Ampijoroa National Park, 160 km North of Maevatanana on RN 04	-16.3193	46.8133	source	Museum Specimen	ANTWEB
GABI_00059644	ANTWEB-casent0113819	Pheidole	megacephala	native	Madagascar	Madagascar	Tulear	Ihazofotsy - Parcel III, Andohahela National Park, transition forest, Tulear Province	-24.8348	46.4868	source	Museum Specimen	ANTWEB
GABI_00059655	ANTWEB-casent0113907	Pheidole	megacephala	native	Madagascar	Madagascar	Tulear	Ihazofotsy - Parcel III, Andohahela National Park, transition forest, Tulear Province	-24.8348	46.4868	source	Museum Specimen	ANTWEB
GABI_00059658	ANTWEB-casent0113926	Pheidole	megacephala	native	Madagascar	Madagascar	Tulear	Ihazofotsy - Parcel III, Andohahela National Park, transition forest, Tulear Province	-24.8348	46.4868	source	Museum Specimen	ANTWEB
GABI_00059661	ANTWEB-casent0113944	Pheidole	megacephala	native	Madagascar	Madagascar	Tulear	Ihazofotsy - Parcel III, Andohahela National Park, transition forest, Tulear Province	-24.8348	46.4868	source	Museum Specimen	ANTWEB
GABI_00059664	ANTWEB-casent0113967	Pheidole	megacephala	native	Madagascar	Madagascar	Tulear	Ihazofotsy - Parcel III, Andohahela National Park, transition forest, Tulear Province	-24.8348	46.4868	source	Museum Specimen	ANTWEB
GABI_00059672	ANTWEB-casent0113998	Pheidole	megacephala	native	Madagascar	Madagascar	Tulear	Ihazofotsy - Parcel III, Andohahela National Park, transition forest, Tulear Province	-24.8348	46.4868	source	Museum Specimen	ANTWEB
GABI_00059687	ANTWEB-casent0114081	Pheidole	megacephala	native	Madagascar	Madagascar	Toliara	Anosy Region, Distric of Amboasary, Andohaela National Park Parcelle III, Ihazofotsy, 32Km NE Amboasary	-24.8308	46.5362	source	Museum Specimen	ANTWEB
GABI_00059745	ANTWEB-casent0114368	Pheidole	megacephala	native	Madagascar	Madagascar	Toamasina	Toamasina-Ville	-18.1552	49.4095	source	Museum Specimen	ANTWEB
GABI_00059746	ANTWEB-casent0114368-d01	Pheidole	megacephala	native	Madagascar	Madagascar	Toamasina	Toamasina-Ville	-18.1552	49.4095	source	Museum Specimen	ANTWEB
GABI_00059747	ANTWEB-casent0114370	Pheidole	megacephala	native	Madagascar	Madagascar	Toamasina	Toamasina-Ville	-18.1552	49.4095	source	Museum Specimen	ANTWEB
GABI_00059748	ANTWEB-casent0114370-d01	Pheidole	megacephala	native	Madagascar	Madagascar	Toamasina	Toamasina-Ville	-18.1552	49.4095	source	Museum Specimen	ANTWEB
GABI_00059751	ANTWEB-casent0114372	Pheidole	megacephala	native	Madagascar	Madagascar	Toamasina	Toamasina-Ville	-18.1552	49.4095	source	Museum Specimen	ANTWEB
GABI_00059752	ANTWEB-casent0114372-d01	Pheidole	megacephala	native	Madagascar	Madagascar	Toamasina	Toamasina-Ville	-18.1552	49.4095	source	Museum Specimen	ANTWEB
GABI_00059759	ANTWEB-casent0114377	Pheidole	megacephala	native	Madagascar	Madagascar	Toamasina	Toamasina-Ville	-18.1552	49.4095	source	Museum Specimen	ANTWEB
GABI_00059760	ANTWEB-casent0114377-d01	Pheidole	megacephala	native	Madagascar	Madagascar	Toamasina	Toamasina-Ville	-18.1552	49.4095	source	Museum Specimen	ANTWEB
GABI_00059802	ANTWEB-casent0114403	Pheidole	megacephala	native	Madagascar	Madagascar	Toamasina	Antetezambaro, 16.0 km 21Â° Toamasina	-17.0528	49.567	source	Museum Specimen	ANTWEB
GABI_00059803	ANTWEB-casent0114403-d01	Pheidole	megacephala	native	Madagascar	Madagascar	Toamasina	Antetezambaro, 16.0 km 21Â° Toamasina	-17.0528	49.567	source	Museum Specimen	ANTWEB
GABI_00059804	ANTWEB-casent0114404	Pheidole	megacephala	native	Madagascar	Madagascar	Toamasina	Antetezambaro, 16.0 km 21Â° Toamasina	-17.0528	49.567	source	Museum Specimen	ANTWEB
GABI_00059805	ANTWEB-casent0114404-d01	Pheidole	megacephala	native	Madagascar	Madagascar	Toamasina	Antetezambaro, 16.0 km 21Â° Toamasina	-17.0528	49.567	source	Museum Specimen	ANTWEB
GABI_00059862	ANTWEB-casent0114451	Pheidole	megacephala	native	Madagascar	Madagascar	Toamasina	Tanambao Nosibe, 29.6 km 23Â° Toamasina	-17.8912	49.4562	source	Museum Specimen	ANTWEB
GABI_00059863	ANTWEB-casent0114451-d01	Pheidole	megacephala	native	Madagascar	Madagascar	Toamasina	Tanambao Nosibe, 29.6 km 23Â° Toamasina	-17.8912	49.4562	source	Museum Specimen	ANTWEB
GABI_00059949	ANTWEB-casent0114835	Pheidole	megacephala	native	Madagascar	Madagascar		Analamanga 3	-12.3836	49.2275	source	Museum Specimen	ANTWEB
GABI_00059951	ANTWEB-casent0114840	Pheidole	megacephala	native	Madagascar	Madagascar		Analamanga 3	-12.3836	49.2275	source	Museum Specimen	ANTWEB
GABI_00059952	ANTWEB-casent0114840	Pheidole	megacephala	native	Madagascar	Madagascar		Analamanga 3	-12.3836	49.2275	source	Museum Specimen	ANTWEB
GABI_00059953	ANTWEB-casent0114841	Pheidole	megacephala	native	Madagascar	Madagascar		Analamanga 3	-12.3836	49.2275	source	Museum Specimen	ANTWEB
GABI_00059956	ANTWEB-casent0114847	Pheidole	megacephala	native	Madagascar	Madagascar		Maleza	-12.3586	49.235	source	Museum Specimen	ANTWEB
GABI_00059957	ANTWEB-casent0114850	Pheidole	megacephala	native	Madagascar	Madagascar		Maleza	-12.3586	49.235	source	Museum Specimen	ANTWEB
GABI_00059959	ANTWEB-casent0114854	Pheidole	megacephala	native	Madagascar	Madagascar		Anketrabe 1	-12.4061	49.2219	source	Museum Specimen	ANTWEB
GABI_00059963	ANTWEB-casent0114860	Pheidole	megacephala	native	Madagascar	Madagascar		Anketrabe 1	-12.4061	49.2219	source	Museum Specimen	ANTWEB
GABI_00059964	ANTWEB-casent0114860	Pheidole	megacephala	native	Madagascar	Madagascar		Anketrabe 1	-12.4061	49.2219	source	Museum Specimen	ANTWEB
GABI_00059967	ANTWEB-casent0114863	Pheidole	megacephala	native	Madagascar	Madagascar		Analamanga 3	-12.3836	49.2275	source	Museum Specimen	ANTWEB
GABI_00059968	ANTWEB-casent0114863	Pheidole	megacephala	native	Madagascar	Madagascar		Analamanga 3	-12.3836	49.2275	source	Museum Specimen	ANTWEB
GABI_00059972	ANTWEB-casent0114866	Pheidole	megacephala	native	Madagascar	Madagascar		Analamanga 3	-12.3836	49.2275	source	Museum Specimen	ANTWEB
GABI_00059973	ANTWEB-casent0114868	Pheidole	megacephala	native	Madagascar	Madagascar		Zahavola 2	-22.6272	45.3644	source	Museum Specimen	ANTWEB
GABI_00059974	ANTWEB-casent0114870	Pheidole	megacephala	native	Madagascar	Madagascar		Tsiombivositra 1	-22.3147	45.3639	source	Museum Specimen	ANTWEB
GABI_00059975	ANTWEB-casent0114870	Pheidole	megacephala	native	Madagascar	Madagascar		Tsiombivositra 1	-22.3147	45.3639	source	Museum Specimen	ANTWEB
GABI_00059976	ANTWEB-casent0114878	Pheidole	megacephala	native	Madagascar	Madagascar		Tsianerena 2	-22.8836	45.3089	source	Museum Specimen	ANTWEB
GABI_00059977	ANTWEB-casent0114879	Pheidole	megacephala	native	Madagascar	Madagascar		Tsianerena 2	-22.8836	45.3089	source	Museum Specimen	ANTWEB
GABI_00059978	ANTWEB-casent0114880	Pheidole	megacephala	native	Madagascar	Madagascar		Iambahatsy	-22.4097	45.2703	source	Museum Specimen	ANTWEB
GABI_00059979	ANTWEB-casent0114880	Pheidole	megacephala	native	Madagascar	Madagascar		Iambahatsy	-22.4097	45.2703	source	Museum Specimen	ANTWEB
GABI_00059980	ANTWEB-casent0114884	Pheidole	megacephala	native	Madagascar	Madagascar		Morahariva	-24.8	45.4667	city/town	Museum Specimen	ANTWEB
GABI_00059981	ANTWEB-casent0114887	Pheidole	megacephala	native	Madagascar	Madagascar		Tsianerena 2	-22.8836	45.3089	source	Museum Specimen	ANTWEB
GABI_00059982	ANTWEB-casent0114888	Pheidole	megacephala	native	Madagascar	Madagascar		Tsianerena 2	-22.8836	45.3089	source	Museum Specimen	ANTWEB
GABI_00059983	ANTWEB-casent0114893	Pheidole	megacephala	native	Madagascar	Madagascar	Toamasina	Mahambo, 73.8 km 16Â° Toamasina	-17.4893	49.4517	source	Museum Specimen	ANTWEB
GABI_00059984	ANTWEB-casent0114893	Pheidole	megacephala	native	Madagascar	Madagascar	Toamasina	Mahambo, 73.8 km 16Â° Toamasina	-17.4893	49.4517	source	Museum Specimen	ANTWEB
GABI_00059985	ANTWEB-casent0114893-d01	Pheidole	megacephala	native	Madagascar	Madagascar	Toamasina	Mahambo, 73.8 km 16Â° Toamasina	-17.4893	49.4517	source	Museum Specimen	ANTWEB
GABI_00060012	ANTWEB-casent0114909	Pheidole	megacephala	native	Madagascar	Madagascar	Toamasina	Mahambo, 73.8 km 16Â° Toamasina	-17.4893	49.4517	source	Museum Specimen	ANTWEB
GABI_00060013	ANTWEB-casent0114909-d01	Pheidole	megacephala	native	Madagascar	Madagascar	Toamasina	Mahambo, 73.8 km 16Â° Toamasina	-17.4893	49.4517	source	Museum Specimen	ANTWEB
GABI_00060053	ANTWEB-casent0115086	Pheidole	megacephala	native	Madagascar	Madagascar	Toliara	Anosy Region, Distric of Amboasary, Andohaela National Park Parcelle III, Ihazofotsy, 32Km NE Amboasary	-24.8308	46.5362	source	Museum Specimen	ANTWEB
GABI_00060064	ANTWEB-casent0115127	Pheidole	megacephala	native	Madagascar	Madagascar	Toliara	Anosy Region, Distric of Amboasary, Andohaela National Park Parcelle III, Ihazofotsy, 32Km NE Amboasary	-24.8308	46.5362	source	Museum Specimen	ANTWEB
GABI_00060066	ANTWEB-casent0115141	Pheidole	megacephala	native	Madagascar	Madagascar	Toliara	Anosy Region, Distric of Amboasary, Andohaela National Park Parcelle III, Ihazofotsy, 32Km NE Amboasary	-24.8308	46.5362	source	Museum Specimen	ANTWEB
GABI_00060073	ANTWEB-casent0115163	Pheidole	megacephala	native	Madagascar	Madagascar	Toliara	Anosy Region, Distric of Amboasary, Andohaela National Park Parcelle III, Ihazofotsy, 32Km NE Amboasary	-24.8308	46.5362	source	Museum Specimen	ANTWEB
GABI_00060074	ANTWEB-casent0115164	Pheidole	megacephala	native	Madagascar	Madagascar	Toliara	Anosy Region, Distric of Amboasary, Andohaela National Park Parcelle III, Ihazofotsy, 32Km NE Amboasary	-24.8308	46.5362	source	Museum Specimen	ANTWEB
GABI_00060103	ANTWEB-casent0115325	Pheidole	megacephala	native	Madagascar	Madagascar	Toliara	Androy Region, Distric of Tsihombe, 74 Km S of Tsihombe, Cap Ste Marie Reserve	-25.5877	45.163	source	Museum Specimen	ANTWEB
GABI_00060115	ANTWEB-casent0115366	Pheidole	megacephala	native	Madagascar	Madagascar	Toliara	Anosy Region, Distric of Amboasary, 58Km SW of Fort Dauphin, 08 Km NW of Amboasary, Berenty Special Reserve	-25.0067	46.3033	source	Museum Specimen	ANTWEB
GABI_00060142	ANTWEB-casent0115535	Pheidole	megacephala	native	Madagascar	Madagascar	Toliara	Anosy Region, Distric of Amboasary, Andohaela National Park Parcelle III, Ihazofotsy, 32Km NE Amboasary	-24.8308	46.5362	source	Museum Specimen	ANTWEB
GABI_00060151	ANTWEB-casent0115589	Pheidole	megacephala	native	Madagascar	Madagascar	Toliara	Anosy Region, Distric of Amboasary, Andohaela National Park Parcelle III, Ihazofotsy, 32Km NE Amboasary	-24.8308	46.5362	source	Museum Specimen	ANTWEB
GABI_00060176	ANTWEB-casent0115734	Pheidole	megacephala	native	Madagascar	Madagascar	Toliara	Androy Region, Distric of Tsihombe, 74 Km S of Tsihombe, Cap Ste Marie Reserve	-25.5877	45.163	source	Museum Specimen	ANTWEB
GABI_00060177	ANTWEB-casent0115736	Pheidole	megacephala	native	Madagascar	Madagascar	Toliara	Anosy Region, Distric of Amboasary, Andohaela National Park Parcelle III, Ihazofotsy, 32Km NE Amboasary	-24.8308	46.5362	source	Museum Specimen	ANTWEB
GABI_00060181	ANTWEB-casent0115754	Pheidole	megacephala	native	Madagascar	Madagascar	Toliara	Anosy Region, Distric of Amboasary, Andohaela National Park Parcelle III, Ihazofotsy, 32Km NE Amboasary	-24.8308	46.5362	source	Museum Specimen	ANTWEB
GABI_00060200	ANTWEB-casent0115890	Pheidole	megacephala	native	Madagascar	Madagascar	Toliara	Anosy Region, Distric of Amboasary, Andohaela National Park Parcelle III, Ihazofotsy, 32Km NE Amboasary	-24.8308	46.5362	source	Museum Specimen	ANTWEB
GABI_00060238	ANTWEB-casent0116053	Pheidole	megacephala	native	Madagascar	Madagascar	Toamasina	Tanambao Nosibe, 29.6 km 23Â° Toamasina	-17.8912	49.4562	source	Museum Specimen	ANTWEB
GABI_00060239	ANTWEB-casent0116053-d01	Pheidole	megacephala	native	Madagascar	Madagascar	Toamasina	Tanambao Nosibe, 29.6 km 23Â° Toamasina	-17.8912	49.4562	source	Museum Specimen	ANTWEB
GABI_00060260	ANTWEB-casent0116065	Pheidole	megacephala	native	Madagascar	Madagascar	Toamasina	Tanambao Nosibe, 29.6 km 23Â° Toamasina	-17.8912	49.4562	source	Museum Specimen	ANTWEB
GABI_00060261	ANTWEB-casent0116065-d01	Pheidole	megacephala	native	Madagascar	Madagascar	Toamasina	Tanambao Nosibe, 29.6 km 23Â° Toamasina	-17.8912	49.4562	source	Museum Specimen	ANTWEB
GABI_00060262	ANTWEB-casent0116065-d02	Pheidole	megacephala	native	Madagascar	Madagascar	Toamasina	Tanambao Nosibe, 29.6 km 23Â° Toamasina	-17.8912	49.4562	source	Museum Specimen	ANTWEB
GABI_00060263	ANTWEB-casent0116066	Pheidole	megacephala	native	Madagascar	Madagascar	Toamasina	Tanambao Nosibe, 29.6 km 23Â° Toamasina	-17.8912	49.4562	source	Museum Specimen	ANTWEB
GABI_00060264	ANTWEB-casent0116066-d01	Pheidole	megacephala	native	Madagascar	Madagascar	Toamasina	Tanambao Nosibe, 29.6 km 23Â° Toamasina	-17.8912	49.4562	source	Museum Specimen	ANTWEB
GABI_00060265	ANTWEB-casent0116066-d02	Pheidole	megacephala	native	Madagascar	Madagascar	Toamasina	Tanambao Nosibe, 29.6 km 23Â° Toamasina	-17.8912	49.4562	source	Museum Specimen	ANTWEB
GABI_00060279	ANTWEB-casent0116077	Pheidole	megacephala	native	Madagascar	Madagascar	Toamasina	Antaratasy, 43.5 km 23Â° Toamasina	-17.7673	49.4777	source	Museum Specimen	ANTWEB
GABI_00060280	ANTWEB-casent0116077-d01	Pheidole	megacephala	native	Madagascar	Madagascar	Toamasina	Antaratasy, 43.5 km 23Â° Toamasina	-17.7673	49.4777	source	Museum Specimen	ANTWEB
GABI_00060289	ANTWEB-casent0116083	Pheidole	megacephala	native	Madagascar	Madagascar	Toamasina	Antaratasy, 43.5 km 23Â° Toamasina	-17.7673	49.4777	source	Museum Specimen	ANTWEB
GABI_00060290	ANTWEB-casent0116083-d01	Pheidole	megacephala	native	Madagascar	Madagascar	Toamasina	Antaratasy, 43.5 km 23Â° Toamasina	-17.7673	49.4777	source	Museum Specimen	ANTWEB
GABI_00060291	ANTWEB-casent0116084	Pheidole	megacephala	native	Madagascar	Madagascar	Toamasina	Antaratasy, 43.5 km 23Â° Toamasina	-17.7673	49.4777	source	Museum Specimen	ANTWEB
GABI_00060292	ANTWEB-casent0116084-d01	Pheidole	megacephala	native	Madagascar	Madagascar	Toamasina	Antaratasy, 43.5 km 23Â° Toamasina	-17.7673	49.4777	source	Museum Specimen	ANTWEB
GABI_00060301	ANTWEB-casent0116092	Pheidole	megacephala	native	Madagascar	Madagascar	Toamasina	Antaratasy, 43.5 km 23Â° Toamasina	-17.7673	49.4777	source	Museum Specimen	ANTWEB
GABI_00060302	ANTWEB-casent0116092-d01	Pheidole	megacephala	native	Madagascar	Madagascar	Toamasina	Antaratasy, 43.5 km 23Â° Toamasina	-17.7673	49.4777	source	Museum Specimen	ANTWEB
GABI_00060316	ANTWEB-casent0116100	Pheidole	megacephala	native	Madagascar	Madagascar	Toamasina	Antaratasy, 43.5 km 23Â° Toamasina	-17.7673	49.4777	source	Museum Specimen	ANTWEB
GABI_00060317	ANTWEB-casent0116100-d01	Pheidole	megacephala	native	Madagascar	Madagascar	Toamasina	Antaratasy, 43.5 km 23Â° Toamasina	-17.7673	49.4777	source	Museum Specimen	ANTWEB
GABI_00060318	ANTWEB-casent0116100-d03	Pheidole	megacephala	native	Madagascar	Madagascar	Toamasina	Antaratasy, 43.5 km 23Â° Toamasina	-17.7673	49.4777	source	Museum Specimen	ANTWEB
GABI_00060323	ANTWEB-casent0116105	Pheidole	megacephala	native	Madagascar	Madagascar	Toamasina	Ambalahasina, 62.4 km 19Â° Toamasina	-17.5945	49.4678	source	Museum Specimen	ANTWEB
GABI_00060324	ANTWEB-casent0116105-d01	Pheidole	megacephala	native	Madagascar	Madagascar	Toamasina	Ambalahasina, 62.4 km 19Â° Toamasina	-17.5945	49.4678	source	Museum Specimen	ANTWEB
GABI_00060325	ANTWEB-casent0116106	Pheidole	megacephala	native	Madagascar	Madagascar	Toamasina	Ambalahasina, 62.4 km 19Â° Toamasina	-17.5945	49.4678	source	Museum Specimen	ANTWEB
GABI_00060326	ANTWEB-casent0116106-d01	Pheidole	megacephala	native	Madagascar	Madagascar	Toamasina	Ambalahasina, 62.4 km 19Â° Toamasina	-17.5945	49.4678	source	Museum Specimen	ANTWEB
GABI_00060346	ANTWEB-casent0116120	Pheidole	megacephala	native	Madagascar	Madagascar	Toamasina	Ambalahasina, 62.4 km 19Â° Toamasina	-17.5945	49.4678	source	Museum Specimen	ANTWEB
GABI_00060347	ANTWEB-casent0116120-d01	Pheidole	megacephala	native	Madagascar	Madagascar	Toamasina	Ambalahasina, 62.4 km 19Â° Toamasina	-17.5945	49.4678	source	Museum Specimen	ANTWEB
GABI_00060350	ANTWEB-casent0116122	Pheidole	megacephala	native	Madagascar	Madagascar	Toamasina	Ambalahasina, 62.4 km 19Â° Toamasina	-17.5945	49.4678	source	Museum Specimen	ANTWEB
GABI_00060351	ANTWEB-casent0116122-d01	Pheidole	megacephala	native	Madagascar	Madagascar	Toamasina	Ambalahasina, 62.4 km 19Â° Toamasina	-17.5945	49.4678	source	Museum Specimen	ANTWEB
GABI_00060356	ANTWEB-casent0116126	Pheidole	megacephala	native	Madagascar	Madagascar	Toamasina	Ambalahasina, 62.4 km 19Â° Toamasina	-17.5945	49.4678	source	Museum Specimen	ANTWEB
GABI_00060357	ANTWEB-casent0116126-d01	Pheidole	megacephala	native	Madagascar	Madagascar	Toamasina	Ambalahasina, 62.4 km 19Â° Toamasina	-17.5945	49.4678	source	Museum Specimen	ANTWEB
GABI_00060369	ANTWEB-casent0116554	Pheidole	megacephala	native	Madagascar	Madagascar	Toliara	Androy Region, Distric of Tsihombe, 74 Km S of Tsihombe, Cap Ste Marie Reserve	-25.5877	45.163	source	Museum Specimen	ANTWEB
GABI_00060394	ANTWEB-casent0116685	Pheidole	megacephala	native	Madagascar	Madagascar	Tulear	Parcel I, Beza Mahafaly Reserve, near research station, Tulear Province	-23.6865	44.591	source	Museum Specimen	ANTWEB
GABI_00060435	ANTWEB-casent0116864	Pheidole	megacephala	native	Madagascar	Madagascar	Toliara	Anosy Region, Distric of Amboasary, 58Km SW of Fort Dauphin, 08 Km NW of Amboasary, Berenty Special Reserve	-25.0067	46.3033	source	Museum Specimen	ANTWEB
GABI_00060436	ANTWEB-casent0116864	Pheidole	megacephala	native	Madagascar	Madagascar	Toliara	Anosy Region, Distric of Amboasary, 58Km SW of Fort Dauphin, 08 Km NW of Amboasary, Berenty Special Reserve	-25.0067	46.3033	source	Museum Specimen	ANTWEB
GABI_00060444	ANTWEB-casent0116896	Pheidole	megacephala	native	Madagascar	Madagascar	Toliara	Anosy Region, Distric of Amboasary, 58Km SW of Fort Dauphin, 08 Km NW of Amboasary, Berenty Special Reserve	-25.0067	46.3033	source	Museum Specimen	ANTWEB
GABI_00060445	ANTWEB-casent0116896	Pheidole	megacephala	native	Madagascar	Madagascar	Toliara	Anosy Region, Distric of Amboasary, 58Km SW of Fort Dauphin, 08 Km NW of Amboasary, Berenty Special Reserve	-25.0067	46.3033	source	Museum Specimen	ANTWEB
GABI_00060453	ANTWEB-casent0116949	Pheidole	megacephala	native	Madagascar	Madagascar	Mahajanga	Boeny Region,Distric of Marovoay, Ampijoroa National Park, 160 km North of Maevatanana on RN 04	-16.3193	46.8133	source	Museum Specimen	ANTWEB
GABI_00060456	ANTWEB-casent0116985	Pheidole	megacephala	native	Madagascar	Madagascar	Fianarantsoa	Manombo Special Reserve, 32Km SE of Farafangana	-23.0218	47.72	source	Museum Specimen	ANTWEB
GABI_00060488	ANTWEB-casent0117132	Pheidole	megacephala	native	Madagascar	Madagascar	Fianarantsoa	Manombo Special Reserve, 32Km SE of Farafangana	-23.0218	47.72	source	Museum Specimen	ANTWEB
GABI_00060499	ANTWEB-casent0117171	Pheidole	megacephala	native	Madagascar	Madagascar	Fianarantsoa	Manombo Special Reserve, 32Km SE of Farafangana	-23.0218	47.72	source	Museum Specimen	ANTWEB
GABI_00060503	ANTWEB-casent0117188	Pheidole	megacephala	native	Madagascar	Madagascar	Fianarantsoa	Manombo Special Reserve, 32Km SE of Farafangana	-23.0218	47.72	source	Museum Specimen	ANTWEB
GABI_00060505	ANTWEB-casent0117205	Pheidole	megacephala	native	Madagascar	Madagascar	Mahajanga	Boeny Region,Distric of Marovoay, Ampijoroa National Park, 160 km North of Maevatanana on RN 04	-16.3193	46.8133	source	Museum Specimen	ANTWEB
GABI_00060518	ANTWEB-casent0117245	Pheidole	megacephala	native	Madagascar	Madagascar	Mahajanga	Boeny Region,Distric of Marovoay, Ampijoroa National Park, 160 km North of Maevatanana on RN 04	-16.3193	46.8133	source	Museum Specimen	ANTWEB
GABI_00060521	ANTWEB-casent0117253	Pheidole	megacephala	native	Madagascar	Madagascar	Toliara	Androy Region, Distric of Tsihombe, 74 Km S of Tsihombe, Cap Ste Marie Reserve	-25.5877	45.163	source	Museum Specimen	ANTWEB
GABI_00060544	ANTWEB-casent0117398	Pheidole	megacephala	native	Madagascar	Madagascar	Fianarantsoa	Manombo Special Reserve, 32Km SE of Farafangana	-23.0218	47.72	source	Museum Specimen	ANTWEB
GABI_00060597	ANTWEB-casent0117474	Pheidole	megacephala	native	Madagascar	Madagascar	Fianarantsoa	radio tower 22 km SW of Ilakaka, near border of Tulear and Fianarantsoa Provinces, in Uapacca forest	-22.7792	45.025	source	Museum Specimen	ANTWEB
GABI_00060600	ANTWEB-casent0117479	Pheidole	megacephala	native	Madagascar	Madagascar	Tulear	Mikea Forest, spiny forest, Tulear Province	-22.9133	43.4822	source	Museum Specimen	ANTWEB
GABI_00060601	ANTWEB-casent0117481	Pheidole	megacephala	native	Madagascar	Madagascar	Fianarantsoa	Manombo Special Reserve, 32Km SE of Farafangana	-23.0218	47.72	source	Museum Specimen	ANTWEB
GABI_00060602	ANTWEB-casent0117486	Pheidole	megacephala	native	Madagascar	Madagascar	Fianarantsoa	Manombo Special Reserve, 32Km SE of Farafangana	-23.0218	47.72	source	Museum Specimen	ANTWEB
GABI_00060603	ANTWEB-casent0117489	Pheidole	megacephala	native	Madagascar	Madagascar	Fianarantsoa	Manombo Special Reserve, 32Km SE of Farafangana	-23.0218	47.72	source	Museum Specimen	ANTWEB
GABI_00060604	ANTWEB-casent0117495	Pheidole	megacephala	native	Madagascar	Madagascar	Fianarantsoa	Manombo Special Reserve, 32Km SE of Farafangana	-23.0218	47.72	source	Museum Specimen	ANTWEB
GABI_00060605	ANTWEB-casent0117499	Pheidole	megacephala	native	Madagascar	Madagascar	Fianarantsoa	Manombo Special Reserve, 32Km SE of Farafangana	-23.0218	47.72	source	Museum Specimen	ANTWEB
GABI_00060606	ANTWEB-casent0117502	Pheidole	megacephala	native	Madagascar	Madagascar	Fianarantsoa	Manombo Special Reserve, 32Km SE of Farafangana	-23.0218	47.72	source	Museum Specimen	ANTWEB
GABI_00060626	ANTWEB-casent0117571	Pheidole	megacephala	native	Madagascar	Madagascar	Fianarantsoa	Manombo Special Reserve, 32Km SE of Farafangana	-23.0218	47.72	source	Museum Specimen	ANTWEB
GABI_00060631	ANTWEB-casent0117589	Pheidole	megacephala	native	Madagascar	Madagascar	Fianarantsoa	Manombo Special Reserve, 32Km SE of Farafangana	-23.0218	47.72	source	Museum Specimen	ANTWEB
GABI_00060635	ANTWEB-casent0117604	Pheidole	megacephala	native	Madagascar	Madagascar	Fianarantsoa	Manombo Special Reserve, 32Km SE of Farafangana	-23.0218	47.72	source	Museum Specimen	ANTWEB
GABI_00060637	ANTWEB-casent0117611	Pheidole	megacephala	native	Madagascar	Madagascar	Fianarantsoa	dry wash, 1 km E of Isalo National Park Interpretive Center, Fianarantsoa Prov.	-22.6267	45.3582	source	Museum Specimen	ANTWEB
GABI_00060638	ANTWEB-casent0117623	Pheidole	megacephala	native	Madagascar	Madagascar	Tulear	near ANGAP office, Zombitse National Park, Tulear Prov.	-22.8865	44.6922	source	Museum Specimen	ANTWEB
GABI_00060662	ANTWEB-casent0117707	Pheidole	megacephala	native	Madagascar	Madagascar	Tulear	Parcel I, Beza Mahafaly Reserve, near research station, Tulear Province	-23.6865	44.591	source	Museum Specimen	ANTWEB
GABI_00060681	ANTWEB-casent0117810	Pheidole	megacephala	native	Madagascar	Madagascar	Tulear	Parcel I, Beza Mahafaly Reserve, near research station, Tulear Province	-23.6865	44.591	source	Museum Specimen	ANTWEB
GABI_00060727	ANTWEB-casent0118189	Pheidole	megacephala	native	Madagascar	Madagascar	Toamasina	Ampasina-Maningory, 104 km 13Â° Toamasina	-17.2147	49.4055	source	Museum Specimen	ANTWEB
GABI_00060728	ANTWEB-casent0118189	Pheidole	megacephala	native	Madagascar	Madagascar	Toamasina	Ampasina-Maningory, 104 km 13Â° Toamasina	-17.2147	49.4055	source	Museum Specimen	ANTWEB
GABI_00060729	ANTWEB-casent0118189-d01	Pheidole	megacephala	native	Madagascar	Madagascar	Toamasina	Ampasina-Maningory, 104 km 13Â° Toamasina	-17.2147	49.4055	source	Museum Specimen	ANTWEB
GABI_00060734	ANTWEB-casent0118192	Pheidole	megacephala	native	Madagascar	Madagascar	Toamasina	Ampasina-Maningory, 104 km 13Â° Toamasina	-17.2147	49.4055	source	Museum Specimen	ANTWEB
GABI_00060735	ANTWEB-casent0118192	Pheidole	megacephala	native	Madagascar	Madagascar	Toamasina	Ampasina-Maningory, 104 km 13Â° Toamasina	-17.2147	49.4055	source	Museum Specimen	ANTWEB
GABI_00060736	ANTWEB-casent0118192-d01	Pheidole	megacephala	native	Madagascar	Madagascar	Toamasina	Ampasina-Maningory, 104 km 13Â° Toamasina	-17.2147	49.4055	source	Museum Specimen	ANTWEB
GABI_00060737	ANTWEB-casent0118193	Pheidole	megacephala	native	Madagascar	Madagascar	Toamasina	Ampasina-Maningory, 104 km 13Â° Toamasina	-17.2147	49.4055	source	Museum Specimen	ANTWEB
GABI_00060738	ANTWEB-casent0118193	Pheidole	megacephala	native	Madagascar	Madagascar	Toamasina	Ampasina-Maningory, 104 km 13Â° Toamasina	-17.2147	49.4055	source	Museum Specimen	ANTWEB
GABI_00060739	ANTWEB-casent0118193-d01	Pheidole	megacephala	native	Madagascar	Madagascar	Toamasina	Ampasina-Maningory, 104 km 13Â° Toamasina	-17.2147	49.4055	source	Museum Specimen	ANTWEB
GABI_00060740	ANTWEB-casent0118194	Pheidole	megacephala	native	Madagascar	Madagascar	Toamasina	Ampasina-Maningory, 104 km 13Â° Toamasina	-17.2147	49.4055	source	Museum Specimen	ANTWEB
GABI_00060741	ANTWEB-casent0118194	Pheidole	megacephala	native	Madagascar	Madagascar	Toamasina	Ampasina-Maningory, 104 km 13Â° Toamasina	-17.2147	49.4055	source	Museum Specimen	ANTWEB
GABI_00060742	ANTWEB-casent0118194-d01	Pheidole	megacephala	native	Madagascar	Madagascar	Toamasina	Ampasina-Maningory, 104 km 13Â° Toamasina	-17.2147	49.4055	source	Museum Specimen	ANTWEB
GABI_00060767	ANTWEB-casent0118207	Pheidole	megacephala	native	Madagascar	Madagascar	Toamasina	Ampasimbe, 118 km 17Â° Toamasina	-17.0928	49.4778	source	Museum Specimen	ANTWEB
GABI_00060768	ANTWEB-casent0118207	Pheidole	megacephala	native	Madagascar	Madagascar	Toamasina	Ampasimbe, 118 km 17Â° Toamasina	-17.0928	49.4778	source	Museum Specimen	ANTWEB
GABI_00060769	ANTWEB-casent0118207-d01	Pheidole	megacephala	native	Madagascar	Madagascar	Toamasina	Ampasimbe, 118 km 17Â° Toamasina	-17.0928	49.4778	source	Museum Specimen	ANTWEB
GABI_00060778	ANTWEB-casent0118212	Pheidole	megacephala	native	Madagascar	Madagascar	Toamasina	Ampasimbe, 118 km 17Â° Toamasina	-17.0928	49.4778	source	Museum Specimen	ANTWEB
GABI_00060779	ANTWEB-casent0118212	Pheidole	megacephala	native	Madagascar	Madagascar	Toamasina	Ampasimbe, 118 km 17Â° Toamasina	-17.0928	49.4778	source	Museum Specimen	ANTWEB
GABI_00060780	ANTWEB-casent0118212-d01	Pheidole	megacephala	native	Madagascar	Madagascar	Toamasina	Ampasimbe, 118 km 17Â° Toamasina	-17.0928	49.4778	source	Museum Specimen	ANTWEB
GABI_00060809	ANTWEB-casent0118325	Pheidole	megacephala	native	Madagascar	Madagascar	Fianarantsoa	Miandritsara Forest, 40Km S of Ambositra	-20.7927	47.1757	source	Museum Specimen	ANTWEB
GABI_00060811	ANTWEB-casent0118334	Pheidole	megacephala	native	Madagascar	Madagascar	Fianarantsoa	Miandritsara Forest, 40Km S of Ambositra	-20.7927	47.1757	source	Museum Specimen	ANTWEB
GABI_00060812	ANTWEB-casent0118334	Pheidole	megacephala	native	Madagascar	Madagascar	Fianarantsoa	Miandritsara Forest, 40Km S of Ambositra	-20.7927	47.1757	source	Museum Specimen	ANTWEB
GABI_00060813	ANTWEB-casent0118344	Pheidole	megacephala	native	Madagascar	Madagascar	Fianarantsoa	Miandritsara Forest, 40Km S of Ambositra	-20.7927	47.1757	source	Museum Specimen	ANTWEB
GABI_00060814	ANTWEB-casent0118344	Pheidole	megacephala	native	Madagascar	Madagascar	Fianarantsoa	Miandritsara Forest, 40Km S of Ambositra	-20.7927	47.1757	source	Museum Specimen	ANTWEB
GABI_00060907	ANTWEB-casent0118467	Pheidole	megacephala	native	Madagascar	Madagascar	Toamasina	Maitsokely, 140 km 21Â° Toamasina	-16.9062	49.5868	source	Museum Specimen	ANTWEB
GABI_00060908	ANTWEB-casent0118467-d01	Pheidole	megacephala	native	Madagascar	Madagascar	Toamasina	Maitsokely, 140 km 21Â° Toamasina	-16.9062	49.5868	source	Museum Specimen	ANTWEB
GABI_00060912	ANTWEB-casent0118469	Pheidole	megacephala	native	Madagascar	Madagascar	Toamasina	Maitsokely, 140 km 21Â° Toamasina	-16.9062	49.5868	source	Museum Specimen	ANTWEB
GABI_00060913	ANTWEB-casent0118469	Pheidole	megacephala	native	Madagascar	Madagascar	Toamasina	Maitsokely, 140 km 21Â° Toamasina	-16.9062	49.5868	source	Museum Specimen	ANTWEB
GABI_00060914	ANTWEB-casent0118469-d01	Pheidole	megacephala	native	Madagascar	Madagascar	Toamasina	Maitsokely, 140 km 21Â° Toamasina	-16.9062	49.5868	source	Museum Specimen	ANTWEB
GABI_00060915	ANTWEB-casent0118470	Pheidole	megacephala	native	Madagascar	Madagascar	Toamasina	Maitsokely, 140 km 21Â° Toamasina	-16.9062	49.5868	source	Museum Specimen	ANTWEB
GABI_00060916	ANTWEB-casent0118470	Pheidole	megacephala	native	Madagascar	Madagascar	Toamasina	Maitsokely, 140 km 21Â° Toamasina	-16.9062	49.5868	source	Museum Specimen	ANTWEB
GABI_00060917	ANTWEB-casent0118470-d01	Pheidole	megacephala	native	Madagascar	Madagascar	Toamasina	Maitsokely, 140 km 21Â° Toamasina	-16.9062	49.5868	source	Museum Specimen	ANTWEB
GABI_00060922	ANTWEB-casent0118473	Pheidole	megacephala	native	Madagascar	Madagascar	Toamasina	Maitsokely, 140 km 21Â° Toamasina	-16.9062	49.5868	source	Museum Specimen	ANTWEB
GABI_00060923	ANTWEB-casent0118473-d01	Pheidole	megacephala	native	Madagascar	Madagascar	Toamasina	Maitsokely, 140 km 21Â° Toamasina	-16.9062	49.5868	source	Museum Specimen	ANTWEB
GABI_00060931	ANTWEB-casent0118480	Pheidole	megacephala	native	Madagascar	Madagascar	Toamasina	Toamasina-Port	-18.1603	49.4272	source	Museum Specimen	ANTWEB
GABI_00060932	ANTWEB-casent0118480-d01	Pheidole	megacephala	native	Madagascar	Madagascar	Toamasina	Toamasina-Port	-18.1603	49.4272	source	Museum Specimen	ANTWEB
GABI_00060935	ANTWEB-casent0118482	Pheidole	megacephala	native	Madagascar	Madagascar	Toamasina	Toamasina-Port	-18.1603	49.4272	source	Museum Specimen	ANTWEB
GABI_00060936	ANTWEB-casent0118482-d01	Pheidole	megacephala	native	Madagascar	Madagascar	Toamasina	Toamasina-Port	-18.1603	49.4272	source	Museum Specimen	ANTWEB
GABI_00060937	ANTWEB-casent0118482-d02	Pheidole	megacephala	native	Madagascar	Madagascar	Toamasina	Toamasina-Port	-18.1603	49.4272	source	Museum Specimen	ANTWEB
GABI_00060938	ANTWEB-casent0118483	Pheidole	megacephala	native	Madagascar	Madagascar	Toamasina	Toamasina-Port	-18.1603	49.4272	source	Museum Specimen	ANTWEB
GABI_00060943	ANTWEB-casent0118488	Pheidole	megacephala	native	Madagascar	Madagascar	Toamasina	Toamasina-Port	-18.1603	49.4272	source	Museum Specimen	ANTWEB
GABI_00060944	ANTWEB-casent0118488-d01	Pheidole	megacephala	native	Madagascar	Madagascar	Toamasina	Toamasina-Port	-18.1603	49.4272	source	Museum Specimen	ANTWEB
GABI_00060974	ANTWEB-casent0118911	Pheidole	megacephala	native	Madagascar	Madagascar	Toliara	Anosy Region, Distric of Amboasary, Andohaela National Park Parcelle III, Ihazofotsy, 32Km NE Amboasary	-24.8308	46.5362	source	Museum Specimen	ANTWEB
GABI_00060975	ANTWEB-casent0118912	Pheidole	megacephala	native	Madagascar	Madagascar	Toliara	Anosy Region, Distric of Amboasary, Andohaela National Park Parcelle III, Ihazofotsy, 32Km NE Amboasary	-24.8308	46.5362	source	Museum Specimen	ANTWEB
GABI_00060976	ANTWEB-casent0118914	Pheidole	megacephala	native	Madagascar	Madagascar	Toliara	Anosy Region, Distric of Amboasary, Andohaela National Park Parcelle III, Ihazofotsy, 32Km NE Amboasary	-24.8308	46.5362	source	Museum Specimen	ANTWEB
GABI_00060977	ANTWEB-casent0118923	Pheidole	megacephala	native	Madagascar	Madagascar	Fianarantsoa	Manombo Special Reserve, 32Km SE of Farafangana	-23.0218	47.72	source	Museum Specimen	ANTWEB
GABI_00060978	ANTWEB-casent0118925	Pheidole	megacephala	native	Madagascar	Madagascar	Fianarantsoa	Manombo Special Reserve, 32Km SE of Farafangana	-23.0218	47.72	source	Museum Specimen	ANTWEB
GABI_00060979	ANTWEB-casent0118929	Pheidole	megacephala	native	Madagascar	Madagascar	Fianarantsoa	Miandritsara Forest, 40Km S of Ambositra	-20.7927	47.1757	source	Museum Specimen	ANTWEB
GABI_00060980	ANTWEB-casent0118931	Pheidole	megacephala	native	Madagascar	Madagascar	Fianarantsoa	Miandritsara Forest, 40Km S of Ambositra	-20.7927	47.1757	source	Museum Specimen	ANTWEB
GABI_00060981	ANTWEB-casent0118935	Pheidole	megacephala	native	Madagascar	Madagascar	Fianarantsoa	Manombo Special Reserve, 32Km SE of Farafangana	-23.0218	47.72	source	Museum Specimen	ANTWEB
GABI_00060982	ANTWEB-casent0118948	Pheidole	megacephala	native	Madagascar	Madagascar	Fianarantsoa	Miandritsara Forest, 40Km S of Ambositra	-20.7927	47.1757	source	Museum Specimen	ANTWEB
GABI_00060983	ANTWEB-casent0118948	Pheidole	megacephala	native	Madagascar	Madagascar	Fianarantsoa	Miandritsara Forest, 40Km S of Ambositra	-20.7927	47.1757	source	Museum Specimen	ANTWEB
GABI_00060984	ANTWEB-casent0118949	Pheidole	megacephala	native	Madagascar	Madagascar	Fianarantsoa	Miandritsara Forest, 40Km S of Ambositra	-20.7927	47.1757	source	Museum Specimen	ANTWEB
GABI_00060985	ANTWEB-casent0118949	Pheidole	megacephala	native	Madagascar	Madagascar	Fianarantsoa	Miandritsara Forest, 40Km S of Ambositra	-20.7927	47.1757	source	Museum Specimen	ANTWEB
GABI_00060986	ANTWEB-casent0118953	Pheidole	megacephala	native	Madagascar	Madagascar	Fianarantsoa	Miandritsara Forest, 40Km S of Ambositra	-20.7927	47.1757	source	Museum Specimen	ANTWEB
GABI_00060987	ANTWEB-casent0118953	Pheidole	megacephala	native	Madagascar	Madagascar	Fianarantsoa	Miandritsara Forest, 40Km S of Ambositra	-20.7927	47.1757	source	Museum Specimen	ANTWEB
GABI_00060990	ANTWEB-casent0118970	Pheidole	megacephala	native	Madagascar	Madagascar	Fianarantsoa	Miandritsara Forest, 40Km S of Ambositra	-20.7927	47.1757	source	Museum Specimen	ANTWEB
GABI_00060991	ANTWEB-casent0118970	Pheidole	megacephala	native	Madagascar	Madagascar	Fianarantsoa	Miandritsara Forest, 40Km S of Ambositra	-20.7927	47.1757	source	Museum Specimen	ANTWEB
GABI_00061265	ANTWEB-casent0119715	Pheidole	megacephala	native	Madagascar	Madagascar	Toliara	Parc National Andohahela, Manangotry, 33.8km NW Tolagnaro	-24.7512	46.8578	source	Museum Specimen	ANTWEB
GABI_00061437	ANTWEB-casent0120257	Pheidole	megacephala	native	Madagascar	Madagascar	Toliara	Amboasary	-25.0388	46.3835	source	Museum Specimen	ANTWEB
GABI_00061438	ANTWEB-casent0120257	Pheidole	megacephala	native	Madagascar	Madagascar	Toliara	Amboasary	-25.0388	46.3835	source	Museum Specimen	ANTWEB
GABI_00061556	ANTWEB-casent0120389	Pheidole	megacephala	native	Madagascar	Madagascar	Fianarantsoa	Ihosy	-22.4032	46.1292	source	Museum Specimen	ANTWEB
GABI_00061557	ANTWEB-casent0120389	Pheidole	megacephala	native	Madagascar	Madagascar	Fianarantsoa	Ihosy	-22.4032	46.1292	source	Museum Specimen	ANTWEB
GABI_00061558	ANTWEB-casent0120389-d01	Pheidole	megacephala	native	Madagascar	Madagascar	Fianarantsoa	Ihosy	-22.4032	46.1292	source	Museum Specimen	ANTWEB
GABI_00061562	ANTWEB-casent0120400	Pheidole	megacephala	native	Madagascar	Madagascar	Fianarantsoa	Ihosy	-22.4032	46.1292	source	Museum Specimen	ANTWEB
GABI_00061563	ANTWEB-casent0120400	Pheidole	megacephala	native	Madagascar	Madagascar	Fianarantsoa	Ihosy	-22.4032	46.1292	source	Museum Specimen	ANTWEB
GABI_00061596	ANTWEB-casent0120429	Pheidole	megacephala	native	Madagascar	Madagascar	Fianarantsoa	Ambositra	-20.5388	47.2443	source	Museum Specimen	ANTWEB
GABI_00061597	ANTWEB-casent0120429	Pheidole	megacephala	native	Madagascar	Madagascar	Fianarantsoa	Ambositra	-20.5388	47.2443	source	Museum Specimen	ANTWEB
GABI_00061598	ANTWEB-casent0120429-d01	Pheidole	megacephala	native	Madagascar	Madagascar	Fianarantsoa	Ambositra	-20.5388	47.2443	source	Museum Specimen	ANTWEB
GABI_00061647	ANTWEB-casent0120476	Pheidole	megacephala	native	Madagascar	Madagascar	Tulear	Ampanihy	-23.3834	43.7285	Airport	Museum Specimen	ANTWEB
GABI_00061648	ANTWEB-casent0120476	Pheidole	megacephala	native	Madagascar	Madagascar	Tulear	Ampanihy	-23.3834	43.7285	Airport	Museum Specimen	ANTWEB
GABI_00061649	ANTWEB-casent0120476-d01	Pheidole	megacephala	native	Madagascar	Madagascar	Tulear	Ampanihy	-23.3834	43.7285	Airport	Museum Specimen	ANTWEB
GABI_00061679	ANTWEB-casent0120505	Pheidole	megacephala	native	Madagascar	Madagascar	Tulear	Ampanihy	-23.3834	43.7285	Airport	Museum Specimen	ANTWEB
GABI_00061776	ANTWEB-casent0120599	Pheidole	megacephala	native	Madagascar	Madagascar	Antananarivo	Ambatolampy	-18.9718	47.9375	Mountain	Museum Specimen	ANTWEB
GABI_00061789	ANTWEB-casent0120617	Pheidole	megacephala	native	Madagascar	Madagascar	Antananarivo	Ambatolampy	-18.9718	47.9375	Mountain	Museum Specimen	ANTWEB
GABI_00061869	ANTWEB-casent0120780	Pheidole	megacephala	native	Madagascar	Madagascar	Toamasina	Mahanoro	-17.7167	49.2333	city/town	Museum Specimen	ANTWEB
GABI_00061870	ANTWEB-casent0120780	Pheidole	megacephala	native	Madagascar	Madagascar	Toamasina	Mahanoro	-17.7167	49.2333	city/town	Museum Specimen	ANTWEB
GABI_00061951	ANTWEB-casent0120903	Pheidole	megacephala	native	Madagascar	Madagascar	Toamasina	Tamatave	-18.1095	49.3925	Airport	Museum Specimen	ANTWEB
GABI_00061952	ANTWEB-casent0120903	Pheidole	megacephala	native	Madagascar	Madagascar	Toamasina	Tamatave	-18.1095	49.3925	Airport	Museum Specimen	ANTWEB
GABI_00061953	ANTWEB-casent0120904	Pheidole	megacephala	native	Madagascar	Madagascar	Toamasina	Tamatave	-18.1095	49.3925	Airport	Museum Specimen	ANTWEB
GABI_00061954	ANTWEB-casent0120904	Pheidole	megacephala	native	Madagascar	Madagascar	Toamasina	Tamatave	-18.1095	49.3925	Airport	Museum Specimen	ANTWEB
GABI_00061955	ANTWEB-casent0120905	Pheidole	megacephala	native	Madagascar	Madagascar	Toamasina	Tamatave	-18.1095	49.3925	Airport	Museum Specimen	ANTWEB
GABI_00061956	ANTWEB-casent0120905	Pheidole	megacephala	native	Madagascar	Madagascar	Toamasina	Tamatave	-18.1095	49.3925	Airport	Museum Specimen	ANTWEB
GABI_00061963	ANTWEB-casent0120909	Pheidole	megacephala	native	Madagascar	Madagascar	Toamasina	Tamatave	-18.1095	49.3925	Airport	Museum Specimen	ANTWEB
GABI_00061964	ANTWEB-casent0120909	Pheidole	megacephala	native	Madagascar	Madagascar	Toamasina	Tamatave	-18.1095	49.3925	Airport	Museum Specimen	ANTWEB
GABI_00061965	ANTWEB-casent0120909-d01	Pheidole	megacephala	native	Madagascar	Madagascar	Toamasina	Tamatave	-18.1095	49.3925	Airport	Museum Specimen	ANTWEB
GABI_00061968	ANTWEB-casent0120915	Pheidole	megacephala	native	Madagascar	Madagascar	Toamasina	Tamatave	-18.1095	49.3925	Airport	Museum Specimen	ANTWEB
GABI_00061969	ANTWEB-casent0120915	Pheidole	megacephala	native	Madagascar	Madagascar	Toamasina	Tamatave	-18.1095	49.3925	Airport	Museum Specimen	ANTWEB
GABI_00062020	ANTWEB-casent0120952	Pheidole	megacephala	native	Madagascar	Madagascar	Toamasina	Tamatave	-18.1095	49.3925	Airport	Museum Specimen	ANTWEB
GABI_00062021	ANTWEB-casent0120952	Pheidole	megacephala	native	Madagascar	Madagascar	Toamasina	Tamatave	-18.1095	49.3925	Airport	Museum Specimen	ANTWEB
GABI_00062022	ANTWEB-casent0120952-d01	Pheidole	megacephala	native	Madagascar	Madagascar	Toamasina	Tamatave	-18.1095	49.3925	Airport	Museum Specimen	ANTWEB
GABI_00062035	ANTWEB-casent0120967	Pheidole	megacephala	native	Madagascar	Madagascar	Toamasina	Moramanga	-18.9442	48.2307	source	Museum Specimen	ANTWEB
GABI_00062036	ANTWEB-casent0120967	Pheidole	megacephala	native	Madagascar	Madagascar	Toamasina	Moramanga	-18.9442	48.2307	source	Museum Specimen	ANTWEB
GABI_00062051	ANTWEB-casent0120982	Pheidole	megacephala	native	Madagascar	Madagascar	Toamasina	Moramanga	-18.9442	48.2307	source	Museum Specimen	ANTWEB
GABI_00062052	ANTWEB-casent0120982	Pheidole	megacephala	native	Madagascar	Madagascar	Toamasina	Moramanga	-18.9442	48.2307	source	Museum Specimen	ANTWEB
GABI_00062053	ANTWEB-casent0120982-d01	Pheidole	megacephala	native	Madagascar	Madagascar	Toamasina	Moramanga	-18.9442	48.2307	source	Museum Specimen	ANTWEB
GABI_00062069	ANTWEB-casent0120995	Pheidole	megacephala	native	Madagascar	Madagascar	Toamasina	Moramanga	-18.9442	48.2307	source	Museum Specimen	ANTWEB
GABI_00062070	ANTWEB-casent0120995	Pheidole	megacephala	native	Madagascar	Madagascar	Toamasina	Moramanga	-18.9442	48.2307	source	Museum Specimen	ANTWEB
GABI_00062071	ANTWEB-casent0120995-d20	Pheidole	megacephala	native	Madagascar	Madagascar	Toamasina	Moramanga	-18.9442	48.2307	source	Museum Specimen	ANTWEB
GABI_00062155	ANTWEB-casent0121257	Pheidole	megacephala	native	Madagascar	Madagascar	Toamasina	Ambatovy, 12.4 km NE Moramanga	-18.8394	48.3084	source	Museum Specimen	ANTWEB
GABI_00062162	ANTWEB-casent0121283	Pheidole	indica	introduced	Madagascar	Madagascar	Toamasina	Ambatovy, 12.4 km NE Moramanga	-18.8394	48.3084	source	Museum Specimen	ANTWEB
GABI_00062163	ANTWEB-casent0121283	Pheidole	indica	introduced	Madagascar	Madagascar	Toamasina	Ambatovy, 12.4 km NE Moramanga	-18.8394	48.3084	source	Museum Specimen	ANTWEB
GABI_00062164	ANTWEB-casent0121283-d01	Pheidole	indica	introduced	Madagascar	Madagascar	Toamasina	Ambatovy, 12.4 km NE Moramanga	-18.8394	48.3084	source	Museum Specimen	ANTWEB
GABI_00062191	ANTWEB-casent0121411	Pheidole	megacephala	native	Madagascar	Madagascar	Toamasina	Ambatovy, 12.4 km NE Moramanga	-18.8477	48.2957	source	Museum Specimen	ANTWEB
GABI_00062192	ANTWEB-casent0121415	Pheidole	indica	introduced	Madagascar	Madagascar	Toamasina	Ambatovy, 12.4 km NE Moramanga	-18.8477	48.2957	source	Museum Specimen	ANTWEB
GABI_00062193	ANTWEB-casent0121415	Pheidole	indica	introduced	Madagascar	Madagascar	Toamasina	Ambatovy, 12.4 km NE Moramanga	-18.8477	48.2957	source	Museum Specimen	ANTWEB
GABI_00062194	ANTWEB-casent0121415-d01	Pheidole	indica	introduced	Madagascar	Madagascar	Toamasina	Ambatovy, 12.4 km NE Moramanga	-18.8477	48.2957	source	Museum Specimen	ANTWEB
GABI_00062209	ANTWEB-casent0121480	Pheidole	megacephala	native	Madagascar	Madagascar	Toliara	Parc National Andohahela, Col de Tanatana, 33.3km NW Tolagnaro	-24.7585	46.8537	source	Museum Specimen	ANTWEB
GABI_00062210	ANTWEB-casent0121480	Pheidole	megacephala	native	Madagascar	Madagascar	Toliara	Parc National Andohahela, Col de Tanatana, 33.3km NW Tolagnaro	-24.7585	46.8537	source	Museum Specimen	ANTWEB
GABI_00062253	ANTWEB-casent0121532	Pheidole	megacephala	native	Madagascar	Madagascar	Toliara	ForÃªt Mandena 8.5 km N Tolagnaro	-24.9527	47.0025	source	Museum Specimen	ANTWEB
GABI_00062254	ANTWEB-casent0121532-d01	Pheidole	megacephala	native	Madagascar	Madagascar	Toliara	ForÃªt Mandena 8.5 km N Tolagnaro	-24.9527	47.0025	source	Museum Specimen	ANTWEB
GABI_00062353	ANTWEB-casent0121690	Pheidole	megacephala	native	Madagascar	Madagascar	Fianarantsoa	Vangaindrano	-23.3507	47.6045	source	Museum Specimen	ANTWEB
GABI_00062357	ANTWEB-casent0121693	Pheidole	megacephala	native	Madagascar	Madagascar	Fianarantsoa	Vangaindrano	-23.3507	47.6045	source	Museum Specimen	ANTWEB
GABI_00062358	ANTWEB-casent0121693	Pheidole	megacephala	native	Madagascar	Madagascar	Fianarantsoa	Vangaindrano	-23.3507	47.6045	source	Museum Specimen	ANTWEB
GABI_00062359	ANTWEB-casent0121693-d01	Pheidole	megacephala	native	Madagascar	Madagascar	Fianarantsoa	Vangaindrano	-23.3507	47.6045	source	Museum Specimen	ANTWEB
GABI_00062361	ANTWEB-casent0121696	Pheidole	megacephala	native	Madagascar	Madagascar	Fianarantsoa	Vangaindrano	-23.3507	47.6045	source	Museum Specimen	ANTWEB
GABI_00062362	ANTWEB-casent0121696	Pheidole	megacephala	native	Madagascar	Madagascar	Fianarantsoa	Vangaindrano	-23.3507	47.6045	source	Museum Specimen	ANTWEB
GABI_00062363	ANTWEB-casent0121696-d01	Pheidole	megacephala	native	Madagascar	Madagascar	Fianarantsoa	Vangaindrano	-23.3507	47.6045	source	Museum Specimen	ANTWEB
GABI_00062367	ANTWEB-casent0121701	Pheidole	megacephala	native	Madagascar	Madagascar	Fianarantsoa	Vangaindrano	-23.3507	47.6045	source	Museum Specimen	ANTWEB
GABI_00062380	ANTWEB-casent0121713	Pheidole	megacephala	native	Madagascar	Madagascar	Antananarivo	Antsirabe	-18.9	47.5333	Neighborhood	Museum Specimen	ANTWEB
GABI_00062381	ANTWEB-casent0121713	Pheidole	megacephala	native	Madagascar	Madagascar	Antananarivo	Antsirabe	-18.9	47.5333	Neighborhood	Museum Specimen	ANTWEB
GABI_00062382	ANTWEB-casent0121713-d01	Pheidole	megacephala	native	Madagascar	Madagascar	Antananarivo	Antsirabe	-18.9	47.5333	Neighborhood	Museum Specimen	ANTWEB
GABI_00062383	ANTWEB-casent0121714	Pheidole	megacephala	native	Madagascar	Madagascar	Antananarivo	Antsirabe	-18.9	47.5333	Neighborhood	Museum Specimen	ANTWEB
GABI_00062384	ANTWEB-casent0121714	Pheidole	megacephala	native	Madagascar	Madagascar	Antananarivo	Antsirabe	-18.9	47.5333	Neighborhood	Museum Specimen	ANTWEB
GABI_00062410	ANTWEB-casent0121736	Pheidole	megacephala	native	Madagascar	Madagascar	Antananarivo	Antsirabe	-18.9	47.5333	Neighborhood	Museum Specimen	ANTWEB
GABI_00062411	ANTWEB-casent0121737	Pheidole	megacephala	native	Madagascar	Madagascar	Antananarivo	Antsirabe	-18.9	47.5333	Neighborhood	Museum Specimen	ANTWEB
GABI_00062412	ANTWEB-casent0121737	Pheidole	megacephala	native	Madagascar	Madagascar	Antananarivo	Antsirabe	-18.9	47.5333	Neighborhood	Museum Specimen	ANTWEB
GABI_00062413	ANTWEB-casent0121737-d01	Pheidole	megacephala	native	Madagascar	Madagascar	Majunga	Ambondromamy	-16.4375	47.1575	source	Museum Specimen	ANTWEB
GABI_00062437	ANTWEB-casent0121754	Pheidole	megacephala	native	Madagascar	Madagascar	Toamasina	Mahanoro	-17.7167	49.2333	city/town	Museum Specimen	ANTWEB
GABI_00062438	ANTWEB-casent0121754	Pheidole	megacephala	native	Madagascar	Madagascar	Toamasina	Mahanoro	-17.7167	49.2333	city/town	Museum Specimen	ANTWEB
GABI_00062459	ANTWEB-casent0121767	Pheidole	megacephala	native	Madagascar	Madagascar	Toamasina	Mahanoro	-17.7167	49.2333	city/town	Museum Specimen	ANTWEB
GABI_00062468	ANTWEB-casent0121775	Pheidole	megacephala	native	Madagascar	Madagascar	Toamasina	Mahanoro	-17.7167	49.2333	city/town	Museum Specimen	ANTWEB
GABI_00062469	ANTWEB-casent0121775	Pheidole	megacephala	native	Madagascar	Madagascar	Toamasina	Mahanoro	-17.7167	49.2333	city/town	Museum Specimen	ANTWEB
GABI_00062470	ANTWEB-casent0121775-d01	Pheidole	megacephala	native	Madagascar	Madagascar	Toamasina	Mahanoro	-17.7167	49.2333	city/town	Museum Specimen	ANTWEB
GABI_00062564	ANTWEB-casent0121938	Pheidole	megacephala	native	Madagascar	Madagascar	Toliara	Parc National Andohahela, Col de Tanatana, 33.3km NW Tolagnaro	-24.7585	46.8537	source	Museum Specimen	ANTWEB
GABI_00062577	ANTWEB-casent0121966	Pheidole	megacephala	native	Madagascar	Madagascar	Toliara	Parc National Andohahela, Col de Tanatana, 33.3km NW Tolagnaro	-24.7585	46.8537	source	Museum Specimen	ANTWEB
GABI_00062623	ANTWEB-casent0122021	Pheidole	megacephala	native	Madagascar	Madagascar	Fianarantsoa	Ambalavao	-21.2333	47.2333	city/town	Museum Specimen	ANTWEB
GABI_00062644	ANTWEB-casent0122038	Pheidole	megacephala	native	Madagascar	Madagascar	Fianarantsoa	Ranohira	-22.5582	45.414	source	Museum Specimen	ANTWEB
GABI_00062645	ANTWEB-casent0122038	Pheidole	megacephala	native	Madagascar	Madagascar	Fianarantsoa	Ranohira	-22.5582	45.414	source	Museum Specimen	ANTWEB
GABI_00062649	ANTWEB-casent0122041	Pheidole	megacephala	native	Madagascar	Madagascar	Fianarantsoa	Ranohira	-22.5582	45.414	source	Museum Specimen	ANTWEB
GABI_00062650	ANTWEB-casent0122041	Pheidole	megacephala	native	Madagascar	Madagascar	Fianarantsoa	Ranohira	-22.5582	45.414	source	Museum Specimen	ANTWEB
GABI_00062651	ANTWEB-casent0122042	Pheidole	megacephala	native	Madagascar	Madagascar	Fianarantsoa	Ranohira	-22.5582	45.414	source	Museum Specimen	ANTWEB
GABI_00062652	ANTWEB-casent0122042	Pheidole	megacephala	native	Madagascar	Madagascar	Fianarantsoa	Ranohira	-22.5582	45.414	source	Museum Specimen	ANTWEB
GABI_00062653	ANTWEB-casent0122042-d01	Pheidole	megacephala	native	Madagascar	Madagascar	Fianarantsoa	Ranohira	-22.5582	45.414	source	Museum Specimen	ANTWEB
GABI_00062654	ANTWEB-casent0122043	Pheidole	megacephala	native	Madagascar	Madagascar	Fianarantsoa	Ranohira	-22.5582	45.414	source	Museum Specimen	ANTWEB
GABI_00062655	ANTWEB-casent0122045	Pheidole	megacephala	native	Madagascar	Madagascar	Fianarantsoa	Ranohira	-22.5582	45.414	source	Museum Specimen	ANTWEB
GABI_00062656	ANTWEB-casent0122046	Pheidole	megacephala	native	Madagascar	Madagascar	Fianarantsoa	Ranohira	-22.5582	45.414	source	Museum Specimen	ANTWEB
GABI_00062659	ANTWEB-casent0122050	Pheidole	megacephala	native	Madagascar	Madagascar	Fianarantsoa	Ranohira	-22.5582	45.414	source	Museum Specimen	ANTWEB
GABI_00062661	ANTWEB-casent0122053	Pheidole	megacephala	native	Madagascar	Madagascar	Fianarantsoa	Ranohira	-22.5582	45.414	source	Museum Specimen	ANTWEB
GABI_00062662	ANTWEB-casent0122053	Pheidole	megacephala	native	Madagascar	Madagascar	Fianarantsoa	Ranohira	-22.5582	45.414	source	Museum Specimen	ANTWEB
GABI_00062663	ANTWEB-casent0122054	Pheidole	megacephala	native	Madagascar	Madagascar	Fianarantsoa	Ranohira	-22.5582	45.414	source	Museum Specimen	ANTWEB
GABI_00062664	ANTWEB-casent0122054	Pheidole	megacephala	native	Madagascar	Madagascar	Fianarantsoa	Ranohira	-22.5582	45.414	source	Museum Specimen	ANTWEB
GABI_00062666	ANTWEB-casent0122056	Pheidole	megacephala	native	Madagascar	Madagascar	Fianarantsoa	Ranohira	-22.5582	45.414	source	Museum Specimen	ANTWEB
GABI_00062667	ANTWEB-casent0122056	Pheidole	megacephala	native	Madagascar	Madagascar	Fianarantsoa	Ranohira	-22.5582	45.414	source	Museum Specimen	ANTWEB
GABI_00062671	ANTWEB-casent0122060	Pheidole	megacephala	native	Madagascar	Madagascar	Fianarantsoa	Ranohira	-22.5582	45.414	source	Museum Specimen	ANTWEB
GABI_00062813	ANTWEB-casent0122224	Pheidole	megacephala	native	Madagascar	Madagascar	Toamasina	Brickaville	-18.8218	49.0702	source	Museum Specimen	ANTWEB
GABI_00062814	ANTWEB-casent0122224	Pheidole	megacephala	native	Madagascar	Madagascar	Toamasina	Brickaville	-18.8218	49.0702	source	Museum Specimen	ANTWEB
GABI_00062815	ANTWEB-casent0122224-d01	Pheidole	megacephala	native	Madagascar	Madagascar	Toamasina	Brickaville	-18.8218	49.0702	source	Museum Specimen	ANTWEB
GABI_00062835	ANTWEB-casent0122239	Pheidole	megacephala	native	Madagascar	Madagascar	Toamasina	Brickaville	-18.8218	49.0702	source	Museum Specimen	ANTWEB
GABI_00062836	ANTWEB-casent0122239	Pheidole	megacephala	native	Madagascar	Madagascar	Toamasina	Brickaville	-18.8218	49.0702	source	Museum Specimen	ANTWEB
GABI_00062842	ANTWEB-casent0122245	Pheidole	megacephala	native	Madagascar	Madagascar	Toamasina	Brickaville	-18.8218	49.0702	source	Museum Specimen	ANTWEB
GABI_00062843	ANTWEB-casent0122245	Pheidole	megacephala	native	Madagascar	Madagascar	Toamasina	Brickaville	-18.8218	49.0702	source	Museum Specimen	ANTWEB
GABI_00062848	ANTWEB-casent0122249	Pheidole	megacephala	native	Madagascar	Madagascar	Toamasina	Brickaville	-18.8218	49.0702	source	Museum Specimen	ANTWEB
GABI_00062857	ANTWEB-casent0122258	Pheidole	megacephala	native	Madagascar	Madagascar	Toamasina	Brickaville	-18.8218	49.0702	source	Museum Specimen	ANTWEB
GABI_00062873	ANTWEB-casent0122270	Pheidole	megacephala	native	Madagascar	Madagascar	Toamasina	Vatomandry	-19.3328	48.9795	source	Museum Specimen	ANTWEB
GABI_00062874	ANTWEB-casent0122270	Pheidole	megacephala	native	Madagascar	Madagascar	Toamasina	Vatomandry	-19.3328	48.9795	source	Museum Specimen	ANTWEB
GABI_00062889	ANTWEB-casent0122280	Pheidole	megacephala	native	Madagascar	Madagascar	Toamasina	Vatomandry	-19.3328	48.9795	source	Museum Specimen	ANTWEB
GABI_00062890	ANTWEB-casent0122280	Pheidole	megacephala	native	Madagascar	Madagascar	Toamasina	Vatomandry	-19.3328	48.9795	source	Museum Specimen	ANTWEB
GABI_00062891	ANTWEB-casent0122281	Pheidole	megacephala	native	Madagascar	Madagascar	Toamasina	Vatomandry	-19.3328	48.9795	source	Museum Specimen	ANTWEB
GABI_00062892	ANTWEB-casent0122281	Pheidole	megacephala	native	Madagascar	Madagascar	Toamasina	Vatomandry	-19.3328	48.9795	source	Museum Specimen	ANTWEB
GABI_00062894	ANTWEB-casent0122283	Pheidole	megacephala	native	Madagascar	Madagascar	Toamasina	Vatomandry	-19.3328	48.9795	source	Museum Specimen	ANTWEB
GABI_00062925	ANTWEB-casent0122377	Pheidole	megacephala	native	Madagascar	Madagascar	Antananarivo	Ambohidrabiby	-18.7631	47.6103	city/town	Museum Specimen	ANTWEB
GABI_00062926	ANTWEB-casent0122377-d01	Pheidole	megacephala	native	Madagascar	Madagascar	Antananarivo	Ambohidrabiby	-18.7631	47.6103	city/town	Museum Specimen	ANTWEB
GABI_00062948	ANTWEB-casent0122420	Pheidole	megacephala	native	Madagascar	Madagascar	Toliara	Kirindy, 47.3 km NE Morondava	-20.0712	44.6655	source	Museum Specimen	ANTWEB
GABI_00062964	ANTWEB-casent0122478	Pheidole	megacephala	native	Madagascar	Madagascar	Toamasina	Mananara	-16.168	49.7677	source	Museum Specimen	ANTWEB
GABI_00062965	ANTWEB-casent0122478	Pheidole	megacephala	native	Madagascar	Madagascar	Toamasina	Mananara	-16.168	49.7677	source	Museum Specimen	ANTWEB
GABI_00062968	ANTWEB-casent0122481	Pheidole	megacephala	native	Madagascar	Madagascar	Toamasina	Mananara	-16.168	49.7677	source	Museum Specimen	ANTWEB
GABI_00062969	ANTWEB-casent0122481	Pheidole	megacephala	native	Madagascar	Madagascar	Toamasina	Mananara	-16.168	49.7677	source	Museum Specimen	ANTWEB
GABI_00062970	ANTWEB-casent0122482	Pheidole	megacephala	native	Madagascar	Madagascar	Toamasina	Mananara	-16.168	49.7677	source	Museum Specimen	ANTWEB
GABI_00062971	ANTWEB-casent0122482	Pheidole	megacephala	native	Madagascar	Madagascar	Toamasina	Mananara	-16.168	49.7677	source	Museum Specimen	ANTWEB
GABI_00062974	ANTWEB-casent0122484	Pheidole	megacephala	native	Madagascar	Madagascar	Toamasina	Mananara	-16.168	49.7677	source	Museum Specimen	ANTWEB
GABI_00062975	ANTWEB-casent0122484	Pheidole	megacephala	native	Madagascar	Madagascar	Toamasina	Mananara	-16.168	49.7677	source	Museum Specimen	ANTWEB
GABI_00062976	ANTWEB-casent0122484	Pheidole	megacephala	native	Madagascar	Madagascar	Toamasina	Mananara	-16.168	49.7677	source	Museum Specimen	ANTWEB
GABI_00062990	ANTWEB-casent0122498	Pheidole	megacephala	native	Madagascar	Madagascar	Toamasina	Mananara	-16.168	49.7677	source	Museum Specimen	ANTWEB
GABI_00062991	ANTWEB-casent0122498	Pheidole	megacephala	native	Madagascar	Madagascar	Toamasina	Mananara	-16.168	49.7677	source	Museum Specimen	ANTWEB
GABI_00063011	ANTWEB-casent0122526	Pheidole	megacephala	native	Madagascar	Madagascar	Toliara	Parc National Andohahela, Col de Tanatana, 33.3km NW Tolagnaro	-24.7585	46.8537	source	Museum Specimen	ANTWEB
GABI_00063012	ANTWEB-casent0122526	Pheidole	megacephala	native	Madagascar	Madagascar	Toliara	Parc National Andohahela, Col de Tanatana, 33.3km NW Tolagnaro	-24.7585	46.8537	source	Museum Specimen	ANTWEB
GABI_00063035	ANTWEB-casent0122558	Pheidole	megacephala	native	Madagascar	Madagascar	Toliara	Parc National Andohahela, Col de Tanatana, 33.3km NW Tolagnaro	-24.7585	46.8537	source	Museum Specimen	ANTWEB
GABI_00063036	ANTWEB-casent0122558	Pheidole	megacephala	native	Madagascar	Madagascar	Toliara	Parc National Andohahela, Col de Tanatana, 33.3km NW Tolagnaro	-24.7585	46.8537	source	Museum Specimen	ANTWEB
GABI_00063126	ANTWEB-casent0122714	Pheidole	megacephala	native	Madagascar	Madagascar	Toliara	Morondava	-20.2965	44.2815	source	Museum Specimen	ANTWEB
GABI_00063133	ANTWEB-casent0122726	Pheidole	megacephala	native	Madagascar	Madagascar	Toliara	Morondava	-20.2965	44.2815	source	Museum Specimen	ANTWEB
GABI_00063141	ANTWEB-casent0122743	Pheidole	megacephala	native	Madagascar	Madagascar	Fianarantsoa	Fianarantsoa	-21.4597	47.0782	city/town	Museum Specimen	ANTWEB
GABI_00063230	ANTWEB-casent0122882	Pheidole	megacephala	native	Madagascar	Madagascar	Toliara	Grand Lavasoa, 25.9km W Tolagnaro	-25.0877	46.749	source	Museum Specimen	ANTWEB
GABI_00063231	ANTWEB-casent0122882	Pheidole	megacephala	native	Madagascar	Madagascar	Toliara	Grand Lavasoa, 25.9km W Tolagnaro	-25.0877	46.749	source	Museum Specimen	ANTWEB
GABI_00063234	ANTWEB-casent0122891	Pheidole	megacephala	native	Madagascar	Madagascar	Toliara	Grand Lavasoa, 25.9km W Tolagnaro	-25.0877	46.749	source	Museum Specimen	ANTWEB
GABI_00063235	ANTWEB-casent0122891	Pheidole	megacephala	native	Madagascar	Madagascar	Toliara	Grand Lavasoa, 25.9km W Tolagnaro	-25.0877	46.749	source	Museum Specimen	ANTWEB
GABI_00063252	ANTWEB-casent0122918	Pheidole	megacephala	native	Madagascar	Madagascar	Toliara	Miandrivazo	-19.5232	45.4575	source	Museum Specimen	ANTWEB
GABI_00063253	ANTWEB-casent0122918-d01	Pheidole	megacephala	native	Madagascar	Madagascar	Toliara	Miandrivazo	-19.5232	45.4575	source	Museum Specimen	ANTWEB
GABI_00063266	ANTWEB-casent0122934	Pheidole	megacephala	native	Madagascar	Madagascar	Toliara	Miandrivazo	-19.5232	45.4575	source	Museum Specimen	ANTWEB
GABI_00063267	ANTWEB-casent0122934	Pheidole	megacephala	native	Madagascar	Madagascar	Toliara	Miandrivazo	-19.5232	45.4575	source	Museum Specimen	ANTWEB
GABI_00063268	ANTWEB-casent0122934-d01	Pheidole	megacephala	native	Madagascar	Madagascar	Toliara	Miandrivazo	-19.5232	45.4575	source	Museum Specimen	ANTWEB
GABI_00063366	ANTWEB-casent0123048	Pheidole	megacephala	native	Madagascar	Madagascar	Antananarivo	Ankazobe	-19.1	47.6	city/town	Museum Specimen	ANTWEB
GABI_00063367	ANTWEB-casent0123048	Pheidole	megacephala	native	Madagascar	Madagascar	Antananarivo	Ankazobe	-19.1	47.6	city/town	Museum Specimen	ANTWEB
GABI_00063417	ANTWEB-casent0123090	Pheidole	megacephala	native	Madagascar	Madagascar	Toamasina	Vatomandry	-19.3328	48.9795	source	Museum Specimen	ANTWEB
GABI_00063418	ANTWEB-casent0123090	Pheidole	megacephala	native	Madagascar	Madagascar	Toamasina	Vatomandry	-19.3328	48.9795	source	Museum Specimen	ANTWEB
GABI_00063419	ANTWEB-casent0123090-d01	Pheidole	megacephala	native	Madagascar	Madagascar	Toamasina	Vatomandry	-19.3328	48.9795	source	Museum Specimen	ANTWEB
GABI_00063420	ANTWEB-casent0123091	Pheidole	megacephala	native	Madagascar	Madagascar	Toamasina	Vatomandry	-19.3328	48.9795	source	Museum Specimen	ANTWEB
GABI_00063439	ANTWEB-casent0123375	Pheidole	indica	introduced	Madagascar	Madagascar	Toamasina	Ambatovy, 12.4 km NE Moramanga	-18.8496	48.2947	source	Museum Specimen	ANTWEB
GABI_00063440	ANTWEB-casent0123375	Pheidole	indica	introduced	Madagascar	Madagascar	Toamasina	Ambatovy, 12.4 km NE Moramanga	-18.8496	48.2947	source	Museum Specimen	ANTWEB
GABI_00063448	ANTWEB-casent0123402	Pheidole	megacephala	native	Madagascar	Madagascar	Antsiranana	Antalaha	-14.9013	50.2809	source	Museum Specimen	ANTWEB
GABI_00063449	ANTWEB-casent0123402	Pheidole	megacephala	native	Madagascar	Madagascar	Antsiranana	Antalaha	-14.9013	50.2809	source	Museum Specimen	ANTWEB
GABI_00063497	ANTWEB-casent0123442	Pheidole	megacephala	native	Madagascar	Madagascar	Antsiranana	Vohemar	-22.6	47.5833	city/town	Museum Specimen	ANTWEB
GABI_00063498	ANTWEB-casent0123442	Pheidole	megacephala	native	Madagascar	Madagascar	Antsiranana	Vohemar	-22.6	47.5833	city/town	Museum Specimen	ANTWEB
GABI_00063523	ANTWEB-casent0123464	Pheidole	megacephala	native	Madagascar	Madagascar	Toamasina	Vatomandry	-19.3328	48.9795	source	Museum Specimen	ANTWEB
GABI_00063531	ANTWEB-casent0123477	Pheidole	megacephala	native	Madagascar	Madagascar	Toamasina	Vatomandry	-19.3328	48.9795	source	Museum Specimen	ANTWEB
GABI_00063565	ANTWEB-casent0123983	Pheidole	megacephala	native	Madagascar	Madagascar	Toamasina	Ambatovy, 12.4 km NE Moramanga	-18.8394	48.3084	source	Museum Specimen	ANTWEB
GABI_00063566	ANTWEB-casent0123985	Pheidole	indica	introduced	Madagascar	Madagascar	Toamasina	Ambatovy, 12.4 km NE Moramanga	-18.8394	48.3084	source	Museum Specimen	ANTWEB
GABI_00063567	ANTWEB-casent0123985	Pheidole	indica	introduced	Madagascar	Madagascar	Toamasina	Ambatovy, 12.4 km NE Moramanga	-18.8394	48.3084	source	Museum Specimen	ANTWEB
GABI_00063574	ANTWEB-casent0124052	Pheidole	megacephala	native	Madagascar	Madagascar	Toamasina	Ambatovy, 12.4 km NE Moramanga	-18.8477	48.2957	source	Museum Specimen	ANTWEB
GABI_00063575	ANTWEB-casent0124052	Pheidole	megacephala	native	Madagascar	Madagascar	Toamasina	Ambatovy, 12.4 km NE Moramanga	-18.8477	48.2957	source	Museum Specimen	ANTWEB
GABI_00063578	ANTWEB-casent0124074	Pheidole	indica	introduced	Madagascar	Madagascar	Toamasina	Ambatovy, 12.4 km NE Moramanga	-18.8477	48.2957	source	Museum Specimen	ANTWEB
GABI_00063619	ANTWEB-casent0124238	Pheidole	indica	introduced	Madagascar	Madagascar	Toamasina	Ambatovy, 12.4 km NE Moramanga	-18.8581	48.2849	source	Museum Specimen	ANTWEB
GABI_00063620	ANTWEB-casent0124238	Pheidole	indica	introduced	Madagascar	Madagascar	Toamasina	Ambatovy, 12.4 km NE Moramanga	-18.8581	48.2849	source	Museum Specimen	ANTWEB
GABI_00063621	ANTWEB-casent0124238-d01	Pheidole	indica	introduced	Madagascar	Madagascar	Toamasina	Ambatovy, 12.4 km NE Moramanga	-18.8581	48.2849	source	Museum Specimen	ANTWEB
GABI_00063676	ANTWEB-casent0124355	Pheidole	megacephala	native	Madagascar	Madagascar	Antsiranana	Sambava	-14.2614	50.163	source	Museum Specimen	ANTWEB
GABI_00063677	ANTWEB-casent0124355	Pheidole	megacephala	native	Madagascar	Madagascar	Antsiranana	Sambava	-14.2614	50.163	source	Museum Specimen	ANTWEB
GABI_00063692	ANTWEB-casent0124366	Pheidole	megacephala	native	Madagascar	Madagascar	Antsiranana	Sambava	-14.2614	50.163	source	Museum Specimen	ANTWEB
GABI_00063693	ANTWEB-casent0124366	Pheidole	megacephala	native	Madagascar	Madagascar	Antsiranana	Sambava	-14.2614	50.163	source	Museum Specimen	ANTWEB
GABI_00063735	ANTWEB-casent0124574	Pheidole	megacephala	native	Madagascar	Madagascar	Toamasina	Ambatovy, 12.4 km NE Moramanga	-18.8496	48.2947	source	Museum Specimen	ANTWEB
GABI_00063736	ANTWEB-casent0124598	Pheidole	indica	introduced	Madagascar	Madagascar	Toamasina	Ambatovy, 12.4 km NE Moramanga	-18.8496	48.2947	source	Museum Specimen	ANTWEB
GABI_00063737	ANTWEB-casent0124598	Pheidole	indica	introduced	Madagascar	Madagascar	Toamasina	Ambatovy, 12.4 km NE Moramanga	-18.8496	48.2947	source	Museum Specimen	ANTWEB
GABI_00063738	ANTWEB-casent0124598-d01	Pheidole	indica	introduced	Madagascar	Madagascar	Toamasina	Ambatovy, 12.4 km NE Moramanga	-18.8496	48.2947	source	Museum Specimen	ANTWEB
GABI_00063896	ANTWEB-casent0124910	Pheidole	megacephala	native	Madagascar	Madagascar	Antsiranana	Ambanja	-13.6827	48.4524	source	Museum Specimen	ANTWEB
GABI_00064003	ANTWEB-casent0125029	Pheidole	megacephala	native	Madagascar	Madagascar	Antsiranana	Sambava	-14.2614	50.163	source	Museum Specimen	ANTWEB
GABI_00064004	ANTWEB-casent0125029	Pheidole	megacephala	native	Madagascar	Madagascar	Antsiranana	Sambava	-14.2614	50.163	source	Museum Specimen	ANTWEB
GABI_00064070	ANTWEB-casent0125106	Pheidole	megacephala	introduced		Reunion Island		Grande Chaloupe	-20.9308	55.3897	source	Museum Specimen	ANTWEB
GABI_00064129	ANTWEB-casent0125139	Pheidole	megacephala	introduced		Reunion Island		Mare Longue	-21.3633	55.7534	manual	Museum Specimen	ANTWEB
GABI_00064130	ANTWEB-casent0125139-d01	Pheidole	megacephala	introduced		Reunion Island		Mare Longue	-21.3633	55.7534	manual	Museum Specimen	ANTWEB
GABI_00064187	ANTWEB-casent0125209	Pheidole	megacephala	introduced		Reunion Island		Saint Denis	-20.8862	55.4847	source	Museum Specimen	ANTWEB
GABI_00064188	ANTWEB-casent0125209	Pheidole	megacephala	introduced		Reunion Island		Saint Denis	-20.8862	55.4847	source	Museum Specimen	ANTWEB
GABI_00064189	ANTWEB-casent0125209-d01	Pheidole	megacephala	introduced		Reunion Island		Saint Denis	-20.8862	55.4847	source	Museum Specimen	ANTWEB
GABI_00064190	ANTWEB-casent0125210	Pheidole	megacephala	introduced		Reunion Island		Saint Denis	-20.8862	55.4847	source	Museum Specimen	ANTWEB
GABI_00064191	ANTWEB-casent0125210	Pheidole	megacephala	introduced		Reunion Island		Saint Denis	-20.8862	55.4847	source	Museum Specimen	ANTWEB
GABI_00064194	ANTWEB-casent0125212	Pheidole	megacephala	introduced		Reunion Island		Saint Denis	-20.8862	55.4847	source	Museum Specimen	ANTWEB
GABI_00064195	ANTWEB-casent0125212	Pheidole	megacephala	introduced		Reunion Island		Saint Denis	-20.8862	55.4847	source	Museum Specimen	ANTWEB
GABI_00064196	ANTWEB-casent0125212-d01	Pheidole	megacephala	introduced		Reunion Island		Saint Denis	-20.8862	55.4847	source	Museum Specimen	ANTWEB
GABI_00064197	ANTWEB-casent0125213	Pheidole	megacephala	introduced		Reunion Island		Saint Denis	-20.8862	55.4847	source	Museum Specimen	ANTWEB
GABI_00064198	ANTWEB-casent0125213	Pheidole	megacephala	introduced		Reunion Island		Saint Denis	-20.8862	55.4847	source	Museum Specimen	ANTWEB
GABI_00064205	ANTWEB-casent0125219	Pheidole	megacephala	introduced		Reunion Island		Saint Denis	-20.8862	55.4847	source	Museum Specimen	ANTWEB
GABI_00064206	ANTWEB-casent0125219	Pheidole	megacephala	introduced		Reunion Island		Saint Denis	-20.8862	55.4847	source	Museum Specimen	ANTWEB
GABI_00064207	ANTWEB-casent0125219-d01	Pheidole	megacephala	introduced		Reunion Island		Saint Denis	-20.8862	55.4847	source	Museum Specimen	ANTWEB
GABI_00064218	ANTWEB-casent0125227	Pheidole	megacephala	introduced		Reunion Island		Saint Denis	-20.8862	55.4847	source	Museum Specimen	ANTWEB
GABI_00064263	ANTWEB-casent0125301	Pheidole	megacephala	native	Madagascar	Madagascar	Antananarivo	Alasora	-18.9555	47.5674	city/town	Museum Specimen	ANTWEB
GABI_00064264	ANTWEB-casent0125301	Pheidole	megacephala	native	Madagascar	Madagascar	Antananarivo	Alasora	-18.9555	47.5674	city/town	Museum Specimen	ANTWEB
GABI_00064319	ANTWEB-casent0125351	Pheidole	megacephala	introduced		Reunion Island		Hermitage	12.45	-61.4667	city/town	Museum Specimen	ANTWEB
GABI_00064320	ANTWEB-casent0125351	Pheidole	megacephala	introduced		Reunion Island		Hermitage	12.45	-61.4667	city/town	Museum Specimen	ANTWEB
GABI_00064321	ANTWEB-casent0125351-d01	Pheidole	megacephala	introduced		Reunion Island		Hermitage	12.45	-61.4667	city/town	Museum Specimen	ANTWEB
GABI_00064327	ANTWEB-casent0125354	Pheidole	megacephala	introduced		Reunion Island		Hermitage	12.45	-61.4667	city/town	Museum Specimen	ANTWEB
GABI_00064328	ANTWEB-casent0125354	Pheidole	megacephala	introduced		Reunion Island		Hermitage	12.45	-61.4667	city/town	Museum Specimen	ANTWEB
GABI_00064329	ANTWEB-casent0125354-d01	Pheidole	megacephala	introduced		Reunion Island		Hermitage	12.45	-61.4667	city/town	Museum Specimen	ANTWEB
GABI_00064382	ANTWEB-casent0125417	Pheidole	megacephala	native	Madagascar	Madagascar	Toliara	ForÃªt Vohidava 88.9 km N Amboasary	-24.2407	46.2878	source	Museum Specimen	ANTWEB
GABI_00064390	ANTWEB-casent0125441	Pheidole	megacephala	native	Madagascar	Madagascar	Toliara	Parc National Andohahela, Col de Tanatana, 33.3km NW Tolagnaro	-24.7585	46.8537	source	Museum Specimen	ANTWEB
GABI_00064412	ANTWEB-casent0125484	Pheidole	megacephala	native	Madagascar	Madagascar	Antsiranana	Antongombato,2,2 km SW Antsiranana	-12.3728	49.2289	source	Museum Specimen	ANTWEB
GABI_00064413	ANTWEB-casent0125484	Pheidole	megacephala	native	Madagascar	Madagascar	Antsiranana	Antongombato,2,2 km SW Antsiranana	-12.3728	49.2289	source	Museum Specimen	ANTWEB
GABI_00064414	ANTWEB-casent0125484-d01	Pheidole	megacephala	native	Madagascar	Madagascar	Antsiranana	Antongombato,2,2 km SW Antsiranana	-12.3728	49.2289	source	Museum Specimen	ANTWEB
GABI_00064419	ANTWEB-casent0125487	Pheidole	megacephala	native	Madagascar	Madagascar	Antsiranana	Antongombato,2,2 km SW Antsiranana	-12.3728	49.2289	source	Museum Specimen	ANTWEB
GABI_00064420	ANTWEB-casent0125487	Pheidole	megacephala	native	Madagascar	Madagascar	Antsiranana	Antongombato,2,2 km SW Antsiranana	-12.3728	49.2289	source	Museum Specimen	ANTWEB
GABI_00064421	ANTWEB-casent0125487-d01	Pheidole	megacephala	native	Madagascar	Madagascar	Antsiranana	Antongombato,2,2 km SW Antsiranana	-12.3728	49.2289	source	Museum Specimen	ANTWEB
GABI_00064422	ANTWEB-casent0125487-d02	Pheidole	megacephala	native	Madagascar	Madagascar	Antsiranana	Antongombato,2,2 km SW Antsiranana	-12.3728	49.2289	source	Museum Specimen	ANTWEB
GABI_00064475	ANTWEB-casent0125538	Pheidole	megacephala	native	Madagascar	Madagascar	Antsiranana	Ambanja	-13.6827	48.4524	source	Museum Specimen	ANTWEB
GABI_00064476	ANTWEB-casent0125538	Pheidole	megacephala	native	Madagascar	Madagascar	Antsiranana	Ambanja	-13.6827	48.4524	source	Museum Specimen	ANTWEB
GABI_00064519	ANTWEB-casent0125572	Pheidole	megacephala	native	Madagascar	Madagascar	Antsiranana	Ambilobe	-12.3667	48.9667	city/town	Museum Specimen	ANTWEB
GABI_00064520	ANTWEB-casent0125572	Pheidole	megacephala	native	Madagascar	Madagascar	Antsiranana	Ambilobe	-12.3667	48.9667	city/town	Museum Specimen	ANTWEB
GABI_00064521	ANTWEB-casent0125572-d01	Pheidole	megacephala	native	Madagascar	Madagascar	Antsiranana	Ambilobe	-12.3667	48.9667	city/town	Museum Specimen	ANTWEB
GABI_00064568	ANTWEB-casent0125632	Pheidole	megacephala	native	Madagascar	Madagascar	Toliara	ForÃªt Ivohibe 55.0km N Tolagnaro	-24.569	47.204	source	Museum Specimen	ANTWEB
GABI_00064570	ANTWEB-casent0125639	Pheidole	megacephala	native	Madagascar	Madagascar	Fianarantsoa	Parc National Befotaka-Midongy, Papango 27.7km S Midongy-Sud, Mount Papango	-23.8352	46.9637	source	Museum Specimen	ANTWEB
GABI_00064619	ANTWEB-casent0125693	Pheidole	megacephala	native	Madagascar	Madagascar	Antananarivo	Ilafy	-18.8675	47.5497	city/town	Museum Specimen	ANTWEB
GABI_00064620	ANTWEB-casent0125693	Pheidole	megacephala	native	Madagascar	Madagascar	Antananarivo	Ilafy	-18.8675	47.5497	city/town	Museum Specimen	ANTWEB
GABI_00064652	ANTWEB-casent0125770	Pheidole	megacephala	native	Madagascar	Madagascar	Toliara	Manatantely, 8.9km NW Tolagnaro	-24.9815	46.9257	source	Museum Specimen	ANTWEB
GABI_00064653	ANTWEB-casent0125772	Pheidole	megacephala	native	Madagascar	Madagascar	Toliara	Manatantely, 8.9km NW Tolagnaro	-24.9815	46.9257	source	Museum Specimen	ANTWEB
GABI_00064654	ANTWEB-casent0125774	Pheidole	megacephala	native	Madagascar	Madagascar	Toliara	Manatantely, 8.9km NW Tolagnaro	-24.9815	46.9257	source	Museum Specimen	ANTWEB
GABI_00064655	ANTWEB-casent0125775	Pheidole	megacephala	native	Madagascar	Madagascar	Toliara	Parc National Andohahela, Col de Tanatana, 33.3km NW Tolagnaro	-24.7585	46.8537	source	Museum Specimen	ANTWEB
GABI_00064656	ANTWEB-casent0125775	Pheidole	megacephala	native	Madagascar	Madagascar	Toliara	Parc National Andohahela, Col de Tanatana, 33.3km NW Tolagnaro	-24.7585	46.8537	source	Museum Specimen	ANTWEB
GABI_00064657	ANTWEB-casent0125776	Pheidole	megacephala	native	Madagascar	Madagascar	Toliara	Manatantely, 8.9km NW Tolagnaro	-24.9815	46.9257	source	Museum Specimen	ANTWEB
GABI_00064661	ANTWEB-casent0125785	Pheidole	megacephala	native	Madagascar	Madagascar	Toliara	Manatantely, 8.9km NW Tolagnaro	-24.9815	46.9257	source	Museum Specimen	ANTWEB
GABI_00064663	ANTWEB-casent0125792	Pheidole	megacephala	native	Madagascar	Madagascar	Toliara	Manatantely, 8.9km NW Tolagnaro	-24.9815	46.9257	source	Museum Specimen	ANTWEB
GABI_00064664	ANTWEB-casent0125792	Pheidole	megacephala	native	Madagascar	Madagascar	Toliara	Manatantely, 8.9km NW Tolagnaro	-24.9815	46.9257	source	Museum Specimen	ANTWEB
GABI_00064676	ANTWEB-casent0125815	Pheidole	megacephala	native	Madagascar	Madagascar	Toliara	Manatantely, 8.9km NW Tolagnaro	-24.9815	46.9257	source	Museum Specimen	ANTWEB
GABI_00064677	ANTWEB-casent0125823	Pheidole	megacephala	native	Madagascar	Madagascar	Toliara	Manatantely, 8.5km NW Tolagnaro	-24.9875	46.9262	source	Museum Specimen	ANTWEB
GABI_00064696	ANTWEB-casent0125841	Pheidole	megacephala	native	Madagascar	Madagascar	Antsiranana	Antsiranana	-12.2809	49.2909	city/town	Museum Specimen	ANTWEB
GABI_00064759	ANTWEB-casent0125892	Pheidole	megacephala	introduced		Reunion Island		Mare Longue	-21.3633	55.7534	manual	Museum Specimen	ANTWEB
GABI_00064760	ANTWEB-casent0125892-d01	Pheidole	megacephala	introduced		Reunion Island		Mare Longue	-21.3633	55.7534	manual	Museum Specimen	ANTWEB
GABI_00064812	ANTWEB-casent0125950	Pheidole	megacephala	native	Madagascar	Madagascar	Antananarivo	Ilafy	-18.8675	47.5497	city/town	Museum Specimen	ANTWEB
GABI_00064813	ANTWEB-casent0125950	Pheidole	megacephala	native	Madagascar	Madagascar	Antananarivo	Ilafy	-18.8675	47.5497	city/town	Museum Specimen	ANTWEB
GABI_00064814	ANTWEB-casent0125950-d01	Pheidole	megacephala	native	Madagascar	Madagascar	Antananarivo	Ilafy	-18.8675	47.5497	city/town	Museum Specimen	ANTWEB
GABI_00064825	ANTWEB-casent0125961	Pheidole	megacephala	native	Madagascar	Madagascar	Antananarivo	Ilafy	-18.8675	47.5497	city/town	Museum Specimen	ANTWEB
GABI_00064826	ANTWEB-casent0125961	Pheidole	megacephala	native	Madagascar	Madagascar	Antananarivo	Ilafy	-18.8675	47.5497	city/town	Museum Specimen	ANTWEB
GABI_00064831	ANTWEB-casent0125965	Pheidole	megacephala	native	Madagascar	Madagascar	Antananarivo	Ilafy	-18.8675	47.5497	city/town	Museum Specimen	ANTWEB
GABI_00064832	ANTWEB-casent0125965	Pheidole	megacephala	native	Madagascar	Madagascar	Antananarivo	Ilafy	-18.8675	47.5497	city/town	Museum Specimen	ANTWEB
GABI_00064839	ANTWEB-casent0125969	Pheidole	megacephala	native	Madagascar	Madagascar	Antsiranana	Antalaha	-14.9013	50.2809	source	Museum Specimen	ANTWEB
GABI_00064909	ANTWEB-casent0126094	Pheidole	fervens	introduced	Fiji	Fiji Islands	Lomaiviti	Koro I., Mt. Kuitarua summit, 3.8 km NW Nasau Village	-17.2868	179.404	source	Museum Specimen	ANTWEB
GABI_00064910	ANTWEB-casent0126095	Pheidole	fervens	introduced	Fiji	Fiji Islands	Lomaiviti	Koro I., Mt. Kuitarua, 3.8 km NW Nasau Village	-17.2888	179.404	source	Museum Specimen	ANTWEB
GABI_00064911	ANTWEB-casent0126096	Pheidole	fervens	introduced	Fiji	Fiji Islands	Lomaiviti	Koro I., Mt. Kuitarua summit, 3.8 km NW Nasau Village	-17.2868	179.404	source	Museum Specimen	ANTWEB
GABI_00064912	ANTWEB-casent0126097	Pheidole	fervens	introduced	Fiji	Fiji Islands	Lomaiviti	Koro I., Mt. Kuitarua summit, 3.8 km NW Nasau Village	-17.2875	179.402	source	Museum Specimen	ANTWEB
GABI_00064913	ANTWEB-casent0126098	Pheidole	fervens	introduced	Fiji	Fiji Islands	Lomaiviti	Koro I., Mt. Kuitarua summit, 3.8 km NW Nasau Village	-17.2875	179.402	source	Museum Specimen	ANTWEB
GABI_00064914	ANTWEB-casent0126099	Pheidole	fervens	introduced	Fiji	Fiji Islands	Lomaiviti	Koro I., Mt. Kuitarua summit, 3.8 km NW Nasau Village	-17.2868	179.404	source	Museum Specimen	ANTWEB
GABI_00064915	ANTWEB-casent0126101	Pheidole	fervens	introduced	Fiji	Fiji Islands	Lomaiviti	Koro I., Mt. Kuitarua summit, 3.8 km NW Nasau Village	-17.2875	179.402	source	Museum Specimen	ANTWEB
GABI_00064916	ANTWEB-casent0126102	Pheidole	fervens	introduced	Fiji	Fiji Islands	Lomaiviti	Koro I., Mt. Kuitarua, 3.8 km NW Nasau Village	-17.2888	179.404	source	Museum Specimen	ANTWEB
GABI_00064917	ANTWEB-casent0126103	Pheidole	fervens	introduced	Fiji	Fiji Islands	Lomaiviti	Koro I., Mt. Kuitarua summit, 3.8 km NW Nasau Village	-17.2868	179.404	source	Museum Specimen	ANTWEB
GABI_00064918	ANTWEB-casent0126104	Pheidole	fervens	introduced	Fiji	Fiji Islands	Lomaiviti	Koro I., Mt. Kuitarua summit, 3.8 km NW Nasau Village	-17.2875	179.402	source	Museum Specimen	ANTWEB
GABI_00064919	ANTWEB-casent0126105	Pheidole	fervens	introduced	Fiji	Fiji Islands	Lomaiviti	Koro I., Mt. Kuitarua, 3.8 km NW Nasau Village	-17.2888	179.404	source	Museum Specimen	ANTWEB
GABI_00064920	ANTWEB-casent0126106	Pheidole	fervens	introduced	Fiji	Fiji Islands	Lomaiviti	Koro I., Mt. Kuitarua summit, 3.8 km NW Nasau Village	-17.2868	179.404	source	Museum Specimen	ANTWEB
GABI_00064921	ANTWEB-casent0126107	Pheidole	fervens	introduced	Fiji	Fiji Islands	Lomaiviti	Koro I., Mt. Kuitarua summit, 3.8 km NW Nasau Village	-17.2875	179.402	source	Museum Specimen	ANTWEB
GABI_00064922	ANTWEB-casent0126108	Pheidole	fervens	introduced	Fiji	Fiji Islands	Lomaiviti	Koro I., Mt. Kuitarua, 3.8 km NW Nasau Village	-17.2888	179.404	source	Museum Specimen	ANTWEB
GABI_00064923	ANTWEB-casent0126109	Pheidole	fervens	introduced	Fiji	Fiji Islands	Lomaiviti	Koro I., Mt. Kuitarua summit, 3.8 km NW Nasau Village	-17.2868	179.404	source	Museum Specimen	ANTWEB
GABI_00064924	ANTWEB-casent0126110	Pheidole	fervens	introduced	Fiji	Fiji Islands	Lomaiviti	Koro I., Mt. Kuitarua summit, 3.8 km NW Nasau Village	-17.2868	179.404	source	Museum Specimen	ANTWEB
GABI_00064925	ANTWEB-casent0126111	Pheidole	fervens	introduced	Fiji	Fiji Islands	Lomaiviti	Koro I., Mt. Kuitarua summit, 3.8 km NW Nasau Village	-17.2868	179.404	source	Museum Specimen	ANTWEB
GABI_00064926	ANTWEB-casent0126112	Pheidole	fervens	introduced	Fiji	Fiji Islands	Lomaiviti	Koro I., Mt. Kuitarua summit, 3.8 km NW Nasau Village	-17.2868	179.404	source	Museum Specimen	ANTWEB
GABI_00064927	ANTWEB-casent0126113	Pheidole	fervens	introduced	Fiji	Fiji Islands	Lomaiviti	Koro I., Mt. Kuitarua, 3.8 km NW Nasau Village	-17.2888	179.404	source	Museum Specimen	ANTWEB
GABI_00064928	ANTWEB-casent0126114	Pheidole	fervens	introduced	Fiji	Fiji Islands	Lomaiviti	Koro I., Mt. Kuitarua summit, 3.8 km NW Nasau Village	-17.2875	179.402	source	Museum Specimen	ANTWEB
GABI_00064929	ANTWEB-casent0126115	Pheidole	fervens	introduced	Fiji	Fiji Islands	Lomaiviti	Koro I., Mt. Kuitarua summit, 3.8 km NW Nasau Village	-17.2875	179.402	source	Museum Specimen	ANTWEB
GABI_00064930	ANTWEB-casent0126116	Pheidole	fervens	introduced	Fiji	Fiji Islands	Lomaiviti	Koro I., Mt. Kuitarua summit, 3.8 km NW Nasau Village	-17.2868	179.404	source	Museum Specimen	ANTWEB
GABI_00064931	ANTWEB-casent0126117	Pheidole	fervens	introduced	Fiji	Fiji Islands	Lomaiviti	Koro I., Mt. Kuitarua, 3.8 km NW Nasau Village	-17.2888	179.404	source	Museum Specimen	ANTWEB
GABI_00064933	ANTWEB-casent0126119	Pheidole	fervens	introduced	Fiji	Fiji Islands	Lomaiviti	Koro I., Mt. Kuitarua summit, 3.8 km NW Nasau Village	-17.2875	179.402	source	Museum Specimen	ANTWEB
GABI_00064934	ANTWEB-casent0126120	Pheidole	fervens	introduced	Fiji	Fiji Islands	Lomaiviti	Koro I., Mt. Kuitarua, 3.8 km NW Nasau Village	-17.2888	179.404	source	Museum Specimen	ANTWEB
GABI_00064935	ANTWEB-casent0126121	Pheidole	fervens	introduced	Fiji	Fiji Islands	Lomaiviti	Koro I., Mt. Kuitarua summit, 3.8 km NW Nasau Village	-17.2868	179.404	source	Museum Specimen	ANTWEB
GABI_00064936	ANTWEB-casent0126122	Pheidole	fervens	introduced	Fiji	Fiji Islands	Lomaiviti	Koro I., Mt. Kuitarua summit, 3.8 km NW Nasau Village	-17.2868	179.404	source	Museum Specimen	ANTWEB
GABI_00064937	ANTWEB-casent0126123	Pheidole	fervens	introduced	Fiji	Fiji Islands	Lomaiviti	Koro I., Mt. Kuitarua, 3.8 km NW Nasau Village	-17.2888	179.404	source	Museum Specimen	ANTWEB
GABI_00064938	ANTWEB-casent0126124	Pheidole	fervens	introduced	Fiji	Fiji Islands	Lomaiviti	Koro I., Mt. Kuitarua summit, 3.8 km NW Nasau Village	-17.2868	179.404	source	Museum Specimen	ANTWEB
GABI_00064939	ANTWEB-casent0126125	Pheidole	fervens	introduced	Fiji	Fiji Islands	Lomaiviti	Koro I., Mt. Kuitarua summit, 3.8 km NW Nasau Village	-17.2875	179.402	source	Museum Specimen	ANTWEB
GABI_00064940	ANTWEB-casent0126126	Pheidole	fervens	introduced	Fiji	Fiji Islands	Lomaiviti	Koro I., Mt. Kuitarua summit, 3.8 km NW Nasau Village	-17.2875	179.402	source	Museum Specimen	ANTWEB
GABI_00064941	ANTWEB-casent0126127	Pheidole	fervens	introduced	Fiji	Fiji Islands	Lomaiviti	Koro I., Mt. Kuitarua summit, 3.8 km NW Nasau Village	-17.2868	179.404	source	Museum Specimen	ANTWEB
GABI_00064942	ANTWEB-casent0126129	Pheidole	fervens	introduced	Fiji	Fiji Islands	Lomaiviti	Koro I., Mt. Kuitarua summit, 3.8 km NW Nasau Village	-17.2875	179.402	source	Museum Specimen	ANTWEB
GABI_00064943	ANTWEB-casent0126130	Pheidole	fervens	introduced	Fiji	Fiji Islands	Lomaiviti	Koro I., Mt. Kuitarua, 3.8 km NW Nasau Village	-17.2888	179.404	source	Museum Specimen	ANTWEB
GABI_00064944	ANTWEB-casent0126131	Pheidole	fervens	introduced	Fiji	Fiji Islands	Lomaiviti	Koro I., Mt. Kuitarua summit, 3.8 km NW Nasau Village	-17.2875	179.402	source	Museum Specimen	ANTWEB
GABI_00064945	ANTWEB-casent0126132	Pheidole	fervens	introduced	Fiji	Fiji Islands	Lomaiviti	Koro I., Mt. Kuitarua summit, 3.8 km NW Nasau Village	-17.2875	179.402	source	Museum Specimen	ANTWEB
GABI_00064946	ANTWEB-casent0126133	Pheidole	fervens	introduced	Fiji	Fiji Islands	Lomaiviti	Koro I., Mt. Kuitarua summit, 3.8 km NW Nasau Village	-17.2875	179.402	source	Museum Specimen	ANTWEB
GABI_00064947	ANTWEB-casent0126134	Pheidole	fervens	introduced	Fiji	Fiji Islands	Lomaiviti	Koro I., Mt. Kuitarua summit, 3.8 km NW Nasau Village	-17.2875	179.402	source	Museum Specimen	ANTWEB
GABI_00064948	ANTWEB-casent0126135	Pheidole	fervens	introduced	Fiji	Fiji Islands	Lomaiviti	Koro I., Mt. Kuitarua summit, 3.8 km NW Nasau Village	-17.2868	179.404	source	Museum Specimen	ANTWEB
GABI_00064949	ANTWEB-casent0126136	Pheidole	fervens	introduced	Fiji	Fiji Islands	Lomaiviti	Koro I., Mt. Kuitarua, 3.8 km NW Nasau Village	-17.2888	179.404	source	Museum Specimen	ANTWEB
GABI_00064950	ANTWEB-casent0126137	Pheidole	fervens	introduced	Fiji	Fiji Islands	Lomaiviti	Koro I., Mt. Kuitarua summit, 3.8 km NW Nasau Village	-17.2868	179.404	source	Museum Specimen	ANTWEB
GABI_00064951	ANTWEB-casent0126138	Pheidole	fervens	introduced	Fiji	Fiji Islands		Colo-i-Suva Forest Park	-18.0328	178.422	Forest	Museum Specimen	ANTWEB
GABI_00064954	ANTWEB-casent0126142	Pheidole	fervens	introduced	Fiji	Fiji Islands		Colo-i-Suva Forest Park	-18.0328	178.422	Forest	Museum Specimen	ANTWEB
GABI_00064956	ANTWEB-casent0126145	Pheidole	megacephala	introduced	Fiji	Fiji Islands	Naitasiri	1.5 km NE Colo-i-Suva Village	-18.0506	178.417	source	Museum Specimen	ANTWEB
GABI_00064957	ANTWEB-casent0126146	Pheidole	megacephala	introduced	Fiji	Fiji Islands	Naitasiri	1.5 km NE Colo-i-Suva Village	-18.0506	178.417	source	Museum Specimen	ANTWEB
GABI_00064959	ANTWEB-casent0126150	Pheidole	megacephala	introduced	Fiji	Fiji Islands	Rewa	Mt. Korobaba near Lami Town	-18.0167	178.35	source	Museum Specimen	ANTWEB
GABI_00064965	ANTWEB-casent0126160	Pheidole	megacephala	introduced	Fiji	Fiji Islands	Ba	Lautoka Port	-17.6049	177.44	source	Museum Specimen	ANTWEB
GABI_00064967	ANTWEB-casent0126163	Pheidole	megacephala	introduced	Fiji	Fiji Islands	Ra	7.5 km NE Vunisea Village	-17.4833	178.143	source	Museum Specimen	ANTWEB
GABI_00064968	ANTWEB-casent0126164	Pheidole	megacephala	introduced	Fiji	Fiji Islands		Kadavu, 1.3 km E Kadavu Air Strip nr. Namalata Village	-19.0581	178.169	source	Museum Specimen	ANTWEB
GABI_00064969	ANTWEB-casent0126166	Pheidole	megacephala	introduced	Fiji	Fiji Islands	Naitasiri	1.5 km NE Colo-i-Suva Village	-18.0506	178.417	source	Museum Specimen	ANTWEB
GABI_00064971	ANTWEB-casent0126168	Pheidole	fervens	introduced	Fiji	Fiji Islands	Lomaiviti	Ovalau, 1.2 km NNW Draiba Village	-17.6942	178.825	source	Museum Specimen	ANTWEB
GABI_00064972	ANTWEB-casent0126172	Pheidole	megacephala	introduced	Fiji	Fiji Islands		Mt. Tomanivi, 2 km E Navai Village	-17.6211	178	source	Museum Specimen	ANTWEB
GABI_00065637	ANTWEB-casent0128112	Pheidole	megacephala	native	Madagascar	Madagascar	Toliara	Kirindy, 47.3 km NE Morondava	-20.0712	44.6655	source	Museum Specimen	ANTWEB
GABI_00065648	ANTWEB-casent0128120	Pheidole	megacephala	native	Madagascar	Madagascar	Toliara	Parc National Andohahela, Col de Tanatana, 33.3km NW Tolagnaro	-24.7585	46.8537	source	Museum Specimen	ANTWEB
GABI_00065649	ANTWEB-casent0128120	Pheidole	megacephala	native	Madagascar	Madagascar	Toliara	Parc National Andohahela, Col de Tanatana, 33.3km NW Tolagnaro	-24.7585	46.8537	source	Museum Specimen	ANTWEB
GABI_00065650	ANTWEB-casent0128124	Pheidole	megacephala	native	Madagascar	Madagascar	Toamasina	Maroantsetra	-15.4344	49.7391	source	Museum Specimen	ANTWEB
GABI_00065651	ANTWEB-casent0128124	Pheidole	megacephala	native	Madagascar	Madagascar	Toamasina	Maroantsetra	-15.4344	49.7391	source	Museum Specimen	ANTWEB
GABI_00065658	ANTWEB-casent0128129	Pheidole	megacephala	native	Madagascar	Madagascar	Toamasina	Maroantsetra	-15.4344	49.7391	source	Museum Specimen	ANTWEB
GABI_00065659	ANTWEB-casent0128129	Pheidole	megacephala	native	Madagascar	Madagascar	Toamasina	Maroantsetra	-15.4344	49.7391	source	Museum Specimen	ANTWEB
GABI_00065660	ANTWEB-casent0128129-d01	Pheidole	megacephala	native	Madagascar	Madagascar	Toamasina	Maroantsetra	-15.4344	49.7391	source	Museum Specimen	ANTWEB
GABI_00065661	ANTWEB-casent0128130	Pheidole	megacephala	native	Madagascar	Madagascar	Toamasina	Maroantsetra	-15.4344	49.7391	source	Museum Specimen	ANTWEB
GABI_00065662	ANTWEB-casent0128130	Pheidole	megacephala	native	Madagascar	Madagascar	Toamasina	Maroantsetra	-15.4344	49.7391	source	Museum Specimen	ANTWEB
GABI_00065665	ANTWEB-casent0128132	Pheidole	megacephala	native	Madagascar	Madagascar	Toamasina	Maroantsetra	-15.4344	49.7391	source	Museum Specimen	ANTWEB
GABI_00065666	ANTWEB-casent0128132	Pheidole	megacephala	native	Madagascar	Madagascar	Toamasina	Maroantsetra	-15.4344	49.7391	source	Museum Specimen	ANTWEB
GABI_00065703	ANTWEB-casent0128370	Pheidole	megacephala	native	Madagascar	Madagascar	Antananarivo	Iharanandriana	-19.1571	47.489	Mountain	Museum Specimen	ANTWEB
GABI_00065704	ANTWEB-casent0128370	Pheidole	megacephala	native	Madagascar	Madagascar	Antananarivo	Iharanandriana	-19.1571	47.489	Mountain	Museum Specimen	ANTWEB
GABI_00065729	ANTWEB-casent0128437	Pheidole	megacephala	native	Madagascar	Madagascar	Toliara	Manatantely, 8.9km NW Tolagnaro	-24.9815	46.9257	source	Museum Specimen	ANTWEB
GABI_00065757	ANTWEB-casent0128528	Pheidole	megacephala	native	Madagascar	Madagascar	Toliara	ForÃªt Vohidava 88.9 km N Amboasary	-24.2407	46.2878	source	Museum Specimen	ANTWEB
GABI_00065795	ANTWEB-casent0128586	Pheidole	megacephala	native	Madagascar	Madagascar	Toamasina	Maroantsetra	-15.4344	49.7391	source	Museum Specimen	ANTWEB
GABI_00065796	ANTWEB-casent0128586	Pheidole	megacephala	native	Madagascar	Madagascar	Toamasina	Maroantsetra	-15.4344	49.7391	source	Museum Specimen	ANTWEB
GABI_00065819	ANTWEB-casent0128618	Pheidole	megacephala	native	Madagascar	Madagascar	Toliara	ForÃªt Vohidava 88.9 km N Amboasary	-24.2407	46.2878	source	Museum Specimen	ANTWEB
GABI_00065820	ANTWEB-casent0128618	Pheidole	megacephala	native	Madagascar	Madagascar	Toliara	ForÃªt Vohidava 88.9 km N Amboasary	-24.2407	46.2878	source	Museum Specimen	ANTWEB
GABI_00065864	ANTWEB-casent0128692	Pheidole	megacephala	native	Madagascar	Madagascar	Toamasina	Mananara	-16.168	49.7677	source	Museum Specimen	ANTWEB
GABI_00065865	ANTWEB-casent0128692	Pheidole	megacephala	native	Madagascar	Madagascar	Toamasina	Mananara	-16.168	49.7677	source	Museum Specimen	ANTWEB
GABI_00065906	ANTWEB-casent0128792	Pheidole	megacephala	native	Madagascar	Madagascar	Antananarivo	Alasora	-18.9555	47.5674	city/town	Museum Specimen	ANTWEB
GABI_00065907	ANTWEB-casent0128792-d01	Pheidole	megacephala	native	Madagascar	Madagascar	Antananarivo	Alasora	-18.9555	47.5674	city/town	Museum Specimen	ANTWEB
GABI_00066048	ANTWEB-casent0130529	Pheidole	megacephala	native	Madagascar	Madagascar		Antambonoa 3	-22.3753	45.2961	source	Museum Specimen	ANTWEB
GABI_00066052	ANTWEB-casent0130534	Pheidole	megacephala	native	Madagascar	Madagascar		Tsianerena 2	-22.8836	45.3089	source	Museum Specimen	ANTWEB
GABI_00066053	ANTWEB-casent0130535	Pheidole	megacephala	native	Madagascar	Madagascar		Tsianerena 2	-22.8836	45.3089	source	Museum Specimen	ANTWEB
GABI_00066054	ANTWEB-casent0130539	Pheidole	megacephala	native	Madagascar	Madagascar		Antoha 2	-22.0631	45.3975	source	Museum Specimen	ANTWEB
GABI_00066055	ANTWEB-casent0130540	Pheidole	megacephala	native	Madagascar	Madagascar		Tsianerena 2	-22.8836	45.3089	source	Museum Specimen	ANTWEB
GABI_00066056	ANTWEB-casent0130541	Pheidole	megacephala	native	Madagascar	Madagascar		Tsianerena 2	-22.8836	45.3089	source	Museum Specimen	ANTWEB
GABI_00066057	ANTWEB-casent0130542	Pheidole	megacephala	native	Madagascar	Madagascar		Tsianerena 2	-22.8836	45.3089	source	Museum Specimen	ANTWEB
GABI_00066059	ANTWEB-casent0130544	Pheidole	megacephala	native	Madagascar	Madagascar		Tsianerena 2	-22.8836	45.3089	source	Museum Specimen	ANTWEB
GABI_00066066	ANTWEB-casent0130553	Pheidole	megacephala	native	Madagascar	Madagascar		Antomboko 1	-12.3881	49.2269	source	Museum Specimen	ANTWEB
GABI_00066067	ANTWEB-casent0130554	Pheidole	megacephala	native	Madagascar	Madagascar		Analamanga 3	-12.3836	49.2275	source	Museum Specimen	ANTWEB
GABI_00066068	ANTWEB-casent0130555	Pheidole	megacephala	native	Madagascar	Madagascar		Analamanga 3	-12.3836	49.2275	source	Museum Specimen	ANTWEB
GABI_00066069	ANTWEB-casent0130557	Pheidole	megacephala	native	Madagascar	Madagascar		Analamanga 3	-12.3836	49.2275	source	Museum Specimen	ANTWEB
GABI_00066071	ANTWEB-casent0130560	Pheidole	megacephala	native	Madagascar	Madagascar		Analamanga 3	-12.3836	49.2275	source	Museum Specimen	ANTWEB
GABI_00066072	ANTWEB-casent0130561	Pheidole	megacephala	native	Madagascar	Madagascar		Analamanga 3	-12.3836	49.2275	source	Museum Specimen	ANTWEB
GABI_00066076	ANTWEB-casent0130565	Pheidole	megacephala	native	Madagascar	Madagascar		Analamanga 3	-12.3836	49.2275	source	Museum Specimen	ANTWEB
GABI_00066078	ANTWEB-casent0130568	Pheidole	megacephala	native	Madagascar	Madagascar		Analamanga 3	-12.3836	49.2275	source	Museum Specimen	ANTWEB
GABI_00066101	ANTWEB-casent0132247	Pheidole	megacephala	introduced	Comoros	Mayotte		Dapani	-12.9714	45.1608	city/town	Museum Specimen	ANTWEB
GABI_00066216	ANTWEB-casent0132442	Pheidole	megacephala	introduced	Comoros	Mayotte		Sazile	18.4333	-73.0167	Park	Museum Specimen	ANTWEB
GABI_00066775	ANTWEB-casent0133503	Pheidole	parva	introduced	Mauritius	Mauritius (Republic of)	Rodrigues	Canyon Tyeul	-19.7444	63.3751	source	Museum Specimen	ANTWEB
GABI_00066914	ANTWEB-casent0133768	Pheidole	megacephala	introduced	Mauritius	Mauritius (Republic of)	Rodrigues	Canyon Tyeul	-19.7421	63.3751	source	Museum Specimen	ANTWEB
GABI_00066915	ANTWEB-casent0133768-d01	Pheidole	megacephala	introduced	Mauritius	Mauritius (Republic of)	Rodrigues	Canyon Tyeul	-19.7421	63.3751	source	Museum Specimen	ANTWEB
GABI_00066920	ANTWEB-casent0133771	Pheidole	megacephala	introduced	Mauritius	Mauritius (Republic of)	Rodrigues	Caverne Bambara	-19.7416	63.3739	source	Museum Specimen	ANTWEB
GABI_00066921	ANTWEB-casent0133771-d01	Pheidole	megacephala	introduced	Mauritius	Mauritius (Republic of)	Rodrigues	Caverne Bambara	-19.7416	63.3739	source	Museum Specimen	ANTWEB
GABI_00066922	ANTWEB-casent0133772	Pheidole	megacephala	introduced	Mauritius	Mauritius (Republic of)	Rodrigues	Canyon Tyeul	-19.7421	63.3751	source	Museum Specimen	ANTWEB
GABI_00066923	ANTWEB-casent0133772-d01	Pheidole	megacephala	introduced	Mauritius	Mauritius (Republic of)	Rodrigues	Canyon Tyeul	-19.7421	63.3751	source	Museum Specimen	ANTWEB
GABI_00066996	ANTWEB-casent0133964	Pheidole	megacephala	introduced	Mauritius	Mauritius (Republic of)	Rodrigues	Caverne Bambara	-19.7416	63.3739	source	Museum Specimen	ANTWEB
GABI_00066997	ANTWEB-casent0133964-d01	Pheidole	megacephala	introduced	Mauritius	Mauritius (Republic of)	Rodrigues	Caverne Bambara	-19.7416	63.3739	source	Museum Specimen	ANTWEB
GABI_00066998	ANTWEB-casent0133965	Pheidole	megacephala	introduced	Mauritius	Mauritius (Republic of)	Rodrigues	Caverne Bambara	-19.7416	63.3739	source	Museum Specimen	ANTWEB
GABI_00066999	ANTWEB-casent0133965-d01	Pheidole	megacephala	introduced	Mauritius	Mauritius (Republic of)	Rodrigues	Caverne Bambara	-19.7416	63.3739	source	Museum Specimen	ANTWEB
GABI_00067050	ANTWEB-casent0134046	Pheidole	megacephala	native	Madagascar	Madagascar	Antsiranana	Parc National Montagne d'Ambre, Fozalanana	-12.4664	49.2216	source	Museum Specimen	ANTWEB
GABI_00067051	ANTWEB-casent0134046	Pheidole	megacephala	native	Madagascar	Madagascar	Antsiranana	Parc National Montagne d'Ambre, Fozalanana	-12.4664	49.2216	source	Museum Specimen	ANTWEB
GABI_00067052	ANTWEB-casent0134046-d50	Pheidole	megacephala	native	Madagascar	Madagascar	Antsiranana	Parc National Montagne d'Ambre, Fozalanana	-12.4664	49.2216	source	Museum Specimen	ANTWEB
GABI_00067056	ANTWEB-casent0134051	Pheidole	megacephala	native	Madagascar	Madagascar	Antsiranana	Parc National Montagne d'Ambre, Fozalanana	-12.4664	49.2216	source	Museum Specimen	ANTWEB
GABI_00067057	ANTWEB-casent0134051	Pheidole	megacephala	native	Madagascar	Madagascar	Antsiranana	Parc National Montagne d'Ambre, Fozalanana	-12.4664	49.2216	source	Museum Specimen	ANTWEB
GABI_00067058	ANTWEB-casent0134051-d50	Pheidole	megacephala	native	Madagascar	Madagascar	Antsiranana	Parc National Montagne d'Ambre, Fozalanana	-12.4664	49.2216	source	Museum Specimen	ANTWEB
GABI_00067338	ANTWEB-casent0134392	Pheidole	megacephala	native	Madagascar	Madagascar	Mahajanga	RÃ©serve SpÃ©ciale Marotandrano, Marotandrano 48.3km S Mandritsara	-16.2832	48.8144	source	Museum Specimen	ANTWEB
GABI_00067339	ANTWEB-casent0134392	Pheidole	megacephala	native	Madagascar	Madagascar	Mahajanga	RÃ©serve SpÃ©ciale Marotandrano, Marotandrano 48.3km S Mandritsara	-16.2832	48.8144	source	Museum Specimen	ANTWEB
GABI_00067350	ANTWEB-casent0134413	Pheidole	indica	introduced	Madagascar	Madagascar	Toamasina	RÃ©serve Nationale IntÃ©grale Betampona, Betampona 35.1 km NW Toamasina	-17.918	49.2007	source	Museum Specimen	ANTWEB
GABI_00067351	ANTWEB-casent0134413	Pheidole	indica	introduced	Madagascar	Madagascar	Toamasina	RÃ©serve Nationale IntÃ©grale Betampona, Betampona 35.1 km NW Toamasina	-17.918	49.2007	source	Museum Specimen	ANTWEB
GABI_00067528	ANTWEB-casent0134868	Pheidole	megacephala	introduced	Comoros	Mayotte		Tanaraki	-12.7561	45.0667	city/town	Museum Specimen	ANTWEB
GABI_00067585	ANTWEB-casent0134924	Pheidole	megacephala	introduced	Comoros	Mayotte		Baie de Tsingoni	-12.7917	45.0969	Bay	Museum Specimen	ANTWEB
GABI_00067586	ANTWEB-casent0134924	Pheidole	megacephala	introduced	Comoros	Mayotte		Baie de Tsingoni	-12.7917	45.0969	Bay	Museum Specimen	ANTWEB
GABI_00067587	ANTWEB-casent0134925	Pheidole	megacephala	introduced	Comoros	Mayotte		Baie de Tsingoni	-12.7917	45.0969	Bay	Museum Specimen	ANTWEB
GABI_00067588	ANTWEB-casent0134925	Pheidole	megacephala	introduced	Comoros	Mayotte		Baie de Tsingoni	-12.7917	45.0969	Bay	Museum Specimen	ANTWEB
GABI_00067799	ANTWEB-casent0135149	Pheidole	megacephala	native	Madagascar	Madagascar	Toamasina	Bevolota 17.1km N Andasibe	-18.7707	48.4316	source	Museum Specimen	ANTWEB
GABI_00067800	ANTWEB-casent0135149	Pheidole	megacephala	native	Madagascar	Madagascar	Toamasina	Bevolota 17.1km N Andasibe	-18.7707	48.4316	source	Museum Specimen	ANTWEB
GABI_00067833	ANTWEB-casent0135195	Pheidole	megacephala	native	Madagascar	Madagascar	Toamasina	Bevolota 17.1km N Andasibe	-18.7707	48.4316	source	Museum Specimen	ANTWEB
GABI_00067834	ANTWEB-casent0135195	Pheidole	megacephala	native	Madagascar	Madagascar	Toamasina	Bevolota 17.1km N Andasibe	-18.7707	48.4316	source	Museum Specimen	ANTWEB
GABI_00067939	ANTWEB-casent0135273	Pheidole	megacephala	introduced		Reunion Island		Mare Longue	-21.3633	55.7534	manual	Museum Specimen	ANTWEB
GABI_00067940	ANTWEB-casent0135273-d01	Pheidole	megacephala	introduced		Reunion Island		Mare Longue	-21.3633	55.7534	manual	Museum Specimen	ANTWEB
GABI_00067970	ANTWEB-casent0135341	Pheidole	megacephala	introduced		Reunion Island		Mare Longue	-21.3633	55.7534	manual	Museum Specimen	ANTWEB
GABI_00067971	ANTWEB-casent0135341-d01	Pheidole	megacephala	introduced		Reunion Island		Mare Longue	-21.3633	55.7534	manual	Museum Specimen	ANTWEB
GABI_00068110	ANTWEB-casent0135513	Pheidole	megacephala	introduced		Reunion Island		Grande Chaloupe	-20.9293	55.3888	source	Museum Specimen	ANTWEB
GABI_00068111	ANTWEB-casent0135513	Pheidole	megacephala	introduced		Reunion Island		Grande Chaloupe	-20.9293	55.3888	source	Museum Specimen	ANTWEB
GABI_00068112	ANTWEB-casent0135513-d01	Pheidole	megacephala	introduced		Reunion Island		Grande Chaloupe	-20.9293	55.3888	source	Museum Specimen	ANTWEB
GABI_00068113	ANTWEB-casent0135515	Pheidole	megacephala	introduced		Reunion Island		Grande Chaloupe	-20.9293	55.3888	source	Museum Specimen	ANTWEB
GABI_00068114	ANTWEB-casent0135515-d01	Pheidole	megacephala	introduced		Reunion Island		Grande Chaloupe	-20.9293	55.3888	source	Museum Specimen	ANTWEB
GABI_00068115	ANTWEB-casent0135517	Pheidole	megacephala	introduced		Reunion Island		Grande Chaloupe	-20.9293	55.3888	source	Museum Specimen	ANTWEB
GABI_00068116	ANTWEB-casent0135517	Pheidole	megacephala	introduced		Reunion Island		Grande Chaloupe	-20.9293	55.3888	source	Museum Specimen	ANTWEB
GABI_00068117	ANTWEB-casent0135517-d01	Pheidole	megacephala	introduced		Reunion Island		Grande Chaloupe	-20.9293	55.3888	source	Museum Specimen	ANTWEB
GABI_00068118	ANTWEB-casent0135518	Pheidole	megacephala	introduced		Reunion Island		Grande Chaloupe	-20.9293	55.3888	source	Museum Specimen	ANTWEB
GABI_00068119	ANTWEB-casent0135518	Pheidole	megacephala	introduced		Reunion Island		Grande Chaloupe	-20.9293	55.3888	source	Museum Specimen	ANTWEB
GABI_00068120	ANTWEB-casent0135518-d01	Pheidole	megacephala	introduced		Reunion Island		Grande Chaloupe	-20.9293	55.3888	source	Museum Specimen	ANTWEB
GABI_00068222	ANTWEB-casent0135690	Pheidole	indica	introduced	Madagascar	Madagascar	Toamasina	RÃ©serve Naturelle Betampona, 34.1 km 332Â° Toamasina	-17.9161	49.2019	source	Museum Specimen	ANTWEB
GABI_00068223	ANTWEB-casent0135690-d01	Pheidole	indica	introduced	Madagascar	Madagascar	Toamasina	RÃ©serve Naturelle Betampona, 34.1 km 332Â° Toamasina	-17.9161	49.2019	source	Museum Specimen	ANTWEB
GABI_00068257	ANTWEB-casent0135781	Pheidole	indica	introduced	Madagascar	Madagascar	Toamasina	RÃ©serve Naturelle Betampona, 34.08 km 332Â° Toamasina	-17.9198	49.2004	source	Museum Specimen	ANTWEB
GABI_00068258	ANTWEB-casent0135781-d01	Pheidole	indica	introduced	Madagascar	Madagascar	Toamasina	RÃ©serve Naturelle Betampona, 34.08 km 332Â° Toamasina	-17.9198	49.2004	source	Museum Specimen	ANTWEB
GABI_00068436	ANTWEB-casent0136048	Pheidole	megacephala	native	Madagascar	Madagascar	Antsiranana	ForÃªt d'Ampombofofo	-12.0995	49.3387	source	Museum Specimen	ANTWEB
GABI_00068437	ANTWEB-casent0136048	Pheidole	megacephala	native	Madagascar	Madagascar	Antsiranana	ForÃªt d'Ampombofofo	-12.0995	49.3387	source	Museum Specimen	ANTWEB
GABI_00068464	ANTWEB-casent0136110	Pheidole	megacephala	native	Madagascar	Madagascar	Antsiranana	ForÃªt d'Ampombofofo	-12.0995	49.3387	source	Museum Specimen	ANTWEB
GABI_00068465	ANTWEB-casent0136110	Pheidole	megacephala	native	Madagascar	Madagascar	Antsiranana	ForÃªt d'Ampombofofo	-12.0995	49.3387	source	Museum Specimen	ANTWEB
GABI_00068466	ANTWEB-casent0136110	Pheidole	megacephala	native	Madagascar	Madagascar	Antsiranana	ForÃªt d'Ampombofofo	-12.0995	49.3387	source	Museum Specimen	ANTWEB
GABI_00068467	ANTWEB-casent0136110-d50	Pheidole	megacephala	native	Madagascar	Madagascar	Antsiranana	ForÃªt d'Ampombofofo	-12.0995	49.3387	source	Museum Specimen	ANTWEB
GABI_00068470	ANTWEB-casent0136114	Pheidole	megacephala	native	Madagascar	Madagascar	Antsiranana	ForÃªt d'Ampombofofo	-12.0995	49.3387	source	Museum Specimen	ANTWEB
GABI_00068471	ANTWEB-casent0136114	Pheidole	megacephala	native	Madagascar	Madagascar	Antsiranana	ForÃªt d'Ampombofofo	-12.0995	49.3387	source	Museum Specimen	ANTWEB
GABI_00068475	ANTWEB-casent0136119	Pheidole	megacephala	native	Madagascar	Madagascar	Antsiranana	ForÃªt d'Ampombofofo	-12.0995	49.3387	source	Museum Specimen	ANTWEB
GABI_00068476	ANTWEB-casent0136119	Pheidole	megacephala	native	Madagascar	Madagascar	Antsiranana	ForÃªt d'Ampombofofo	-12.0995	49.3387	source	Museum Specimen	ANTWEB
GABI_00068477	ANTWEB-casent0136119-d50	Pheidole	megacephala	native	Madagascar	Madagascar	Antsiranana	ForÃªt d'Ampombofofo	-12.0995	49.3387	source	Museum Specimen	ANTWEB
GABI_00068518	ANTWEB-casent0136189	Pheidole	megacephala	native	Madagascar	Madagascar	Antsiranana	ForÃªt d'Ampombofofo	-12.0995	49.3387	source	Museum Specimen	ANTWEB
GABI_00068519	ANTWEB-casent0136189	Pheidole	megacephala	native	Madagascar	Madagascar	Antsiranana	ForÃªt d'Ampombofofo	-12.0995	49.3387	source	Museum Specimen	ANTWEB
GABI_00068520	ANTWEB-casent0136189-d50	Pheidole	megacephala	native	Madagascar	Madagascar	Antsiranana	ForÃªt d'Ampombofofo	-12.0995	49.3387	source	Museum Specimen	ANTWEB
GABI_00068535	ANTWEB-casent0136210	Pheidole	megacephala	native	Madagascar	Madagascar	Toamasina	Sahafina forest 11.4 km W Brickaville	-18.8145	48.962	source	Museum Specimen	ANTWEB
GABI_00068536	ANTWEB-casent0136210	Pheidole	megacephala	native	Madagascar	Madagascar	Toamasina	Sahafina forest 11.4 km W Brickaville	-18.8145	48.962	source	Museum Specimen	ANTWEB
GABI_00068549	ANTWEB-casent0136227	Pheidole	megacephala	native	Madagascar	Madagascar	Toamasina	Sahafina forest 11.4 km W Brickaville	-18.8145	48.962	source	Museum Specimen	ANTWEB
GABI_00068550	ANTWEB-casent0136227	Pheidole	megacephala	native	Madagascar	Madagascar	Toamasina	Sahafina forest 11.4 km W Brickaville	-18.8145	48.962	source	Museum Specimen	ANTWEB
GABI_00068600	ANTWEB-casent0136278	Pheidole	megacephala	native	Madagascar	Madagascar	Toamasina	Sahafina forest 11.4 km W Brickaville	-18.8145	48.962	source	Museum Specimen	ANTWEB
GABI_00068601	ANTWEB-casent0136278	Pheidole	megacephala	native	Madagascar	Madagascar	Toamasina	Sahafina forest 11.4 km W Brickaville	-18.8145	48.962	source	Museum Specimen	ANTWEB
GABI_00068602	ANTWEB-casent0136279	Pheidole	megacephala	native	Madagascar	Madagascar	Toamasina	Sahafina forest 11.4 km W Brickaville	-18.8145	48.962	source	Museum Specimen	ANTWEB
GABI_00068603	ANTWEB-casent0136279	Pheidole	megacephala	native	Madagascar	Madagascar	Toamasina	Sahafina forest 11.4 km W Brickaville	-18.8145	48.962	source	Museum Specimen	ANTWEB
GABI_00068637	ANTWEB-casent0136312	Pheidole	megacephala	native	Madagascar	Madagascar	Toamasina	Sahafina forest 11.4 km W Brickaville	-18.8145	48.962	source	Museum Specimen	ANTWEB
GABI_00068638	ANTWEB-casent0136312	Pheidole	megacephala	native	Madagascar	Madagascar	Toamasina	Sahafina forest 11.4 km W Brickaville	-18.8145	48.962	source	Museum Specimen	ANTWEB
GABI_00068652	ANTWEB-casent0136331	Pheidole	megacephala	native	Madagascar	Madagascar	Toamasina	Sahafina forest 11.4 km W Brickaville	-18.8145	48.962	source	Museum Specimen	ANTWEB
GABI_00068664	ANTWEB-casent0136345	Pheidole	megacephala	native	Madagascar	Madagascar	Toamasina	Sahafina forest 11.4 km W Brickaville	-18.8145	48.962	source	Museum Specimen	ANTWEB
GABI_00068665	ANTWEB-casent0136345	Pheidole	megacephala	native	Madagascar	Madagascar	Toamasina	Sahafina forest 11.4 km W Brickaville	-18.8145	48.962	source	Museum Specimen	ANTWEB
GABI_00068692	ANTWEB-casent0136385	Pheidole	indica	introduced	Madagascar	Madagascar	Toamasina	RÃ©serve Nationale IntÃ©grale Betampona, Betampona 35.1 km NW Toamasina	-17.918	49.2007	source	Museum Specimen	ANTWEB
GABI_00068693	ANTWEB-casent0136385	Pheidole	indica	introduced	Madagascar	Madagascar	Toamasina	RÃ©serve Nationale IntÃ©grale Betampona, Betampona 35.1 km NW Toamasina	-17.918	49.2007	source	Museum Specimen	ANTWEB
GABI_00068694	ANTWEB-casent0136385-d01	Pheidole	indica	introduced	Madagascar	Madagascar	Toamasina	RÃ©serve Nationale IntÃ©grale Betampona, Betampona 35.1 km NW Toamasina	-17.918	49.2007	source	Museum Specimen	ANTWEB
GABI_00068804	ANTWEB-casent0136540	Pheidole	megacephala	native	Madagascar	Madagascar	Mahajanga	RÃ©serve SpÃ©ciale Marotandrano, Marotandrano 48.3km S Mandritsara	-16.2832	48.8144	source	Museum Specimen	ANTWEB
GABI_00068817	ANTWEB-casent0136561	Pheidole	indica	introduced	Madagascar	Madagascar	Toamasina	RÃ©serve Nationale IntÃ©grale Betampona, Betampona 35.1 km NW Toamasina	-17.918	49.2007	source	Museum Specimen	ANTWEB
GABI_00068818	ANTWEB-casent0136561	Pheidole	indica	introduced	Madagascar	Madagascar	Toamasina	RÃ©serve Nationale IntÃ©grale Betampona, Betampona 35.1 km NW Toamasina	-17.918	49.2007	source	Museum Specimen	ANTWEB
GABI_00068819	ANTWEB-casent0136562	Pheidole	indica	introduced	Madagascar	Madagascar	Toamasina	RÃ©serve Nationale IntÃ©grale Betampona, Betampona 35.1 km NW Toamasina	-17.918	49.2007	source	Museum Specimen	ANTWEB
GABI_00068820	ANTWEB-casent0136562	Pheidole	indica	introduced	Madagascar	Madagascar	Toamasina	RÃ©serve Nationale IntÃ©grale Betampona, Betampona 35.1 km NW Toamasina	-17.918	49.2007	source	Museum Specimen	ANTWEB
GABI_00068822	ANTWEB-casent0136567	Pheidole	indica	introduced	Madagascar	Madagascar	Toamasina	RÃ©serve Nationale IntÃ©grale Betampona, Betampona 35.1 km NW Toamasina	-17.918	49.2007	source	Museum Specimen	ANTWEB
GABI_00068823	ANTWEB-casent0136567	Pheidole	indica	introduced	Madagascar	Madagascar	Toamasina	RÃ©serve Nationale IntÃ©grale Betampona, Betampona 35.1 km NW Toamasina	-17.918	49.2007	source	Museum Specimen	ANTWEB
GABI_00068841	ANTWEB-casent0136592	Pheidole	megacephala	native	Madagascar	Madagascar	Antsiranana	ForÃªt d'Ampombofofo	-12.0995	49.3387	source	Museum Specimen	ANTWEB
GABI_00068842	ANTWEB-casent0136592	Pheidole	megacephala	native	Madagascar	Madagascar	Antsiranana	ForÃªt d'Ampombofofo	-12.0995	49.3387	source	Museum Specimen	ANTWEB
GABI_00068846	ANTWEB-casent0136596	Pheidole	megacephala	native	Madagascar	Madagascar	Antsiranana	ForÃªt d'Ampombofofo	-12.0995	49.3387	source	Museum Specimen	ANTWEB
GABI_00069013	ANTWEB-casent0136800	Pheidole	parva	introduced		Seychelles		Cousine Island	-4.35	55.6333	Island	Museum Specimen	ANTWEB
GABI_00069016	ANTWEB-casent0136803	Pheidole	megacephala	introduced		Seychelles		Cousine Island	-4.35	55.6333	Island	Museum Specimen	ANTWEB
GABI_00069017	ANTWEB-casent0136803	Pheidole	megacephala	introduced		Seychelles		Cousine Island	-4.35	55.6333	Island	Museum Specimen	ANTWEB
GABI_00069020	ANTWEB-casent0136806	Pheidole	megacephala	introduced		Seychelles		Cousine Island	-4.35	55.6333	Island	Museum Specimen	ANTWEB
GABI_00069099	ANTWEB-casent0136873	Pheidole	indica	introduced	Madagascar	Madagascar	Toamasina	RÃ©serve Nationale IntÃ©grale Betampona, Betampona 35.1 km NW Toamasina	-17.918	49.2007	source	Museum Specimen	ANTWEB
GABI_00069100	ANTWEB-casent0136873	Pheidole	indica	introduced	Madagascar	Madagascar	Toamasina	RÃ©serve Nationale IntÃ©grale Betampona, Betampona 35.1 km NW Toamasina	-17.918	49.2007	source	Museum Specimen	ANTWEB
GABI_00069101	ANTWEB-casent0136874	Pheidole	indica	introduced	Madagascar	Madagascar	Toamasina	RÃ©serve Nationale IntÃ©grale Betampona, Betampona 35.1 km NW Toamasina	-17.918	49.2007	source	Museum Specimen	ANTWEB
GABI_00069102	ANTWEB-casent0136874	Pheidole	indica	introduced	Madagascar	Madagascar	Toamasina	RÃ©serve Nationale IntÃ©grale Betampona, Betampona 35.1 km NW Toamasina	-17.918	49.2007	source	Museum Specimen	ANTWEB
GABI_00069139	ANTWEB-casent0136919	Pheidole	megacephala	native	Madagascar	Madagascar	Mahajanga	Maropapango, 52.3 km N Antsohihy	-14.3204	48.0306	source	Museum Specimen	ANTWEB
GABI_00069140	ANTWEB-casent0136919	Pheidole	megacephala	native	Madagascar	Madagascar	Mahajanga	Maropapango, 52.3 km N Antsohihy	-14.3204	48.0306	source	Museum Specimen	ANTWEB
GABI_00069141	ANTWEB-casent0136919-d01	Pheidole	megacephala	native	Madagascar	Madagascar	Mahajanga	Maropapango, 52.3 km N Antsohihy	-14.3204	48.0306	source	Museum Specimen	ANTWEB
GABI_00069173	ANTWEB-casent0137003	Pheidole	megacephala	introduced		Seychelles		Cousine Island	-4.35	55.6333	Island	Museum Specimen	ANTWEB
GABI_00069174	ANTWEB-casent0137005	Pheidole	megacephala	introduced		Seychelles		Cousine Island	-4.35	55.6333	Island	Museum Specimen	ANTWEB
GABI_00069181	ANTWEB-casent0137014	Pheidole	megacephala	introduced		Seychelles		MahÃ© Island, Montagne, PosÃ©e, Palm Forest Reserve, BrulÃ©e	-4.712	55.5019	source	Museum Specimen	ANTWEB
GABI_00069182	ANTWEB-casent0137015	Pheidole	megacephala	introduced		Seychelles		MahÃ© Island, Montagne, PosÃ©e, Palm Forest Reserve, BrulÃ©e	-4.712	55.5019	source	Museum Specimen	ANTWEB
GABI_00069349	ANTWEB-casent0137311	Pheidole	indica	introduced		Seychelles		Aldabra Island, Picard, old settlement	-9.39606	46.2047	source	Museum Specimen	ANTWEB
GABI_00069350	ANTWEB-casent0137311	Pheidole	indica	introduced		Seychelles		Aldabra Island, Picard, old settlement	-9.39606	46.2047	source	Museum Specimen	ANTWEB
GABI_00069639	ANTWEB-casent0137631	Pheidole	megacephala	native	Madagascar	Madagascar	Antsiranana	Taizambato, 22,9 km NE Ambanja	-13.5092	48.5672	source	Museum Specimen	ANTWEB
GABI_00069640	ANTWEB-casent0137631	Pheidole	megacephala	native	Madagascar	Madagascar	Antsiranana	Taizambato, 22,9 km NE Ambanja	-13.5092	48.5672	source	Museum Specimen	ANTWEB
GABI_00069641	ANTWEB-casent0137631-d01	Pheidole	megacephala	native	Madagascar	Madagascar	Antsiranana	Taizambato, 22,9 km NE Ambanja	-13.5092	48.5672	source	Museum Specimen	ANTWEB
GABI_00069682	ANTWEB-casent0137820	Pheidole	megacephala	native	Madagascar	Madagascar	Mahajanga	Ambolomaiky, 48.1 km SE Mahajanga	-15.8541	46.7466	source	Museum Specimen	ANTWEB
GABI_00069882	ANTWEB-casent0138072	Pheidole	megacephala	native	Madagascar	Madagascar	Mahajanga	Maropapango, 52.3 km N Antsohihy	-14.3204	48.0306	source	Museum Specimen	ANTWEB
GABI_00069883	ANTWEB-casent0138072-d01	Pheidole	megacephala	native	Madagascar	Madagascar	Mahajanga	Maropapango, 52.3 km N Antsohihy	-14.3204	48.0306	source	Museum Specimen	ANTWEB
GABI_00069897	ANTWEB-casent0138270	Pheidole	megacephala	native	Madagascar	Madagascar	Mahajanga	Manerinerina, 76.6 km N Antsohihy	-14.1074	48.1105	source	Museum Specimen	ANTWEB
GABI_00069898	ANTWEB-casent0138270	Pheidole	megacephala	native	Madagascar	Madagascar	Mahajanga	Manerinerina, 76.6 km N Antsohihy	-14.1074	48.1105	source	Museum Specimen	ANTWEB
GABI_00069904	ANTWEB-casent0138275	Pheidole	megacephala	native	Madagascar	Madagascar	Mahajanga	Manerinerina, 76.6 km N Antsohihy	-14.1074	48.1105	source	Museum Specimen	ANTWEB
GABI_00069905	ANTWEB-casent0138275	Pheidole	megacephala	native	Madagascar	Madagascar	Mahajanga	Manerinerina, 76.6 km N Antsohihy	-14.1074	48.1105	source	Museum Specimen	ANTWEB
GABI_00069907	ANTWEB-casent0138280	Pheidole	megacephala	native	Madagascar	Madagascar	Mahajanga	Manerinerina, 76.6 km N Antsohihy	-14.1074	48.1105	source	Museum Specimen	ANTWEB
GABI_00069908	ANTWEB-casent0138280-d01	Pheidole	megacephala	native	Madagascar	Madagascar	Mahajanga	Manerinerina, 76.6 km N Antsohihy	-14.1074	48.1105	source	Museum Specimen	ANTWEB
GABI_00069921	ANTWEB-casent0138297	Pheidole	megacephala	native	Madagascar	Madagascar	Mahajanga	Manerinerina, 76.6 km N Antsohihy	-14.1074	48.1105	source	Museum Specimen	ANTWEB
GABI_00069922	ANTWEB-casent0138297	Pheidole	megacephala	native	Madagascar	Madagascar	Mahajanga	Manerinerina, 76.6 km N Antsohihy	-14.1074	48.1105	source	Museum Specimen	ANTWEB
GABI_00069934	ANTWEB-casent0138309	Pheidole	megacephala	native	Madagascar	Madagascar	Antsiranana	Antongombato, 12.3 km SW Antsiranana	-12.3783	49.2268	source	Museum Specimen	ANTWEB
GABI_00069939	ANTWEB-casent0138315	Pheidole	megacephala	native	Madagascar	Madagascar	Antsiranana	Antongombato, 12.3 km SW Antsiranana	-12.3783	49.2268	source	Museum Specimen	ANTWEB
GABI_00069940	ANTWEB-casent0138315	Pheidole	megacephala	native	Madagascar	Madagascar	Antsiranana	Antongombato, 12.3 km SW Antsiranana	-12.3783	49.2268	source	Museum Specimen	ANTWEB
GABI_00070056	ANTWEB-casent0138498	Pheidole	indica	introduced	Madagascar	Madagascar	Toamasina	RÃ©serve Naturelle Betampona, 34.1 km 332Â° Toamasina	-17.9161	49.2019	source	Museum Specimen	ANTWEB
GABI_00070057	ANTWEB-casent0138498-d01	Pheidole	indica	introduced	Madagascar	Madagascar	Toamasina	RÃ©serve Naturelle Betampona, 34.1 km 332Â° Toamasina	-17.9161	49.2019	source	Museum Specimen	ANTWEB
GABI_00070058	ANTWEB-casent0138498-d02	Pheidole	indica	introduced	Madagascar	Madagascar	Toamasina	RÃ©serve Naturelle Betampona, 34.1 km 332Â° Toamasina	-17.9161	49.2019	source	Museum Specimen	ANTWEB
GABI_00070250	ANTWEB-casent0139940	Pheidole	megacephala	native	Madagascar	Madagascar	Toamasina	Station forestiÃ¨re Analamazaotra, Analamazaotra 1.3km S Andasibe	-18.3847	48.4127	source	Museum Specimen	ANTWEB
GABI_00070326	ANTWEB-casent0140634	Pheidole	indica	introduced	Madagascar	Madagascar	Mahajanga	RÃ©serve SpÃ©ciale Marotandrano, Marotandrano 48.3km S Mandritsara	-16.2832	48.8144	source	Museum Specimen	ANTWEB
GABI_00070329	ANTWEB-casent0140689	Pheidole	megacephala	native	Madagascar	Madagascar	Mahajanga	RÃ©serve SpÃ©ciale Marotandrano, Marotandrano 48.3km S Mandritsara	-16.2832	48.8144	source	Museum Specimen	ANTWEB
GABI_00070533	ANTWEB-casent0141289	Pheidole	megacephala	native	Madagascar	Madagascar	Fianarantsoa	Parc naturel communautaire, 26,8 km SW Ambositra	-20.775	47.1836	source	Museum Specimen	ANTWEB
GABI_00070589	ANTWEB-casent0141669	Pheidole	indica	introduced	Madagascar	Madagascar	Toamasina	Sahafina forest 11.4 km W Brickaville	-18.8145	48.962	source	Museum Specimen	ANTWEB
GABI_00070590	ANTWEB-casent0141669	Pheidole	indica	introduced	Madagascar	Madagascar	Toamasina	Sahafina forest 11.4 km W Brickaville	-18.8145	48.962	source	Museum Specimen	ANTWEB
GABI_00070591	ANTWEB-casent0141669-d01	Pheidole	indica	introduced	Madagascar	Madagascar	Toamasina	Sahafina forest 11.4 km W Brickaville	-18.8145	48.962	source	Museum Specimen	ANTWEB
GABI_00070679	ANTWEB-casent0141941	Pheidole	megacephala	native	Madagascar	Madagascar	Antsiranana	ForÃªt d'Ampombofofo	-12.0995	49.3387	source	Museum Specimen	ANTWEB
GABI_00070680	ANTWEB-casent0141941	Pheidole	megacephala	native	Madagascar	Madagascar	Antsiranana	ForÃªt d'Ampombofofo	-12.0995	49.3387	source	Museum Specimen	ANTWEB
GABI_00070681	ANTWEB-casent0141941-d50	Pheidole	megacephala	native	Madagascar	Madagascar	Antsiranana	ForÃªt d'Ampombofofo	-12.0995	49.3387	source	Museum Specimen	ANTWEB
GABI_00070682	ANTWEB-casent0141954	Pheidole	megacephala	native	Madagascar	Madagascar	Toamasina	RÃ©serve Nationale IntÃ©grale Betampona, Betampona 35.1 km NW Toamasina	-17.918	49.2007	source	Museum Specimen	ANTWEB
GABI_00070743	ANTWEB-casent0142150	Pheidole	megacephala	native	Madagascar	Madagascar	Fianarantsoa	Parc naturel communautaire, 28,5 km SW Ambositra	-20.7841	47.167	source	Museum Specimen	ANTWEB
GABI_00070744	ANTWEB-casent0142150	Pheidole	megacephala	native	Madagascar	Madagascar	Fianarantsoa	Parc naturel communautaire, 28,5 km SW Ambositra	-20.7841	47.167	source	Museum Specimen	ANTWEB
GABI_00070745	ANTWEB-casent0142152	Pheidole	megacephala	native	Madagascar	Madagascar	Fianarantsoa	Parc naturel communautaire, 28,5 km SW Ambositra	-20.7841	47.167	source	Museum Specimen	ANTWEB
GABI_00070746	ANTWEB-casent0142152	Pheidole	megacephala	native	Madagascar	Madagascar	Fianarantsoa	Parc naturel communautaire, 28,5 km SW Ambositra	-20.7841	47.167	source	Museum Specimen	ANTWEB
GABI_00070898	ANTWEB-casent0143254	Pheidole	megacephala	native	Madagascar	Madagascar	Toliara	Anosy Region, Distric of Fort-Dauphin, Andohaela National Park Parcelle II, Tsimela,42Km W of Fort-Dauphin	-24.9368	46.6267	source	Museum Specimen	ANTWEB
GABI_00071009	ANTWEB-casent0143674	Pheidole	indica	introduced	Madagascar	Madagascar	Toamasina	RÃ©serve Naturelle Betampona, 34.08 km 332Â° Toamasina	-17.9198	49.2004	source	Museum Specimen	ANTWEB
GABI_00071010	ANTWEB-casent0143674-d01	Pheidole	indica	introduced	Madagascar	Madagascar	Toamasina	RÃ©serve Naturelle Betampona, 34.08 km 332Â° Toamasina	-17.9198	49.2004	source	Museum Specimen	ANTWEB
GABI_00071011	ANTWEB-casent0143674-d02	Pheidole	indica	introduced	Madagascar	Madagascar	Toamasina	RÃ©serve Naturelle Betampona, 34.08 km 332Â° Toamasina	-17.9198	49.2004	source	Museum Specimen	ANTWEB
GABI_00071161	ANTWEB-casent0144555	Pheidole	indica	introduced	Madagascar	Madagascar	Toamasina	RÃ©serve Naturelle Betampona, 34.1 km 332Â° Toamasina	-17.9161	49.2019	source	Museum Specimen	ANTWEB
GABI_00071162	ANTWEB-casent0144555-d01	Pheidole	indica	introduced	Madagascar	Madagascar	Toamasina	RÃ©serve Naturelle Betampona, 34.1 km 332Â° Toamasina	-17.9161	49.2019	source	Museum Specimen	ANTWEB
GABI_00071163	ANTWEB-casent0144555-d02	Pheidole	indica	introduced	Madagascar	Madagascar	Toamasina	RÃ©serve Naturelle Betampona, 34.1 km 332Â° Toamasina	-17.9161	49.2019	source	Museum Specimen	ANTWEB
GABI_00071192	ANTWEB-casent0144590	Pheidole	indica	introduced	Madagascar	Madagascar	Toamasina	RÃ©serve Naturelle Betampona, 34.1 km 332Â° Toamasina	-17.9161	49.2019	source	Museum Specimen	ANTWEB
GABI_00071193	ANTWEB-casent0144590-d01	Pheidole	indica	introduced	Madagascar	Madagascar	Toamasina	RÃ©serve Naturelle Betampona, 34.1 km 332Â° Toamasina	-17.9161	49.2019	source	Museum Specimen	ANTWEB
GABI_00071194	ANTWEB-casent0144590-d02	Pheidole	indica	introduced	Madagascar	Madagascar	Toamasina	RÃ©serve Naturelle Betampona, 34.1 km 332Â° Toamasina	-17.9161	49.2019	source	Museum Specimen	ANTWEB
GABI_00071422	ANTWEB-casent0145091	Pheidole	megacephala	native	Madagascar	Madagascar	Toamasina	RÃ©serve Naturelle Betampona, 34.1 km 332Â° Toamasina	-17.9161	49.2019	source	Museum Specimen	ANTWEB
GABI_00071423	ANTWEB-casent0145091-d01	Pheidole	megacephala	native	Madagascar	Madagascar	Toamasina	RÃ©serve Naturelle Betampona, 34.1 km 332Â° Toamasina	-17.9161	49.2019	source	Museum Specimen	ANTWEB
GABI_00071424	ANTWEB-casent0145107	Pheidole	indica	introduced	Madagascar	Madagascar	Toamasina	RÃ©serve Naturelle Betampona, 34.1 km 332Â° Toamasina	-17.9161	49.2019	source	Museum Specimen	ANTWEB
GABI_00071425	ANTWEB-casent0145107-d01	Pheidole	indica	introduced	Madagascar	Madagascar	Toamasina	RÃ©serve Naturelle Betampona, 34.1 km 332Â° Toamasina	-17.9161	49.2019	source	Museum Specimen	ANTWEB
GABI_00071602	ANTWEB-casent0145384	Pheidole	megacephala	introduced		Seychelles		MahÃ© Island, Morne Blanc	-4.65	55.4333	Volcano	Museum Specimen	ANTWEB
GABI_00071603	ANTWEB-casent0145384	Pheidole	megacephala	introduced		Seychelles		MahÃ© Island, Morne Blanc	-4.65	55.4333	Volcano	Museum Specimen	ANTWEB
GABI_00071604	ANTWEB-casent0145384-d01	Pheidole	megacephala	introduced		Seychelles		MahÃ© Island, Morne Blanc	-4.65	55.4333	Volcano	Museum Specimen	ANTWEB
GABI_00071707	ANTWEB-casent0145932	Pheidole	megacephala	native	Madagascar	Madagascar	Toliara	Ivahona	-23.4559	46.1738	source	Museum Specimen	ANTWEB
GABI_00071710	ANTWEB-casent0145960	Pheidole	megacephala	native	Madagascar	Madagascar	Toliara	Ivahona	-23.4559	46.1738	source	Museum Specimen	ANTWEB
GABI_00071718	ANTWEB-casent0145972	Pheidole	megacephala	native	Madagascar	Madagascar	Toliara	Ivahona	-23.4559	46.1738	source	Museum Specimen	ANTWEB
GABI_00071723	ANTWEB-casent0145984	Pheidole	indica	introduced	Comoros	Comoros Islands	Anjouan		-12.1667	44.25	Island	Museum Specimen	ANTWEB
GABI_00071859	ANTWEB-casent0146163	Pheidole	megacephala	native	Madagascar	Madagascar	Toliara	Ivahona	-23.4559	46.1738	source	Museum Specimen	ANTWEB
GABI_00072557	ANTWEB-casent0146856	Pheidole	megacephala	introduced	Comoros	Comoros Islands	Anjouan		-12.1667	44.25	Island	Museum Specimen	ANTWEB
GABI_00072558	ANTWEB-casent0146856-d01	Pheidole	megacephala	introduced	Comoros	Comoros Islands	Anjouan		-12.1667	44.25	Island	Museum Specimen	ANTWEB
GABI_00072561	ANTWEB-casent0146859	Pheidole	megacephala	introduced	Comoros	Comoros Islands	Anjouan		-12.1667	44.25	Island	Museum Specimen	ANTWEB
GABI_00073271	ANTWEB-casent0148203	Pheidole	indica	introduced	Madagascar	Madagascar	Toamasina	RÃ©serve Naturelle Betampona, 34.1 km 332Â° Toamasina	-17.9161	49.2019	source	Museum Specimen	ANTWEB
GABI_00073272	ANTWEB-casent0148203-d01	Pheidole	indica	introduced	Madagascar	Madagascar	Toamasina	RÃ©serve Naturelle Betampona, 34.1 km 332Â° Toamasina	-17.9161	49.2019	source	Museum Specimen	ANTWEB
GABI_00073273	ANTWEB-casent0148203-d02	Pheidole	indica	introduced	Madagascar	Madagascar	Toamasina	RÃ©serve Naturelle Betampona, 34.1 km 332Â° Toamasina	-17.9161	49.2019	source	Museum Specimen	ANTWEB
GABI_00074792	ANTWEB-casent0152099	Pheidole	indica	introduced	Madagascar	Madagascar	Toamasina	Parc National de Zahamena, Onibe River	-17.7591	48.8547	source	Museum Specimen	ANTWEB
GABI_00074793	ANTWEB-casent0152099	Pheidole	indica	introduced	Madagascar	Madagascar	Toamasina	Parc National de Zahamena, Onibe River	-17.7591	48.8547	source	Museum Specimen	ANTWEB
GABI_00074812	ANTWEB-casent0152135	Pheidole	indica	introduced	Madagascar	Madagascar	Toamasina	Parc National de Zahamena, Onibe River	-17.7591	48.8547	source	Museum Specimen	ANTWEB
GABI_00074813	ANTWEB-casent0152135	Pheidole	indica	introduced	Madagascar	Madagascar	Toamasina	Parc National de Zahamena, Onibe River	-17.7591	48.8547	source	Museum Specimen	ANTWEB
GABI_00074943	ANTWEB-casent0152306	Pheidole	indica	introduced	Madagascar	Madagascar	Toamasina	Parc National de Zahamena, Besaky River	-17.7524	48.8532	source	Museum Specimen	ANTWEB
GABI_00074944	ANTWEB-casent0152306	Pheidole	indica	introduced	Madagascar	Madagascar	Toamasina	Parc National de Zahamena, Besaky River	-17.7524	48.8532	source	Museum Specimen	ANTWEB
GABI_00074945	ANTWEB-casent0152307	Pheidole	indica	introduced	Madagascar	Madagascar	Toamasina	Parc National de Zahamena, Besaky River	-17.7524	48.8532	source	Museum Specimen	ANTWEB
GABI_00074946	ANTWEB-casent0152307	Pheidole	indica	introduced	Madagascar	Madagascar	Toamasina	Parc National de Zahamena, Besaky River	-17.7524	48.8532	source	Museum Specimen	ANTWEB
GABI_00074947	ANTWEB-casent0152308	Pheidole	indica	introduced	Madagascar	Madagascar	Toamasina	Parc National de Zahamena, Besaky River	-17.7524	48.8532	source	Museum Specimen	ANTWEB
GABI_00074948	ANTWEB-casent0152308	Pheidole	indica	introduced	Madagascar	Madagascar	Toamasina	Parc National de Zahamena, Besaky River	-17.7524	48.8532	source	Museum Specimen	ANTWEB
GABI_00075214	ANTWEB-casent0153073	Pheidole	indica	introduced	Madagascar	Madagascar	Toamasina	Parc National de Zahamena, Sahavorondrano River	-17.7526	48.8573	source	Museum Specimen	ANTWEB
GABI_00075261	ANTWEB-casent0153321	Pheidole	indica	introduced	Madagascar	Madagascar	Toamasina	Parc National de Zahamena, Onibe River	-17.7591	48.8547	source	Museum Specimen	ANTWEB
GABI_00076490	ANTWEB-casent0158857	Pheidole	parva	introduced		Seychelles		Conception Island	-4.65	55.366	Island	Museum Specimen	ANTWEB
GABI_00076491	ANTWEB-casent0158857	Pheidole	parva	introduced		Seychelles		Conception Island	-4.65	55.366	Island	Museum Specimen	ANTWEB
GABI_00076500	ANTWEB-casent0158863	Pheidole	megacephala	introduced		Seychelles		Aride Island	-4.2	55.666	Island	Museum Specimen	ANTWEB
GABI_00076501	ANTWEB-casent0158863	Pheidole	megacephala	introduced		Seychelles		Aride Island	-4.2	55.666	Island	Museum Specimen	ANTWEB
GABI_00076502	ANTWEB-casent0158865	Pheidole	parva	introduced		Seychelles		Aride Island	-4.2	55.666	Island	Museum Specimen	ANTWEB
GABI_00076503	ANTWEB-casent0158865	Pheidole	parva	introduced		Seychelles		Aride Island	-4.2	55.666	Island	Museum Specimen	ANTWEB
GABI_00076510	ANTWEB-casent0158871	Pheidole	megacephala	introduced		Seychelles		Aride Island	-4.2	55.666	Island	Museum Specimen	ANTWEB
GABI_00076511	ANTWEB-casent0158871	Pheidole	megacephala	introduced		Seychelles		Aride Island	-4.2	55.666	Island	Museum Specimen	ANTWEB
GABI_00076533	ANTWEB-casent0158882	Pheidole	megacephala	introduced		Seychelles		Aride Island	-4.2	55.666	Island	Museum Specimen	ANTWEB
GABI_00076534	ANTWEB-casent0158882	Pheidole	megacephala	introduced		Seychelles		Aride Island	-4.2	55.666	Island	Museum Specimen	ANTWEB
GABI_00076535	ANTWEB-casent0158882-d01	Pheidole	megacephala	introduced		Seychelles		Aride Island	-4.2	55.666	Island	Museum Specimen	ANTWEB
GABI_00076536	ANTWEB-casent0158883	Pheidole	megacephala	introduced		Seychelles		Aride Island	-4.2	55.666	Island	Museum Specimen	ANTWEB
GABI_00076537	ANTWEB-casent0158883	Pheidole	megacephala	introduced		Seychelles		Aride Island	-4.2	55.666	Island	Museum Specimen	ANTWEB
GABI_00076538	ANTWEB-casent0158884	Pheidole	megacephala	introduced		Seychelles		Aride Island	-4.2	55.666	Island	Museum Specimen	ANTWEB
GABI_00076539	ANTWEB-casent0158884	Pheidole	megacephala	introduced		Seychelles		Aride Island	-4.2	55.666	Island	Museum Specimen	ANTWEB
GABI_00076540	ANTWEB-casent0158885	Pheidole	parva	introduced		Seychelles		Aride Island	-4.2	55.666	Island	Museum Specimen	ANTWEB
GABI_00076541	ANTWEB-casent0158885	Pheidole	parva	introduced		Seychelles		Aride Island	-4.2	55.666	Island	Museum Specimen	ANTWEB
GABI_00076542	ANTWEB-casent0158886	Pheidole	megacephala	introduced		Seychelles		Aride Island	-4.2	55.666	Island	Museum Specimen	ANTWEB
GABI_00076543	ANTWEB-casent0158886	Pheidole	megacephala	introduced		Seychelles		Aride Island	-4.2	55.666	Island	Museum Specimen	ANTWEB
GABI_00076545	ANTWEB-casent0158889	Pheidole	megacephala	introduced		Seychelles		Aride Island	-4.2	55.666	Island	Museum Specimen	ANTWEB
GABI_00076548	ANTWEB-casent0158891	Pheidole	parva	introduced		Seychelles		Aride Island	-4.2	55.666	Island	Museum Specimen	ANTWEB
GABI_00076549	ANTWEB-casent0158891	Pheidole	parva	introduced		Seychelles		Aride Island	-4.2	55.666	Island	Museum Specimen	ANTWEB
GABI_00076559	ANTWEB-casent0158895	Pheidole	parva	introduced		Seychelles		Aride Island	-4.2	55.666	Island	Museum Specimen	ANTWEB
GABI_00076560	ANTWEB-casent0158895	Pheidole	parva	introduced		Seychelles		Aride Island	-4.2	55.666	Island	Museum Specimen	ANTWEB
GABI_00076608	ANTWEB-casent0158925	Pheidole	megacephala	introduced		Seychelles		MahÃ© Island, Cascade	-4.66667	55.5	city/town	Museum Specimen	ANTWEB
GABI_00076647	ANTWEB-casent0158960	Pheidole	parva	introduced		Seychelles		MahÃ© Island, Glacis la RÃ©serve	-4.71023	55.5044	source	Museum Specimen	ANTWEB
GABI_00076648	ANTWEB-casent0158960-d01	Pheidole	parva	introduced		Seychelles		MahÃ© Island, Glacis la RÃ©serve	-4.71023	55.5044	source	Museum Specimen	ANTWEB
GABI_00076681	ANTWEB-casent0158985	Pheidole	parva	introduced		Seychelles		Praslin Island, Newcome	-4.301	55.6926	source	Museum Specimen	ANTWEB
GABI_00076693	ANTWEB-casent0158993	Pheidole	parva	introduced		Seychelles		Praslin Island, Newcome	-4.301	55.6926	source	Museum Specimen	ANTWEB
GABI_00076694	ANTWEB-casent0158993	Pheidole	parva	introduced		Seychelles		Praslin Island, Newcome	-4.301	55.6926	source	Museum Specimen	ANTWEB
GABI_00076695	ANTWEB-casent0158993-d01	Pheidole	parva	introduced		Seychelles		Praslin Island, Newcome	-4.301	55.6926	source	Museum Specimen	ANTWEB
GABI_00076708	ANTWEB-casent0159001	Pheidole	megacephala	introduced		Seychelles		MahÃ© Island, Cascade	-4.66667	55.5	city/town	Museum Specimen	ANTWEB
GABI_00076709	ANTWEB-casent0159001	Pheidole	megacephala	introduced		Seychelles		MahÃ© Island, Cascade	-4.66667	55.5	city/town	Museum Specimen	ANTWEB
GABI_00076713	ANTWEB-casent0159004	Pheidole	megacephala	introduced		Seychelles		MahÃ© Island, Cascade	-4.66667	55.5	city/town	Museum Specimen	ANTWEB
GABI_00076714	ANTWEB-casent0159004	Pheidole	megacephala	introduced		Seychelles		MahÃ© Island, Cascade	-4.66667	55.5	city/town	Museum Specimen	ANTWEB
GABI_00076715	ANTWEB-casent0159005	Pheidole	parva	introduced		Seychelles		MahÃ© Island, Cascade	-4.66667	55.5	city/town	Museum Specimen	ANTWEB
GABI_00076716	ANTWEB-casent0159005	Pheidole	parva	introduced		Seychelles		MahÃ© Island, Cascade	-4.66667	55.5	city/town	Museum Specimen	ANTWEB
GABI_00076717	ANTWEB-casent0159005-d01	Pheidole	parva	introduced		Seychelles		MahÃ© Island, Cascade	-4.66667	55.5	city/town	Museum Specimen	ANTWEB
GABI_00076720	ANTWEB-casent0159007	Pheidole	megacephala	introduced		Seychelles		MahÃ© Island, Cascade	-4.66667	55.5	city/town	Museum Specimen	ANTWEB
GABI_00076721	ANTWEB-casent0159007	Pheidole	megacephala	introduced		Seychelles		MahÃ© Island, Cascade	-4.66667	55.5	city/town	Museum Specimen	ANTWEB
GABI_00076722	ANTWEB-casent0159007-d01	Pheidole	megacephala	introduced		Seychelles		MahÃ© Island, Cascade	-4.66667	55.5	city/town	Museum Specimen	ANTWEB
GABI_00076723	ANTWEB-casent0159008	Pheidole	parva	introduced		Seychelles		MahÃ© Island, Cascade	-4.66667	55.5	city/town	Museum Specimen	ANTWEB
GABI_00076724	ANTWEB-casent0159008	Pheidole	parva	introduced		Seychelles		MahÃ© Island, Cascade	-4.66667	55.5	city/town	Museum Specimen	ANTWEB
GABI_00076788	ANTWEB-casent0159054	Pheidole	parva	introduced		Seychelles		Curieuse Island	-4.26667	55.7333	Park	Museum Specimen	ANTWEB
GABI_00076789	ANTWEB-casent0159054	Pheidole	parva	introduced		Seychelles		Curieuse Island	-4.26667	55.7333	Park	Museum Specimen	ANTWEB
GABI_00076790	ANTWEB-casent0159054-d01	Pheidole	parva	introduced		Seychelles		Curieuse Island	-4.26667	55.7333	Park	Museum Specimen	ANTWEB
GABI_00076791	ANTWEB-casent0159055	Pheidole	parva	introduced		Seychelles		Curieuse Island	-4.26667	55.7333	Park	Museum Specimen	ANTWEB
GABI_00076792	ANTWEB-casent0159055	Pheidole	parva	introduced		Seychelles		Curieuse Island	-4.26667	55.7333	Park	Museum Specimen	ANTWEB
GABI_00076813	ANTWEB-casent0159069	Pheidole	parva	introduced		Seychelles		Conception Island	-4.65	55.366	Island	Museum Specimen	ANTWEB
GABI_00076814	ANTWEB-casent0159069	Pheidole	parva	introduced		Seychelles		Conception Island	-4.65	55.366	Island	Museum Specimen	ANTWEB
GABI_00076815	ANTWEB-casent0159070	Pheidole	parva	introduced		Seychelles		MahÃ© Island, Port Glaud	-4.66667	55.4167	Bay	Museum Specimen	ANTWEB
GABI_00076816	ANTWEB-casent0159070	Pheidole	parva	introduced		Seychelles		MahÃ© Island, Port Glaud	-4.66667	55.4167	Bay	Museum Specimen	ANTWEB
GABI_00076817	ANTWEB-casent0159070-d01	Pheidole	parva	introduced		Seychelles		MahÃ© Island, Port Glaud	-4.66667	55.4167	Bay	Museum Specimen	ANTWEB
GABI_00076829	ANTWEB-casent0159080	Pheidole	parva	introduced		Seychelles		Praslin Island	-4.32141	55.7291	Island	Museum Specimen	ANTWEB
GABI_00076851	ANTWEB-casent0159095	Pheidole	parva	introduced		Seychelles		MahÃ© Island, Beau Vallon	-4.60928	55.4325	source	Museum Specimen	ANTWEB
GABI_00076852	ANTWEB-casent0159096	Pheidole	parva	introduced		Seychelles		MahÃ© Island, Beau Vallon	-4.60928	55.4325	source	Museum Specimen	ANTWEB
GABI_00076853	ANTWEB-casent0159096-d01	Pheidole	parva	introduced		Seychelles		MahÃ© Island, Beau Vallon	-4.60928	55.4325	source	Museum Specimen	ANTWEB
GABI_00076858	ANTWEB-casent0159101	Pheidole	parva	introduced		Seychelles		Aride Island	-4.2	55.666	Island	Museum Specimen	ANTWEB
GABI_00076859	ANTWEB-casent0159101	Pheidole	parva	introduced		Seychelles		Aride Island	-4.2	55.666	Island	Museum Specimen	ANTWEB
GABI_00076860	ANTWEB-casent0159101-d01	Pheidole	parva	introduced		Seychelles		Aride Island	-4.2	55.666	Island	Museum Specimen	ANTWEB
GABI_00076886	ANTWEB-casent0159201	Pheidole	parva	introduced		Seychelles		La Digue Island	-4.35	55.833	Island	Museum Specimen	ANTWEB
GABI_00076887	ANTWEB-casent0159202	Pheidole	parva	introduced		Seychelles		La Digue Island	-4.35	55.833	Island	Museum Specimen	ANTWEB
GABI_00076889	ANTWEB-casent0159206	Pheidole	parva	introduced		Seychelles		La Digue Island	-4.35	55.833	Island	Museum Specimen	ANTWEB
GABI_00076890	ANTWEB-casent0159206	Pheidole	parva	introduced		Seychelles		La Digue Island	-4.35	55.833	Island	Museum Specimen	ANTWEB
GABI_00076891	ANTWEB-casent0159206-d01	Pheidole	parva	introduced		Seychelles		La Digue Island	-4.35	55.833	Island	Museum Specimen	ANTWEB
GABI_00076893	ANTWEB-casent0159210	Pheidole	parva	introduced		Seychelles		La Digue Island	-4.35	55.833	Island	Museum Specimen	ANTWEB
GABI_00076894	ANTWEB-casent0159210	Pheidole	parva	introduced		Seychelles		La Digue Island	-4.35	55.833	Island	Museum Specimen	ANTWEB
GABI_00076903	ANTWEB-casent0159217	Pheidole	parva	introduced		Seychelles		La Digue Island	-4.35	55.833	Island	Museum Specimen	ANTWEB
GABI_00076904	ANTWEB-casent0159217	Pheidole	parva	introduced		Seychelles		La Digue Island	-4.35	55.833	Island	Museum Specimen	ANTWEB
GABI_00076943	ANTWEB-casent0159252	Pheidole	parva	introduced		Seychelles		Silhouette Island, on path to Anse Mondon	-4.46893	55.2294	source	Museum Specimen	ANTWEB
GABI_00076971	ANTWEB-casent0159275	Pheidole	parva	introduced		Seychelles		Silhouette Island, on path to Anse Mondon	-4.46893	55.2294	source	Museum Specimen	ANTWEB
GABI_00076972	ANTWEB-casent0159275	Pheidole	parva	introduced		Seychelles		Silhouette Island, on path to Anse Mondon	-4.46893	55.2294	source	Museum Specimen	ANTWEB
GABI_00076984	ANTWEB-casent0159283	Pheidole	parva	introduced		Seychelles		Silhouette Island, on path to Anse Mondon	-4.46893	55.2294	source	Museum Specimen	ANTWEB
GABI_00077075	ANTWEB-casent0159407	Pheidole	megacephala	introduced		Seychelles		MahÃ© Island, Mont Copolia	-4.65121	55.4584	source	Museum Specimen	ANTWEB
GABI_00077076	ANTWEB-casent0159407-d01	Pheidole	megacephala	introduced		Seychelles		MahÃ© Island, Mont Copolia	-4.65121	55.4584	source	Museum Specimen	ANTWEB
GABI_00077119	ANTWEB-casent0159495	Pheidole	parva	introduced		Seychelles		Praslin Island, VallÃ©e de Mai	-4.31667	55.7167	Reserve	Museum Specimen	ANTWEB
GABI_00077166	ANTWEB-casent0159642	Pheidole	parva	introduced		Seychelles		Praslin Island	-4.32141	55.7291	Island	Museum Specimen	ANTWEB
GABI_00077167	ANTWEB-casent0159642	Pheidole	parva	introduced		Seychelles		Praslin Island	-4.32141	55.7291	Island	Museum Specimen	ANTWEB
GABI_00077168	ANTWEB-casent0159642-d01	Pheidole	parva	introduced		Seychelles		Praslin Island	-4.32141	55.7291	Island	Museum Specimen	ANTWEB
GABI_00077176	ANTWEB-casent0159648	Pheidole	parva	introduced		Seychelles		Praslin Island, Praslin Maxime	-4.34524	55.7597	source	Museum Specimen	ANTWEB
GABI_00077177	ANTWEB-casent0159649	Pheidole	parva	introduced		Seychelles		Praslin Island	-4.32141	55.7291	Island	Museum Specimen	ANTWEB
GABI_00077227	ANTWEB-casent0159714	Pheidole	parva	introduced		Seychelles		Silhouette Island, La Passe	-4.48484	55.2507	source	Museum Specimen	ANTWEB
GABI_00077228	ANTWEB-casent0159714	Pheidole	parva	introduced		Seychelles		Silhouette Island, La Passe	-4.48484	55.2507	source	Museum Specimen	ANTWEB
GABI_00077229	ANTWEB-casent0159715	Pheidole	megacephala	introduced		Seychelles		Silhouette Island, La Passe	-4.48484	55.2507	source	Museum Specimen	ANTWEB
GABI_00077230	ANTWEB-casent0159715	Pheidole	megacephala	introduced		Seychelles		Silhouette Island, La Passe	-4.48484	55.2507	source	Museum Specimen	ANTWEB
GABI_00077236	ANTWEB-casent0159722	Pheidole	megacephala	introduced		Seychelles		Silhouette Island, La Passe	-4.48484	55.2507	source	Museum Specimen	ANTWEB
GABI_00077237	ANTWEB-casent0159722	Pheidole	megacephala	introduced		Seychelles		Silhouette Island, La Passe	-4.48484	55.2507	source	Museum Specimen	ANTWEB
GABI_00077239	ANTWEB-casent0159724	Pheidole	megacephala	introduced		Seychelles		Silhouette Island, La Passe	-4.48484	55.2507	source	Museum Specimen	ANTWEB
GABI_00077240	ANTWEB-casent0159724	Pheidole	megacephala	introduced		Seychelles		Silhouette Island, La Passe	-4.48484	55.2507	source	Museum Specimen	ANTWEB
GABI_00077243	ANTWEB-casent0159728	Pheidole	megacephala	introduced		Seychelles		Silhouette Island, La Passe	-4.48484	55.2507	source	Museum Specimen	ANTWEB
GABI_00077244	ANTWEB-casent0159728	Pheidole	megacephala	introduced		Seychelles		Silhouette Island, La Passe	-4.48484	55.2507	source	Museum Specimen	ANTWEB
GABI_00077251	ANTWEB-casent0159734	Pheidole	megacephala	introduced		Seychelles		Silhouette Island, La Passe	-4.48484	55.2507	source	Museum Specimen	ANTWEB
GABI_00077252	ANTWEB-casent0159734	Pheidole	megacephala	introduced		Seychelles		Silhouette Island, La Passe	-4.48484	55.2507	source	Museum Specimen	ANTWEB
GABI_00077253	ANTWEB-casent0159735	Pheidole	megacephala	introduced		Seychelles		Silhouette Island, La Passe	-4.48484	55.2507	source	Museum Specimen	ANTWEB
GABI_00077254	ANTWEB-casent0159735	Pheidole	megacephala	introduced		Seychelles		Silhouette Island, La Passe	-4.48484	55.2507	source	Museum Specimen	ANTWEB
GABI_00077255	ANTWEB-casent0159736	Pheidole	megacephala	introduced		Seychelles		Silhouette Island, La Passe	-4.48484	55.2507	source	Museum Specimen	ANTWEB
GABI_00077256	ANTWEB-casent0159736	Pheidole	megacephala	introduced		Seychelles		Silhouette Island, La Passe	-4.48484	55.2507	source	Museum Specimen	ANTWEB
GABI_00077257	ANTWEB-casent0159737	Pheidole	megacephala	introduced		Seychelles		Silhouette Island, La Passe	-4.48484	55.2507	source	Museum Specimen	ANTWEB
GABI_00077258	ANTWEB-casent0159737	Pheidole	megacephala	introduced		Seychelles		Silhouette Island, La Passe	-4.48484	55.2507	source	Museum Specimen	ANTWEB
GABI_00077261	ANTWEB-casent0159740	Pheidole	megacephala	introduced		Seychelles		Silhouette Island, La Passe	-4.48484	55.2507	source	Museum Specimen	ANTWEB
GABI_00077262	ANTWEB-casent0159740	Pheidole	megacephala	introduced		Seychelles		Silhouette Island, La Passe	-4.48484	55.2507	source	Museum Specimen	ANTWEB
GABI_00077263	ANTWEB-casent0159740-d01	Pheidole	megacephala	introduced		Seychelles		Silhouette Island, La Passe	-4.48484	55.2507	source	Museum Specimen	ANTWEB
GABI_00077267	ANTWEB-casent0159743	Pheidole	parva	introduced		Seychelles		Silhouette Island, La Passe	-4.48484	55.2507	source	Museum Specimen	ANTWEB
GABI_00077268	ANTWEB-casent0159744	Pheidole	megacephala	introduced		Seychelles		Silhouette Island, La Passe	-4.48484	55.2507	source	Museum Specimen	ANTWEB
GABI_00077269	ANTWEB-casent0159744	Pheidole	megacephala	introduced		Seychelles		Silhouette Island, La Passe	-4.48484	55.2507	source	Museum Specimen	ANTWEB
GABI_00077282	ANTWEB-casent0159756	Pheidole	parva	introduced		Seychelles		Silhouette Island, on coastal path to Anse Mondon	-4.46951	55.2416	source	Museum Specimen	ANTWEB
GABI_00077289	ANTWEB-casent0159762	Pheidole	parva	introduced		Seychelles		Silhouette Island, on coastal path to Anse Mondon	-4.46951	55.2416	source	Museum Specimen	ANTWEB
GABI_00077290	ANTWEB-casent0159762	Pheidole	parva	introduced		Seychelles		Silhouette Island, on coastal path to Anse Mondon	-4.46951	55.2416	source	Museum Specimen	ANTWEB
GABI_00077295	ANTWEB-casent0159765	Pheidole	parva	introduced		Seychelles		Silhouette Island, on coastal path to Anse Mondon	-4.46951	55.2416	source	Museum Specimen	ANTWEB
GABI_00077296	ANTWEB-casent0159766	Pheidole	megacephala	introduced		Seychelles		Silhouette Island, on coastal path to Anse Mondon	-4.46951	55.2416	source	Museum Specimen	ANTWEB
GABI_00077297	ANTWEB-casent0159766	Pheidole	megacephala	introduced		Seychelles		Silhouette Island, on coastal path to Anse Mondon	-4.46951	55.2416	source	Museum Specimen	ANTWEB
GABI_00077298	ANTWEB-casent0159766-d01	Pheidole	megacephala	introduced		Seychelles		Silhouette Island, on coastal path to Anse Mondon	-4.46951	55.2416	source	Museum Specimen	ANTWEB
GABI_00077333	ANTWEB-casent0159834	Pheidole	parva	introduced		Seychelles		Silhouette Island	-4.483	55.233	Island	Museum Specimen	ANTWEB
GABI_00077334	ANTWEB-casent0159834	Pheidole	parva	introduced		Seychelles		Silhouette Island	-4.483	55.233	Island	Museum Specimen	ANTWEB
GABI_00077338	ANTWEB-casent0159839	Pheidole	parva	introduced		Seychelles		Silhouette Island	-4.483	55.233	Island	Museum Specimen	ANTWEB
GABI_00077339	ANTWEB-casent0159840	Pheidole	parva	introduced		Seychelles		Silhouette Island	-4.483	55.233	Island	Museum Specimen	ANTWEB
GABI_00077340	ANTWEB-casent0159840	Pheidole	parva	introduced		Seychelles		Silhouette Island	-4.483	55.233	Island	Museum Specimen	ANTWEB
GABI_00077343	ANTWEB-casent0159846	Pheidole	parva	introduced		Seychelles		Silhouette Island	-4.483	55.233	Island	Museum Specimen	ANTWEB
GABI_00077351	ANTWEB-casent0159853	Pheidole	parva	introduced		Seychelles		Silhouette Island	-4.483	55.233	Island	Museum Specimen	ANTWEB
GABI_00077363	ANTWEB-casent0159862	Pheidole	parva	introduced		Seychelles		Silhouette Island	-4.483	55.233	Island	Museum Specimen	ANTWEB
GABI_00077364	ANTWEB-casent0159862	Pheidole	parva	introduced		Seychelles		Silhouette Island	-4.483	55.233	Island	Museum Specimen	ANTWEB
GABI_00077365	ANTWEB-casent0159864	Pheidole	parva	introduced		Seychelles		Silhouette Island	-4.483	55.233	Island	Museum Specimen	ANTWEB
GABI_00077529	ANTWEB-casent0160030	Pheidole	parva	introduced		Seychelles		FÃ©licitÃ© Island	-4.33333	55.8667	Island	Museum Specimen	ANTWEB
GABI_00077530	ANTWEB-casent0160030	Pheidole	parva	introduced		Seychelles		FÃ©licitÃ© Island	-4.33333	55.8667	Island	Museum Specimen	ANTWEB
GABI_00077531	ANTWEB-casent0160031	Pheidole	parva	introduced		Seychelles		FÃ©licitÃ© Island	-4.33333	55.8667	Island	Museum Specimen	ANTWEB
GABI_00077532	ANTWEB-casent0160031	Pheidole	parva	introduced		Seychelles		FÃ©licitÃ© Island	-4.33333	55.8667	Island	Museum Specimen	ANTWEB
GABI_00077545	ANTWEB-casent0160039	Pheidole	parva	introduced		Seychelles		FÃ©licitÃ© Island	-4.33333	55.8667	Island	Museum Specimen	ANTWEB
GABI_00077546	ANTWEB-casent0160039	Pheidole	parva	introduced		Seychelles		FÃ©licitÃ© Island	-4.33333	55.8667	Island	Museum Specimen	ANTWEB
GABI_00077547	ANTWEB-casent0160040	Pheidole	parva	introduced		Seychelles		FÃ©licitÃ© Island	-4.33333	55.8667	Island	Museum Specimen	ANTWEB
GABI_00077548	ANTWEB-casent0160040	Pheidole	parva	introduced		Seychelles		FÃ©licitÃ© Island	-4.33333	55.8667	Island	Museum Specimen	ANTWEB
GABI_00077558	ANTWEB-casent0160048	Pheidole	parva	introduced		Seychelles		FÃ©licitÃ© Island	-4.33333	55.8667	Island	Museum Specimen	ANTWEB
GABI_00077574	ANTWEB-casent0160059	Pheidole	parva	introduced		Seychelles		FÃ©licitÃ© Island	-4.33333	55.8667	Island	Museum Specimen	ANTWEB
GABI_00077627	ANTWEB-casent0160099	Pheidole	parva	introduced		Seychelles		Curieuse Island	-4.26667	55.7333	Park	Museum Specimen	ANTWEB
GABI_00077628	ANTWEB-casent0160099	Pheidole	parva	introduced		Seychelles		Curieuse Island	-4.26667	55.7333	Park	Museum Specimen	ANTWEB
GABI_00077719	ANTWEB-casent0160178	Pheidole	parva	introduced		Seychelles		MahÃ© Island, Port Launay	-4.65	55.3833	Bay	Museum Specimen	ANTWEB
GABI_00077720	ANTWEB-casent0160178	Pheidole	parva	introduced		Seychelles		MahÃ© Island, Port Launay	-4.65	55.3833	Bay	Museum Specimen	ANTWEB
GABI_00077723	ANTWEB-casent0160180	Pheidole	parva	introduced		Seychelles		MahÃ© Island, Port Launay	-4.65	55.3833	Bay	Museum Specimen	ANTWEB
GABI_00077724	ANTWEB-casent0160180	Pheidole	parva	introduced		Seychelles		MahÃ© Island, Port Launay	-4.65	55.3833	Bay	Museum Specimen	ANTWEB
GABI_00077725	ANTWEB-casent0160181	Pheidole	parva	introduced		Seychelles		MahÃ© Island, Port Launay	-4.65	55.3833	Bay	Museum Specimen	ANTWEB
GABI_00077728	ANTWEB-casent0160184	Pheidole	parva	introduced		Seychelles		MahÃ© Island, Port Launay	-4.65	55.3833	Bay	Museum Specimen	ANTWEB
GABI_00077729	ANTWEB-casent0160184	Pheidole	parva	introduced		Seychelles		MahÃ© Island, Port Launay	-4.65	55.3833	Bay	Museum Specimen	ANTWEB
GABI_00077735	ANTWEB-casent0160188	Pheidole	parva	introduced		Seychelles		MahÃ© Island, Port Launay	-4.65	55.3833	Bay	Museum Specimen	ANTWEB
GABI_00077736	ANTWEB-casent0160188	Pheidole	parva	introduced		Seychelles		MahÃ© Island, Port Launay	-4.65	55.3833	Bay	Museum Specimen	ANTWEB
GABI_00077737	ANTWEB-casent0160188-d01	Pheidole	parva	introduced		Seychelles		MahÃ© Island, Port Launay	-4.65	55.3833	Bay	Museum Specimen	ANTWEB
GABI_00077741	ANTWEB-casent0160191	Pheidole	parva	introduced		Seychelles		MahÃ© Island, Port Launay	-4.65	55.3833	Bay	Museum Specimen	ANTWEB
GABI_00077742	ANTWEB-casent0160191	Pheidole	parva	introduced		Seychelles		MahÃ© Island, Port Launay	-4.65	55.3833	Bay	Museum Specimen	ANTWEB
GABI_00077743	ANTWEB-casent0160191-d01	Pheidole	parva	introduced		Seychelles		MahÃ© Island, Port Launay	-4.65	55.3833	Bay	Museum Specimen	ANTWEB
GABI_00077744	ANTWEB-casent0160192	Pheidole	parva	introduced		Seychelles		MahÃ© Island, Port Launay	-4.65	55.3833	Bay	Museum Specimen	ANTWEB
GABI_00077763	ANTWEB-casent0160206	Pheidole	megacephala	introduced		Seychelles		Aride Island	-4.2	55.666	Island	Museum Specimen	ANTWEB
GABI_00077774	ANTWEB-casent0160220	Pheidole	parva	introduced		Seychelles		Aride Island	-4.2	55.666	Island	Museum Specimen	ANTWEB
GABI_00077775	ANTWEB-casent0160220	Pheidole	parva	introduced		Seychelles		Aride Island	-4.2	55.666	Island	Museum Specimen	ANTWEB
GABI_00077776	ANTWEB-casent0160221	Pheidole	megacephala	introduced		Seychelles		Aride Island	-4.2	55.666	Island	Museum Specimen	ANTWEB
GABI_00077777	ANTWEB-casent0160221	Pheidole	megacephala	introduced		Seychelles		Aride Island	-4.2	55.666	Island	Museum Specimen	ANTWEB
GABI_00077780	ANTWEB-casent0160234	Pheidole	parva	introduced		Seychelles		Aride Island	-4.2	55.666	Island	Museum Specimen	ANTWEB
GABI_00077787	ANTWEB-casent0160247	Pheidole	parva	introduced		Seychelles		Conception Island	-4.65	55.366	Island	Museum Specimen	ANTWEB
GABI_00077797	ANTWEB-casent0160279	Pheidole	parva	introduced		Seychelles		Conception Island	-4.65	55.366	Island	Museum Specimen	ANTWEB
GABI_00077798	ANTWEB-casent0160280	Pheidole	parva	introduced		Seychelles		Conception Island	-4.65	55.366	Island	Museum Specimen	ANTWEB
GABI_00077799	ANTWEB-casent0160280	Pheidole	parva	introduced		Seychelles		Conception Island	-4.65	55.366	Island	Museum Specimen	ANTWEB
GABI_00077803	ANTWEB-casent0160301	Pheidole	parva	introduced		Seychelles		Conception Island	-4.65	55.366	Island	Museum Specimen	ANTWEB
GABI_00077804	ANTWEB-casent0160301	Pheidole	parva	introduced		Seychelles		Conception Island	-4.65	55.366	Island	Museum Specimen	ANTWEB
GABI_00077805	ANTWEB-casent0160301-d01	Pheidole	parva	introduced		Seychelles		Conception Island	-4.65	55.366	Island	Museum Specimen	ANTWEB
GABI_00077814	ANTWEB-casent0160349	Pheidole	parva	introduced		Seychelles		Conception Island	-4.65	55.366	Island	Museum Specimen	ANTWEB
GABI_00077815	ANTWEB-casent0160349	Pheidole	parva	introduced		Seychelles		Conception Island	-4.65	55.366	Island	Museum Specimen	ANTWEB
GABI_00077828	ANTWEB-casent0160410	Pheidole	parva	introduced		Seychelles		Praslin Island, Praslin tower	-4.34093	55.7451	source	Museum Specimen	ANTWEB
GABI_00077896	ANTWEB-casent0160505	Pheidole	indica	introduced	Madagascar	Madagascar	Toamasina	RÃ©serve SpÃ©ciale Ambatovaky, Sandrangato river	-16.7633	49.2669	source	Museum Specimen	ANTWEB
GABI_00077897	ANTWEB-casent0160505	Pheidole	indica	introduced	Madagascar	Madagascar	Toamasina	RÃ©serve SpÃ©ciale Ambatovaky, Sandrangato river	-16.7633	49.2669	source	Museum Specimen	ANTWEB
GABI_00077919	ANTWEB-casent0160522	Pheidole	parva	introduced		Seychelles		Aride Island	-4.2	55.666	Island	Museum Specimen	ANTWEB
GABI_00077920	ANTWEB-casent0160522	Pheidole	parva	introduced		Seychelles		Aride Island	-4.2	55.666	Island	Museum Specimen	ANTWEB
GABI_00077928	ANTWEB-casent0160528	Pheidole	parva	introduced		Seychelles		Aride Island	-4.2	55.666	Island	Museum Specimen	ANTWEB
GABI_00077929	ANTWEB-casent0160528	Pheidole	parva	introduced		Seychelles		Aride Island	-4.2	55.666	Island	Museum Specimen	ANTWEB
GABI_00077937	ANTWEB-casent0160534	Pheidole	parva	introduced		Seychelles		Aride Island	-4.2	55.666	Island	Museum Specimen	ANTWEB
GABI_00077938	ANTWEB-casent0160534	Pheidole	parva	introduced		Seychelles		Aride Island	-4.2	55.666	Island	Museum Specimen	ANTWEB
GABI_00077939	ANTWEB-casent0160534-d01	Pheidole	parva	introduced		Seychelles		Aride Island	-4.2	55.666	Island	Museum Specimen	ANTWEB
GABI_00077976	ANTWEB-casent0160575	Pheidole	parva	introduced		Seychelles		La Digue Island	-4.35	55.833	Island	Museum Specimen	ANTWEB
GABI_00077977	ANTWEB-casent0160575	Pheidole	parva	introduced		Seychelles		La Digue Island	-4.35	55.833	Island	Museum Specimen	ANTWEB
GABI_00077978	ANTWEB-casent0160575-d01	Pheidole	parva	introduced		Seychelles		La Digue Island	-4.35	55.833	Island	Museum Specimen	ANTWEB
GABI_00077987	ANTWEB-casent0160583	Pheidole	parva	introduced		Seychelles		La Digue Island	-4.35	55.833	Island	Museum Specimen	ANTWEB
GABI_00077988	ANTWEB-casent0160583	Pheidole	parva	introduced		Seychelles		La Digue Island	-4.35	55.833	Island	Museum Specimen	ANTWEB
GABI_00077989	ANTWEB-casent0160583-d01	Pheidole	parva	introduced		Seychelles		La Digue Island	-4.35	55.833	Island	Museum Specimen	ANTWEB
GABI_00078004	ANTWEB-casent0160593	Pheidole	parva	introduced		Seychelles		La Digue Island	-4.35	55.833	Island	Museum Specimen	ANTWEB
GABI_00078007	ANTWEB-casent0160596	Pheidole	parva	introduced		Seychelles		La Digue Island	-4.35	55.833	Island	Museum Specimen	ANTWEB
GABI_00078008	ANTWEB-casent0160596	Pheidole	parva	introduced		Seychelles		La Digue Island	-4.35	55.833	Island	Museum Specimen	ANTWEB
GABI_00078009	ANTWEB-casent0160596-d01	Pheidole	parva	introduced		Seychelles		La Digue Island	-4.35	55.833	Island	Museum Specimen	ANTWEB
GABI_00078018	ANTWEB-casent0160606	Pheidole	parva	introduced		Seychelles		Conception Island	-4.65	55.366	Island	Museum Specimen	ANTWEB
GABI_00078037	ANTWEB-casent0160621	Pheidole	parva	introduced		Seychelles		Conception Island	-4.65	55.366	Island	Museum Specimen	ANTWEB
GABI_00078038	ANTWEB-casent0160621	Pheidole	parva	introduced		Seychelles		Conception Island	-4.65	55.366	Island	Museum Specimen	ANTWEB
GABI_00078039	ANTWEB-casent0160621-d01	Pheidole	parva	introduced		Seychelles		Conception Island	-4.65	55.366	Island	Museum Specimen	ANTWEB
GABI_00078049	ANTWEB-casent0160629	Pheidole	parva	introduced		Seychelles		Conception Island	-4.65	55.366	Island	Museum Specimen	ANTWEB
GABI_00078050	ANTWEB-casent0160629	Pheidole	parva	introduced		Seychelles		Conception Island	-4.65	55.366	Island	Museum Specimen	ANTWEB
GABI_00078051	ANTWEB-casent0160629-d01	Pheidole	parva	introduced		Seychelles		Conception Island	-4.65	55.366	Island	Museum Specimen	ANTWEB
GABI_00078052	ANTWEB-casent0160630	Pheidole	parva	introduced		Seychelles		Conception Island	-4.65	55.366	Island	Museum Specimen	ANTWEB
GABI_00078053	ANTWEB-casent0160630	Pheidole	parva	introduced		Seychelles		Conception Island	-4.65	55.366	Island	Museum Specimen	ANTWEB
GABI_00078056	ANTWEB-casent0160634	Pheidole	parva	introduced		Seychelles		Conception Island	-4.65	55.366	Island	Museum Specimen	ANTWEB
GABI_00078057	ANTWEB-casent0160634	Pheidole	parva	introduced		Seychelles		Conception Island	-4.65	55.366	Island	Museum Specimen	ANTWEB
GABI_00078061	ANTWEB-casent0160636	Pheidole	parva	introduced		Seychelles		Conception Island	-4.65	55.366	Island	Museum Specimen	ANTWEB
GABI_00078062	ANTWEB-casent0160636	Pheidole	parva	introduced		Seychelles		Conception Island	-4.65	55.366	Island	Museum Specimen	ANTWEB
GABI_00078063	ANTWEB-casent0160637	Pheidole	parva	introduced		Seychelles		Conception Island	-4.65	55.366	Island	Museum Specimen	ANTWEB
GABI_00078064	ANTWEB-casent0160638	Pheidole	parva	introduced		Seychelles		Conception Island	-4.65	55.366	Island	Museum Specimen	ANTWEB
GABI_00078065	ANTWEB-casent0160638	Pheidole	parva	introduced		Seychelles		Conception Island	-4.65	55.366	Island	Museum Specimen	ANTWEB
GABI_00078066	ANTWEB-casent0160640	Pheidole	parva	introduced		Seychelles		Conception Island	-4.65	55.366	Island	Museum Specimen	ANTWEB
GABI_00078067	ANTWEB-casent0160640	Pheidole	parva	introduced		Seychelles		Conception Island	-4.65	55.366	Island	Museum Specimen	ANTWEB
GABI_00078068	ANTWEB-casent0160641	Pheidole	parva	introduced		Seychelles		Conception Island	-4.65	55.366	Island	Museum Specimen	ANTWEB
GABI_00078069	ANTWEB-casent0160641	Pheidole	parva	introduced		Seychelles		Conception Island	-4.65	55.366	Island	Museum Specimen	ANTWEB
GABI_00078071	ANTWEB-casent0160643	Pheidole	parva	introduced		Seychelles		Conception Island	-4.65	55.366	Island	Museum Specimen	ANTWEB
GABI_00078072	ANTWEB-casent0160643-d01	Pheidole	parva	introduced		Seychelles		Conception Island	-4.65	55.366	Island	Museum Specimen	ANTWEB
GABI_00078073	ANTWEB-casent0160644	Pheidole	parva	introduced		Seychelles		Conception Island	-4.65	55.366	Island	Museum Specimen	ANTWEB
GABI_00078074	ANTWEB-casent0160644	Pheidole	parva	introduced		Seychelles		Conception Island	-4.65	55.366	Island	Museum Specimen	ANTWEB
GABI_00078075	ANTWEB-casent0160644-d01	Pheidole	parva	introduced		Seychelles		Conception Island	-4.65	55.366	Island	Museum Specimen	ANTWEB
GABI_00078186	ANTWEB-casent0160728	Pheidole	megacephala	introduced		Seychelles		FÃ©licitÃ© Island	-4.33333	55.8667	Island	Museum Specimen	ANTWEB
GABI_00078187	ANTWEB-casent0160728	Pheidole	megacephala	introduced		Seychelles		FÃ©licitÃ© Island	-4.33333	55.8667	Island	Museum Specimen	ANTWEB
GABI_00078190	ANTWEB-casent0160732	Pheidole	megacephala	introduced		Seychelles		FÃ©licitÃ© Island	-4.33333	55.8667	Island	Museum Specimen	ANTWEB
GABI_00078191	ANTWEB-casent0160733	Pheidole	megacephala	introduced		Seychelles		FÃ©licitÃ© Island	-4.33333	55.8667	Island	Museum Specimen	ANTWEB
GABI_00078192	ANTWEB-casent0160733	Pheidole	megacephala	introduced		Seychelles		FÃ©licitÃ© Island	-4.33333	55.8667	Island	Museum Specimen	ANTWEB
GABI_00078194	ANTWEB-casent0160735	Pheidole	megacephala	introduced		Seychelles		FÃ©licitÃ© Island	-4.33333	55.8667	Island	Museum Specimen	ANTWEB
GABI_00078195	ANTWEB-casent0160735	Pheidole	megacephala	introduced		Seychelles		FÃ©licitÃ© Island	-4.33333	55.8667	Island	Museum Specimen	ANTWEB
GABI_00078196	ANTWEB-casent0160735-d01	Pheidole	megacephala	introduced		Seychelles		FÃ©licitÃ© Island	-4.33333	55.8667	Island	Museum Specimen	ANTWEB
GABI_00078214	ANTWEB-casent0160752	Pheidole	parva	introduced		Seychelles		La Digue Island, Veuve RÃ©serve	-4.35697	55.8279	source	Museum Specimen	ANTWEB
GABI_00078215	ANTWEB-casent0160752	Pheidole	parva	introduced		Seychelles		La Digue Island, Veuve RÃ©serve	-4.35697	55.8279	source	Museum Specimen	ANTWEB
GABI_00078244	ANTWEB-casent0160784	Pheidole	megacephala	introduced		Seychelles		Silhouette Island, above Jardin Marron on crest to Mont Plaisir and Pot Ã Eau	-4.4867	55.2341	source	Museum Specimen	ANTWEB
GABI_00078304	ANTWEB-casent0160886	Pheidole	parva	introduced		Seychelles		Silhouette Island, on ridge toward Mont Corgat	-4.49537	55.2395	source	Museum Specimen	ANTWEB
GABI_00078310	ANTWEB-casent0160899	Pheidole	parva	introduced		Seychelles		Silhouette Island, on ridge toward Mont Corgat	-4.49537	55.2395	source	Museum Specimen	ANTWEB
GABI_00078379	ANTWEB-casent0161014	Pheidole	parva	introduced		Seychelles		FÃ©licitÃ© Island	-4.33333	55.8667	Island	Museum Specimen	ANTWEB
GABI_00078380	ANTWEB-casent0161014	Pheidole	parva	introduced		Seychelles		FÃ©licitÃ© Island	-4.33333	55.8667	Island	Museum Specimen	ANTWEB
GABI_00078381	ANTWEB-casent0161017	Pheidole	parva	introduced		Seychelles		FÃ©licitÃ© Island	-4.33333	55.8667	Island	Museum Specimen	ANTWEB
GABI_00078382	ANTWEB-casent0161017	Pheidole	parva	introduced		Seychelles		FÃ©licitÃ© Island	-4.33333	55.8667	Island	Museum Specimen	ANTWEB
GABI_00078386	ANTWEB-casent0161021	Pheidole	parva	introduced		Seychelles		FÃ©licitÃ© Island	-4.33333	55.8667	Island	Museum Specimen	ANTWEB
GABI_00078387	ANTWEB-casent0161022	Pheidole	parva	introduced		Seychelles		FÃ©licitÃ© Island	-4.33333	55.8667	Island	Museum Specimen	ANTWEB
GABI_00078388	ANTWEB-casent0161022	Pheidole	parva	introduced		Seychelles		FÃ©licitÃ© Island	-4.33333	55.8667	Island	Museum Specimen	ANTWEB
GABI_00078389	ANTWEB-casent0161022	Pheidole	parva	introduced		Seychelles		FÃ©licitÃ© Island	-4.33333	55.8667	Island	Museum Specimen	ANTWEB
GABI_00078390	ANTWEB-casent0161023	Pheidole	parva	introduced		Seychelles		La Digue Island, Veuve RÃ©serve	-4.35697	55.8279	source	Museum Specimen	ANTWEB
GABI_00078391	ANTWEB-casent0161023	Pheidole	parva	introduced		Seychelles		La Digue Island, Veuve RÃ©serve	-4.35697	55.8279	source	Museum Specimen	ANTWEB
GABI_00078392	ANTWEB-casent0161023-d01	Pheidole	parva	introduced		Seychelles		La Digue Island, Veuve RÃ©serve	-4.35697	55.8279	source	Museum Specimen	ANTWEB
GABI_00078400	ANTWEB-casent0161027	Pheidole	parva	introduced		Seychelles		La Digue Island, Veuve RÃ©serve	-4.35697	55.8279	source	Museum Specimen	ANTWEB
GABI_00078401	ANTWEB-casent0161027-d01	Pheidole	parva	introduced		Seychelles		La Digue Island, Veuve RÃ©serve	-4.35697	55.8279	source	Museum Specimen	ANTWEB
GABI_00078407	ANTWEB-casent0161031	Pheidole	parva	introduced		Seychelles		La Digue Island, Veuve RÃ©serve	-4.35697	55.8279	source	Museum Specimen	ANTWEB
GABI_00078408	ANTWEB-casent0161031	Pheidole	parva	introduced		Seychelles		La Digue Island, Veuve RÃ©serve	-4.35697	55.8279	source	Museum Specimen	ANTWEB
GABI_00078409	ANTWEB-casent0161032	Pheidole	parva	introduced		Seychelles		La Digue Island, Veuve RÃ©serve	-4.35697	55.8279	source	Museum Specimen	ANTWEB
GABI_00078410	ANTWEB-casent0161033	Pheidole	parva	introduced		Seychelles		La Digue Island, Veuve RÃ©serve	-4.35697	55.8279	source	Museum Specimen	ANTWEB
GABI_00078416	ANTWEB-casent0161038	Pheidole	parva	introduced		Seychelles		La Digue Island, Veuve RÃ©serve	-4.35697	55.8279	source	Museum Specimen	ANTWEB
GABI_00078432	ANTWEB-casent0161054	Pheidole	parva	introduced		Seychelles		La Digue Island, Veuve RÃ©serve	-4.35697	55.8279	source	Museum Specimen	ANTWEB
GABI_00078475	ANTWEB-casent0161110	Pheidole	parva	introduced		Seychelles		La Digue Island, Veuve RÃ©serve	-4.35697	55.8279	source	Museum Specimen	ANTWEB
GABI_00078476	ANTWEB-casent0161111	Pheidole	parva	introduced		Seychelles		La Digue Island, Veuve RÃ©serve	-4.35697	55.8279	source	Museum Specimen	ANTWEB
GABI_00078477	ANTWEB-casent0161111	Pheidole	parva	introduced		Seychelles		La Digue Island, Veuve RÃ©serve	-4.35697	55.8279	source	Museum Specimen	ANTWEB
GABI_00078478	ANTWEB-casent0161111-d01	Pheidole	parva	introduced		Seychelles		La Digue Island, Veuve RÃ©serve	-4.35697	55.8279	source	Museum Specimen	ANTWEB
GABI_00078605	ANTWEB-casent0161482	Pheidole	indica	introduced	Madagascar	Madagascar	Toamasina	RÃ©serve SpÃ©ciale Ambatovaky, Sandrangato river	-16.7727	49.2655	source	Museum Specimen	ANTWEB
GABI_00078606	ANTWEB-casent0161482	Pheidole	indica	introduced	Madagascar	Madagascar	Toamasina	RÃ©serve SpÃ©ciale Ambatovaky, Sandrangato river	-16.7727	49.2655	source	Museum Specimen	ANTWEB
GABI_00078607	ANTWEB-casent0161484	Pheidole	indica	introduced	Madagascar	Madagascar	Toamasina	RÃ©serve SpÃ©ciale Ambatovaky, Sandrangato river	-16.7727	49.2655	source	Museum Specimen	ANTWEB
GABI_00078608	ANTWEB-casent0161484	Pheidole	indica	introduced	Madagascar	Madagascar	Toamasina	RÃ©serve SpÃ©ciale Ambatovaky, Sandrangato river	-16.7727	49.2655	source	Museum Specimen	ANTWEB
GABI_00078720	ANTWEB-casent0161818	Pheidole	indica	introduced	Madagascar	Madagascar	Toamasina	RÃ©serve SpÃ©ciale Ambatovaky, Sandrangato river	-16.7755	49.2643	source	Museum Specimen	ANTWEB
GABI_00078721	ANTWEB-casent0161818	Pheidole	indica	introduced	Madagascar	Madagascar	Toamasina	RÃ©serve SpÃ©ciale Ambatovaky, Sandrangato river	-16.7755	49.2643	source	Museum Specimen	ANTWEB
GABI_00078722	ANTWEB-casent0161819	Pheidole	indica	introduced	Madagascar	Madagascar	Toamasina	RÃ©serve SpÃ©ciale Ambatovaky, Sandrangato river	-16.7755	49.2643	source	Museum Specimen	ANTWEB
GABI_00078723	ANTWEB-casent0161819	Pheidole	indica	introduced	Madagascar	Madagascar	Toamasina	RÃ©serve SpÃ©ciale Ambatovaky, Sandrangato river	-16.7755	49.2643	source	Museum Specimen	ANTWEB
GABI_00078811	ANTWEB-casent0161945	Pheidole	indica	introduced	Madagascar	Madagascar	Toamasina	RÃ©serve SpÃ©ciale Ambatovaky, Sandrangato river	-16.7747	49.2655	source	Museum Specimen	ANTWEB
GABI_00078812	ANTWEB-casent0161945	Pheidole	indica	introduced	Madagascar	Madagascar	Toamasina	RÃ©serve SpÃ©ciale Ambatovaky, Sandrangato river	-16.7747	49.2655	source	Museum Specimen	ANTWEB
GABI_00078885	ANTWEB-casent0162112	Pheidole	indica	introduced	Madagascar	Madagascar	Toamasina	RÃ©serve SpÃ©ciale Ambatovaky, Sandrangato river	-16.7633	49.2669	source	Museum Specimen	ANTWEB
GABI_00078931	ANTWEB-casent0162172	Pheidole	indica	introduced	Madagascar	Madagascar	Toamasina	RÃ©serve SpÃ©ciale Ambatovaky, Sandrangato river	-16.8175	49.2925	source	Museum Specimen	ANTWEB
GABI_00078932	ANTWEB-casent0162172	Pheidole	indica	introduced	Madagascar	Madagascar	Toamasina	RÃ©serve SpÃ©ciale Ambatovaky, Sandrangato river	-16.8175	49.2925	source	Museum Specimen	ANTWEB
GABI_00078939	ANTWEB-casent0162183	Pheidole	indica	introduced	Madagascar	Madagascar	Toamasina	RÃ©serve SpÃ©ciale Ambatovaky, Sandrangato river	-16.8175	49.2925	source	Museum Specimen	ANTWEB
GABI_00078940	ANTWEB-casent0162183	Pheidole	indica	introduced	Madagascar	Madagascar	Toamasina	RÃ©serve SpÃ©ciale Ambatovaky, Sandrangato river	-16.8175	49.2925	source	Museum Specimen	ANTWEB
GABI_00078963	ANTWEB-casent0162214	Pheidole	indica	introduced	Madagascar	Madagascar	Toamasina	RÃ©serve SpÃ©ciale Ambatovaky, Sandrangato river	-16.8175	49.2925	source	Museum Specimen	ANTWEB
GABI_00078964	ANTWEB-casent0162214	Pheidole	indica	introduced	Madagascar	Madagascar	Toamasina	RÃ©serve SpÃ©ciale Ambatovaky, Sandrangato river	-16.8175	49.2925	source	Museum Specimen	ANTWEB
GABI_00078965	ANTWEB-casent0162216	Pheidole	indica	introduced	Madagascar	Madagascar	Toamasina	RÃ©serve SpÃ©ciale Ambatovaky, Sandrangato river	-16.8175	49.2925	source	Museum Specimen	ANTWEB
GABI_00078966	ANTWEB-casent0162216	Pheidole	indica	introduced	Madagascar	Madagascar	Toamasina	RÃ©serve SpÃ©ciale Ambatovaky, Sandrangato river	-16.8175	49.2925	source	Museum Specimen	ANTWEB
GABI_00079058	ANTWEB-casent0162582	Pheidole	parva	introduced		Seychelles		FÃ©licitÃ© Island	-4.33333	55.8667	Island	Museum Specimen	ANTWEB
GABI_00079059	ANTWEB-casent0162582	Pheidole	parva	introduced		Seychelles		FÃ©licitÃ© Island	-4.33333	55.8667	Island	Museum Specimen	ANTWEB
GABI_00079060	ANTWEB-casent0162582-d01	Pheidole	parva	introduced		Seychelles		FÃ©licitÃ© Island	-4.33333	55.8667	Island	Museum Specimen	ANTWEB
GABI_00079061	ANTWEB-casent0162586	Pheidole	parva	introduced		Seychelles		FÃ©licitÃ© Island	-4.33333	55.8667	Island	Museum Specimen	ANTWEB
GABI_00079062	ANTWEB-casent0162586	Pheidole	parva	introduced		Seychelles		FÃ©licitÃ© Island	-4.33333	55.8667	Island	Museum Specimen	ANTWEB
GABI_00079063	ANTWEB-casent0162587	Pheidole	parva	introduced		Seychelles		FÃ©licitÃ© Island	-4.33333	55.8667	Island	Museum Specimen	ANTWEB
GABI_00079064	ANTWEB-casent0162594	Pheidole	parva	introduced		Seychelles		FÃ©licitÃ© Island	-4.33333	55.8667	Island	Museum Specimen	ANTWEB
GABI_00079102	ANTWEB-casent0162698	Pheidole	indica	introduced	Madagascar	Madagascar	Toamasina	RÃ©serve SpÃ©ciale Ambatovaky, Sandrangato river	-16.7727	49.2655	source	Museum Specimen	ANTWEB
GABI_00079103	ANTWEB-casent0162698	Pheidole	indica	introduced	Madagascar	Madagascar	Toamasina	RÃ©serve SpÃ©ciale Ambatovaky, Sandrangato river	-16.7727	49.2655	source	Museum Specimen	ANTWEB
GABI_00079196	ANTWEB-casent0162851	Pheidole	indica	introduced	Madagascar	Madagascar	Toamasina	RÃ©serve SpÃ©ciale Ambatovaky, Sandrangato river	-16.7691	49.267	source	Museum Specimen	ANTWEB
GABI_00079197	ANTWEB-casent0162851-d01	Pheidole	indica	introduced	Madagascar	Madagascar	Toamasina	RÃ©serve SpÃ©ciale Ambatovaky, Sandrangato river	-16.7691	49.267	source	Museum Specimen	ANTWEB
GABI_00079210	ANTWEB-casent0162901	Pheidole	indica	introduced	Madagascar	Madagascar	Toamasina	RÃ©serve SpÃ©ciale Ambatovaky, Sandrangato river	-16.7691	49.267	source	Museum Specimen	ANTWEB
GABI_00079211	ANTWEB-casent0162901	Pheidole	indica	introduced	Madagascar	Madagascar	Toamasina	RÃ©serve SpÃ©ciale Ambatovaky, Sandrangato river	-16.7691	49.267	source	Museum Specimen	ANTWEB
GABI_00079272	ANTWEB-casent0163055	Pheidole	indica	introduced	Madagascar	Madagascar	Toamasina	RÃ©serve SpÃ©ciale Ambatovaky, Sandrangato river	-16.8056	49.2951	source	Museum Specimen	ANTWEB
GABI_00079273	ANTWEB-casent0163055	Pheidole	indica	introduced	Madagascar	Madagascar	Toamasina	RÃ©serve SpÃ©ciale Ambatovaky, Sandrangato river	-16.8056	49.2951	source	Museum Specimen	ANTWEB
GABI_00079529	ANTWEB-casent0163671	Pheidole	indica	introduced	Madagascar	Madagascar	Toamasina	RÃ©serve SpÃ©ciale Ambatovaky, Sandrangato river	-16.8175	49.295	source	Museum Specimen	ANTWEB
GABI_00079592	ANTWEB-casent0163881	Pheidole	indica	introduced	Madagascar	Madagascar	Toamasina	RÃ©serve SpÃ©ciale Ambatovaky, Sandrangato river	-16.7633	49.2669	source	Museum Specimen	ANTWEB
GABI_00079593	ANTWEB-casent0163881-d01	Pheidole	indica	introduced	Madagascar	Madagascar	Toamasina	RÃ©serve SpÃ©ciale Ambatovaky, Sandrangato river	-16.7633	49.2669	source	Museum Specimen	ANTWEB
GABI_00079614	ANTWEB-casent0163948	Pheidole	indica	introduced	Madagascar	Madagascar	Toamasina	RÃ©serve SpÃ©ciale Ambatovaky, Sandrangato river	-16.7633	49.2669	source	Museum Specimen	ANTWEB
GABI_00079615	ANTWEB-casent0163948	Pheidole	indica	introduced	Madagascar	Madagascar	Toamasina	RÃ©serve SpÃ©ciale Ambatovaky, Sandrangato river	-16.7633	49.2669	source	Museum Specimen	ANTWEB
GABI_00079693	ANTWEB-casent0164251	Pheidole	indica	introduced	Madagascar	Madagascar	Toamasina	RÃ©serve SpÃ©ciale Ambatovaky, Sandrangato river	-16.8175	49.295	source	Museum Specimen	ANTWEB
GABI_00079694	ANTWEB-casent0164251-d01	Pheidole	indica	introduced	Madagascar	Madagascar	Toamasina	RÃ©serve SpÃ©ciale Ambatovaky, Sandrangato river	-16.8175	49.295	source	Museum Specimen	ANTWEB
GABI_00079698	ANTWEB-casent0164278	Pheidole	indica	introduced	Madagascar	Madagascar	Toamasina	RÃ©serve SpÃ©ciale Ambatovaky, Sandrangato river	-16.8175	49.295	source	Museum Specimen	ANTWEB
GABI_00079699	ANTWEB-casent0164296	Pheidole	indica	introduced	Madagascar	Madagascar	Toamasina	RÃ©serve SpÃ©ciale Ambatovaky, Sandrangato river	-16.8175	49.295	source	Museum Specimen	ANTWEB
GABI_00079700	ANTWEB-casent0164296-d01	Pheidole	indica	introduced	Madagascar	Madagascar	Toamasina	RÃ©serve SpÃ©ciale Ambatovaky, Sandrangato river	-16.8175	49.295	source	Museum Specimen	ANTWEB
GABI_00079737	ANTWEB-casent0164451	Pheidole	indica	introduced	Madagascar	Madagascar	Toamasina	RÃ©serve SpÃ©ciale Ambatovaky, Sandrangato river	-16.7727	49.2655	source	Museum Specimen	ANTWEB
GABI_00079738	ANTWEB-casent0164451	Pheidole	indica	introduced	Madagascar	Madagascar	Toamasina	RÃ©serve SpÃ©ciale Ambatovaky, Sandrangato river	-16.7727	49.2655	source	Museum Specimen	ANTWEB
GABI_00079740	ANTWEB-casent0164478	Pheidole	indica	introduced	Madagascar	Madagascar	Toamasina	RÃ©serve SpÃ©ciale Ambatovaky, Sandrangato river	-16.7727	49.2655	source	Museum Specimen	ANTWEB
GABI_00079741	ANTWEB-casent0164478	Pheidole	indica	introduced	Madagascar	Madagascar	Toamasina	RÃ©serve SpÃ©ciale Ambatovaky, Sandrangato river	-16.7727	49.2655	source	Museum Specimen	ANTWEB
GABI_00079742	ANTWEB-casent0164481	Pheidole	indica	introduced	Madagascar	Madagascar	Toamasina	RÃ©serve SpÃ©ciale Ambatovaky, Sandrangato river	-16.7727	49.2655	source	Museum Specimen	ANTWEB
GABI_00079743	ANTWEB-casent0164481-d01	Pheidole	indica	introduced	Madagascar	Madagascar	Toamasina	RÃ©serve SpÃ©ciale Ambatovaky, Sandrangato river	-16.7727	49.2655	source	Museum Specimen	ANTWEB
GABI_00079753	ANTWEB-casent0164579	Pheidole	megacephala	native	Madagascar	Madagascar	Mahajanga	RÃ©serve forestiÃ¨re Beanka, 50.7 km E Maintirano	-17.8873	44.4711	source	Museum Specimen	ANTWEB
GABI_00079754	ANTWEB-casent0164579-d01	Pheidole	megacephala	native	Madagascar	Madagascar	Mahajanga	RÃ©serve forestiÃ¨re Beanka, 50.7 km E Maintirano	-17.8873	44.4711	source	Museum Specimen	ANTWEB
GABI_00079759	ANTWEB-casent0164593	Pheidole	megacephala	native	Madagascar	Madagascar	Mahajanga	RÃ©serve forestiÃ¨re Beanka, 50.7 km E Maintirano	-17.8873	44.4711	source	Museum Specimen	ANTWEB
GABI_00079760	ANTWEB-casent0164593-d01	Pheidole	megacephala	native	Madagascar	Madagascar	Mahajanga	RÃ©serve forestiÃ¨re Beanka, 50.7 km E Maintirano	-17.8873	44.4711	source	Museum Specimen	ANTWEB
GABI_00079773	ANTWEB-casent0164626	Pheidole	megacephala	native	Madagascar	Madagascar	Mahajanga	RÃ©serve forestiÃ¨re Beanka, 50.7 km E Maintirano	-17.8873	44.4711	source	Museum Specimen	ANTWEB
GABI_00079774	ANTWEB-casent0164626-d01	Pheidole	megacephala	native	Madagascar	Madagascar	Mahajanga	RÃ©serve forestiÃ¨re Beanka, 50.7 km E Maintirano	-17.8873	44.4711	source	Museum Specimen	ANTWEB
GABI_00079781	ANTWEB-casent0164655	Pheidole	megacephala	native	Madagascar	Madagascar	Mahajanga	RÃ©serve forestiÃ¨re Beanka, 50.7 km E Maintirano	-17.8873	44.4711	source	Museum Specimen	ANTWEB
GABI_00079782	ANTWEB-casent0164655-d01	Pheidole	megacephala	native	Madagascar	Madagascar	Mahajanga	RÃ©serve forestiÃ¨re Beanka, 50.7 km E Maintirano	-17.8873	44.4711	source	Museum Specimen	ANTWEB
GABI_00079884	ANTWEB-casent0165685	Pheidole	megacephala	native	Madagascar	Madagascar	Mahajanga	RÃ©serve forestiÃ¨re Beanka, 50.7 km E Maintirano	-17.8873	44.4711	source	Museum Specimen	ANTWEB
GABI_00079885	ANTWEB-casent0165685-d01	Pheidole	megacephala	native	Madagascar	Madagascar	Mahajanga	RÃ©serve forestiÃ¨re Beanka, 50.7 km E Maintirano	-17.8873	44.4711	source	Museum Specimen	ANTWEB
GABI_00079978	ANTWEB-casent0167044	Pheidole	megacephala	native	Madagascar	Madagascar	Fianarantsoa	Manandriana II Non Protected Area, 27.12 km SW Ambositra	-20.7325	47.0946	source	Museum Specimen	ANTWEB
GABI_00079979	ANTWEB-casent0167044-d01	Pheidole	megacephala	native	Madagascar	Madagascar	Fianarantsoa	Manandriana II Non Protected Area, 27.12 km SW Ambositra	-20.7325	47.0946	source	Museum Specimen	ANTWEB
GABI_00080710	ANTWEB-casent0171036	Pheidole	megacephala	introduced	Fiji	Fiji Islands		Kadavu, 2.0 km N Daviqele Village	-19.1217	177.995	source	Museum Specimen	ANTWEB
GABI_00080743	ANTWEB-casent0171076	Pheidole	fervens	introduced	Fiji	Fiji Islands	Vunda	Abaca Village	-17.6673	177.535	source	Museum Specimen	ANTWEB
GABI_00080752	ANTWEB-casent0171092	Pheidole	megacephala	introduced	Hawaii	Hawaii Islands	Oahu	Oahu, Kaneohe Hoomaluhia Botanical Garden	21.3874	-157.805	manual	Museum Specimen	ANTWEB
GABI_00080758	ANTWEB-casent0171099	Pheidole	fervens	introduced	Fiji	Fiji Islands	Vunda	Abaca Village	-17.6673	177.535	source	Museum Specimen	ANTWEB
GABI_00081145	ANTWEB-casent0172362	Pheidole	proxima	introduced	New Zealand	New Zealand		RIFA Response: Port of Napier, Map 206, BL89	-39.4833	176.917	manual	Museum Specimen	ANTWEB
GABI_00081146	ANTWEB-casent0172363	Pheidole	proxima	introduced	New Zealand	New Zealand		RIFA Response: Port of Napier, Map 206, BL89	-39.4833	176.917	manual	Museum Specimen	ANTWEB
GABI_00081147	ANTWEB-casent0172364	Pheidole	rugosula	native		Australia		Australia, 128			manual	Museum Specimen	ANTWEB
GABI_00081544	ANTWEB-casent0172951	Pheidole	vigilans	native	Victoria	Australia	Victoria	Ferntree Gully State Park	-37.8538	145.353	Park	Museum Specimen	ANTWEB
GABI_00081545	ANTWEB-casent0172952	Pheidole	vigilans	native	Victoria	Australia	Victoria	Ferntree Gully State Park	-37.8538	145.353	Park	Museum Specimen	ANTWEB
GABI_00081546	ANTWEB-casent0172953	Pheidole	vigilans	native	Victoria	Australia	Victoria	Lake Purrumbete, Western Dist.; 63	-38.2808	143.231	manual	Museum Specimen	ANTWEB
GABI_00081547	ANTWEB-casent0172954	Pheidole	vigilans	native	Victoria	Australia	Victoria	Lake Purrumbete, Western Dist.; 63	-38.2808	143.231	manual	Museum Specimen	ANTWEB
GABI_00081548	ANTWEB-casent0172955	Pheidole	vigilans	native	Victoria	Australia	Victoria	Lake Purrumbete, Western Dist.; 63	-38.2808	143.231	manual	Museum Specimen	ANTWEB
GABI_00081562	ANTWEB-casent0173012	Pheidole	indica	introduced	Mauritius	Mauritius (Republic of)					manual	Museum Specimen	ANTWEB
GABI_00081563	ANTWEB-casent0173012	Pheidole	indica	introduced	Mauritius	Mauritius (Republic of)					manual	Museum Specimen	ANTWEB
GABI_00081564	ANTWEB-casent0173013	Pheidole	indica	introduced	Mauritius	Mauritius (Republic of)					manual	Museum Specimen	ANTWEB
GABI_00081760	ANTWEB-casent0173262	Pheidole	flavens	introduced	Ecuador	Ecuador	Galapagos	Isabela, Sierra Negra	-0.84778	-91.1633	source	Museum Specimen	ANTWEB
GABI_00081761	ANTWEB-casent0173263	Pheidole	flavens	introduced	Ecuador	Ecuador	Galapagos	Isabela, Sierra Negra	-0.84778	-91.1633	source	Museum Specimen	ANTWEB
GABI_00081762	ANTWEB-casent0173263	Pheidole	flavens	introduced	Ecuador	Ecuador	Galapagos	Isabela, Sierra Negra	-0.84778	-91.1633	source	Museum Specimen	ANTWEB
GABI_00081763	ANTWEB-casent0173263	Pheidole	flavens	introduced	Ecuador	Ecuador	Galapagos	Isabela, Sierra Negra	-0.84778	-91.1633	source	Museum Specimen	ANTWEB
GABI_00082062	ANTWEB-casent0173658	Pheidole	bilimeki	indoor introduced	Netherlands	Netherlands		Amsterdam, Artis	52.3672	4.91251	Zoo	Museum Specimen	ANTWEB
GABI_00082063	ANTWEB-casent0173659	Pheidole	bilimeki	indoor introduced	Netherlands	Netherlands		Amsterdam, Artis	52.3672	4.91251	Zoo	Museum Specimen	ANTWEB
GABI_00083935	ANTWEB-casent0178020	Pheidole	flavens	native	Paraguay	Paraguay	CanindeyÃº	Reserva Natural del Bosque MbaracayÃº, JejuimÃ­	-24.1	-55.5333	source	Museum Specimen	ANTWEB
GABI_00083936	ANTWEB-casent0178020	Pheidole	flavens	native	Paraguay	Paraguay	CanindeyÃº	Reserva Natural del Bosque MbaracayÃº, JejuimÃ­	-24.1	-55.5333	source	Museum Specimen	ANTWEB
GABI_00083937	ANTWEB-casent0178021	Pheidole	flavens	native	Paraguay	Paraguay	NeembucÃº	Rt. 4 km 36 from Pilar	-26.8591	-57.9589	source	Museum Specimen	ANTWEB
GABI_00083938	ANTWEB-casent0178021	Pheidole	flavens	native	Paraguay	Paraguay	NeembucÃº	Rt. 4 km 36 from Pilar	-26.8591	-57.9589	source	Museum Specimen	ANTWEB
GABI_00083939	ANTWEB-casent0178021	Pheidole	flavens	native	Paraguay	Paraguay	NeembucÃº	Rt. 4 km 36 from Pilar	-26.8591	-57.9589	source	Museum Specimen	ANTWEB
GABI_00083940	ANTWEB-casent0178022	Pheidole	flavens	native	Paraguay	Paraguay	CanindeyÃº	Reserva Natural del Bosque MbaracayÃº, JejuimÃ­	-24.1	-55.5333	source	Museum Specimen	ANTWEB
GABI_00083941	ANTWEB-casent0178022	Pheidole	flavens	native	Paraguay	Paraguay	CanindeyÃº	Reserva Natural del Bosque MbaracayÃº, JejuimÃ­	-24.1	-55.5333	source	Museum Specimen	ANTWEB
GABI_00083971	ANTWEB-casent0178041	Pheidole	obscurithorax	native	Paraguay	Paraguay	CanindeyÃº	Reserva Natural del Bosque MbaracayÃº, JejuimÃ­	-24.1	-55.5333	source	Museum Specimen	ANTWEB
GABI_00083972	ANTWEB-casent0178042	Pheidole	obscurithorax	native	Paraguay	Paraguay	CanindeyÃº	Reserva Natural del Bosque MbaracayÃº, JejuimÃ­	-24.1	-55.5333	source	Museum Specimen	ANTWEB
GABI_00084246	ANTWEB-casent0178401	Pheidole	fervens	introduced		Federated States of Micronesia	Pohnpei	Ponape Agriculture & Trade School	6.83914	158.304	manual	Museum Specimen	ANTWEB
GABI_00084247	ANTWEB-casent0178402	Pheidole	fervens	introduced		Federated States of Micronesia	Pohnpei	Ponape Agriculture & Trade School	6.83914	158.304	manual	Museum Specimen	ANTWEB
GABI_00084252	ANTWEB-casent0178407	Pheidole	megacephala	introduced	Marshall Islands	Marshall Islands (Republic of the)	Enewetak	Runit Islet	11.5464	162.352	manual	Museum Specimen	ANTWEB
GABI_00084253	ANTWEB-casent0178408	Pheidole	megacephala	introduced		Federated States of Micronesia	Enewetak	Enewetak	11.4716	162.19	manual	Museum Specimen	ANTWEB
GABI_00088366	ANTWEB-casent0184040	Pheidole	megacephala	introduced	Fiji	Fiji Islands	Lomaiviti	Gau I., Mt. Delaco, 2.8 km SE Navukailagi Village	-17.978	179.277	source	Museum Specimen	ANTWEB
GABI_00088509	ANTWEB-casent0184261	Pheidole	fervens	introduced	Fiji	Fiji Islands	Lomaiviti	Ovalau, 1.2 km NNW Draiba Village	-17.6942	178.825	source	Museum Specimen	ANTWEB
GABI_00088515	ANTWEB-casent0184267	Pheidole	fervens	introduced	Fiji	Fiji Islands	Sera	2.3 km NW Nabukelevu Village	-18.11	177.817	source	Museum Specimen	ANTWEB
GABI_00088517	ANTWEB-casent0184269	Pheidole	fervens	introduced	Fiji	Fiji Islands	Ba	Mt. Evans Range, Koroyanitu Eco Park, 1 km WSW Abaca Village	-17.6686	177.539	source	Museum Specimen	ANTWEB
GABI_00088529	ANTWEB-casent0184281	Pheidole	megacephala	introduced	Fiji	Fiji Islands	Yasawa	Nanui-i-Ra Island, McDonald's Resort	-17.2977	178.217	source	Museum Specimen	ANTWEB
GABI_00088545	ANTWEB-casent0184303	Pheidole	fervens	introduced	Fiji	Fiji Islands	Vunda	Abaca Village	-17.6673	177.535	source	Museum Specimen	ANTWEB
GABI_00088551	ANTWEB-casent0184310	Pheidole	fervens	introduced	Fiji	Fiji Islands		Ocean Pacific	18.3425	148.197	Ocean	Museum Specimen	ANTWEB
GABI_00088556	ANTWEB-casent0184316	Pheidole	megacephala	introduced	Fiji	Fiji Islands	Tailevu	Koronivia Research Station	-18.0314	178.533	source	Museum Specimen	ANTWEB
GABI_00088557	ANTWEB-casent0184317	Pheidole	fervens	introduced	Fiji	Fiji Islands	Ba	Mt. Evans Range, Koroyanitu Eco Park, 1 km WSW Abaca Village	-17.6686	177.539	source	Museum Specimen	ANTWEB
GABI_00088558	ANTWEB-casent0184318	Pheidole	megacephala	introduced	Fiji	Fiji Islands	Lomaiviti	Gau, 2.5 km SE Navukailagi Village	-17.9714	179.272	source	Museum Specimen	ANTWEB
GABI_00088567	ANTWEB-casent0184327	Pheidole	megacephala	introduced	Fiji	Fiji Islands		Natewa Peninsula, Mt. Navatadoi, hilltop, 2.6 km SSE Vusasivo Village	-16.5928	179.772	source	Museum Specimen	ANTWEB
GABI_00088601	ANTWEB-casent0184362	Pheidole	fervens	introduced	Fiji	Fiji Islands	Lomaiviti	Ovalau, 1.2 km NNW Draiba Village	-17.6942	178.825	source	Museum Specimen	ANTWEB
GABI_00088603	ANTWEB-casent0184364	Pheidole	megacephala	introduced	Fiji	Fiji Islands	Ba	Lautoka Port	-17.6049	177.44	source	Museum Specimen	ANTWEB
GABI_00088613	ANTWEB-casent0184375	Pheidole	fervens	introduced	Fiji	Fiji Islands	Vuda	Mt. Evans Range, Koroyanitu Eco Park, 1.8 km NE Abaca Village	-17.6667	177.563	source	Museum Specimen	ANTWEB
GABI_00088615	ANTWEB-casent0184377	Pheidole	megacephala	introduced	Fiji	Fiji Islands	Ba	Lautoka Port	-17.6049	177.44	source	Museum Specimen	ANTWEB
GABI_00088624	ANTWEB-casent0184386	Pheidole	fervens	introduced	Fiji	Fiji Islands	Rewa	Mt. Korobaba near Lami Town	-18.0167	178.35	source	Museum Specimen	ANTWEB
GABI_00088636	ANTWEB-casent0184398	Pheidole	fervens	introduced	Fiji	Fiji Islands	Ba	Mt. Evans Range, Koroyanitu Eco Park, 1 km WSW Abaca Village	-17.6686	177.539	source	Museum Specimen	ANTWEB
GABI_00088639	ANTWEB-casent0184401	Pheidole	fervens	introduced	Fiji	Fiji Islands	Ba	Koroyanitu Eco Park 5.0 km NE Abaca Village	-17.6667	177.553	source	Museum Specimen	ANTWEB
GABI_00088648	ANTWEB-casent0184410	Pheidole	megacephala	introduced	Fiji	Fiji Islands	Tailevu	Koronivia Research Station	-18.0314	178.533	source	Museum Specimen	ANTWEB
GABI_00088663	ANTWEB-casent0184426	Pheidole	megacephala	introduced	Fiji	Fiji Islands	Yasawa	Nanui-i-Ra Island, McDonald's Resort	-17.2977	178.217	source	Museum Specimen	ANTWEB
GABI_00088666	ANTWEB-casent0184430	Pheidole	megacephala	introduced	Fiji	Fiji Islands	Tailevu	Koronivia Research Station	-18.0314	178.533	source	Museum Specimen	ANTWEB
GABI_00088676	ANTWEB-casent0184442	Pheidole	megacephala	introduced	Fiji	Fiji Islands		Natewa Peninsula, Mt. Navatadoi, hilltop, 2.6 km SSE Vusasivo Village	-16.5928	179.772	source	Museum Specimen	ANTWEB
GABI_00088677	ANTWEB-casent0184443	Pheidole	fervens	introduced	Fiji	Fiji Islands	Vunda	Abaca Village	-17.6673	177.535	source	Museum Specimen	ANTWEB
GABI_00088690	ANTWEB-casent0184458	Pheidole	megacephala	introduced	Fiji	Fiji Islands	Ba	Lautoka Port	-17.6049	177.44	source	Museum Specimen	ANTWEB
GABI_00088692	ANTWEB-casent0184460	Pheidole	fervens	introduced	Fiji	Fiji Islands	Vunda	Abaca Village	-17.6673	177.535	source	Museum Specimen	ANTWEB
GABI_00088701	ANTWEB-casent0184469	Pheidole	fervens	introduced	Fiji	Fiji Islands	Vunda	Abaca Village	-17.6673	177.535	source	Museum Specimen	ANTWEB
GABI_00088712	ANTWEB-casent0184482	Pheidole	fervens	introduced	Fiji	Fiji Islands		Colo-i-Suva Forest Park	-18.0328	178.422	Forest	Museum Specimen	ANTWEB
GABI_00088733	ANTWEB-casent0184503	Pheidole	megacephala	introduced	Fiji	Fiji Islands	Tailevu	Koronivia Research Station	-18.0314	178.533	source	Museum Specimen	ANTWEB
GABI_00088734	ANTWEB-casent0184504	Pheidole	megacephala	introduced	Fiji	Fiji Islands	Tailevu	Koronivia Research Station	-18.0314	178.533	source	Museum Specimen	ANTWEB
GABI_00088735	ANTWEB-casent0184505	Pheidole	fervens	introduced	Fiji	Fiji Islands	Ba	Koroyanitu Eco Park 5.0 km NE Abaca Village	-17.6667	177.553	source	Museum Specimen	ANTWEB
GABI_00088747	ANTWEB-casent0184519	Pheidole	megacephala	introduced	Fiji	Fiji Islands		Natewa Peninsula, Mt. Navatadoi, hilltop, 2.6 km SSE Vusasivo Village	-16.5928	179.772	source	Museum Specimen	ANTWEB
GABI_00088754	ANTWEB-casent0184526	Pheidole	megacephala	introduced	Fiji	Fiji Islands	Ba	Lautoka Port	-17.6049	177.44	source	Museum Specimen	ANTWEB
GABI_00089147	ANTWEB-casent0185032	Pheidole	megacephala	introduced	Fiji	Fiji Islands		Sigatoka Sand Dunes, 1.1 km SSW Volivoli Village	-18.1694	177.485	source	Museum Specimen	ANTWEB
GABI_00089172	ANTWEB-casent0185060	Pheidole	megacephala	introduced	Fiji	Fiji Islands		Mt. Tomanivi, 2 km E Navai Village	-17.6211	178	source	Museum Specimen	ANTWEB
GABI_00089240	ANTWEB-casent0185132	Pheidole	megacephala	introduced	Fiji	Fiji Islands		Sigatoka Sand Dunes, 1.1 km SSW Volivoli Village	-18.1694	177.485	source	Museum Specimen	ANTWEB
GABI_00089259	ANTWEB-casent0185154	Pheidole	fervens	introduced	Fiji	Fiji Islands		Mt. Evans Range, Koroyanitu Eco Park, Kokabula Trail, 1 km E Abaca Village	-17.6667	177.55	source	Museum Specimen	ANTWEB
GABI_00089260	ANTWEB-casent0185155	Pheidole	megacephala	introduced	Fiji	Fiji Islands	Lomaiviti	Gau I., Mt. Delaco, 4.4 km SE Navukailagi Village	-17.988	179.278	source	Museum Specimen	ANTWEB
GABI_00089272	ANTWEB-casent0185172	Pheidole	megacephala	introduced	Fiji	Fiji Islands		Mt. Koronibuabua, 3.2 km NW Lavena Village	-16.8547	-179.892	source	Museum Specimen	ANTWEB
GABI_00089283	ANTWEB-casent0185188	Pheidole	megacephala	introduced	Fiji	Fiji Islands		Kadavu, 1.3 km E Kadavu Air Strip nr. Namalata Village	-19.0575	178.186	source	Museum Specimen	ANTWEB
GABI_00089288	ANTWEB-casent0185194	Pheidole	megacephala	introduced	Fiji	Fiji Islands		Sigatoka Sand Dunes, 0.8 km SSW Volivoli Village	-18.1667	177.485	source	Museum Specimen	ANTWEB
GABI_00089293	ANTWEB-casent0185199	Pheidole	megacephala	introduced	Fiji	Fiji Islands		Sigatoka Sand Dunes, 1.1 km SSW Volivoli Village	-18.1694	177.485	source	Museum Specimen	ANTWEB
GABI_00089302	ANTWEB-casent0185212	Pheidole	megacephala	introduced	Fiji	Fiji Islands		Sigatoka Sand Dunes, 0.8 km SSW Volivoli Village	-18.1667	177.485	source	Museum Specimen	ANTWEB
GABI_00089322	ANTWEB-casent0185243	Pheidole	megacephala	introduced	Fiji	Fiji Islands		Kadavu, 1.3 km E Kadavu Air Strip nr. Namalata Village	-19.0581	178.169	source	Museum Specimen	ANTWEB
GABI_00089331	ANTWEB-casent0185252	Pheidole	megacephala	introduced	Fiji	Fiji Islands	Lomaiviti	Gau I., Mt. Delaco, 3 km SE Navukailagi Village	-17.9796	179.276	source	Museum Specimen	ANTWEB
GABI_00089337	ANTWEB-casent0185258	Pheidole	megacephala	introduced	Fiji	Fiji Islands		Kadavu, 1.3 km E Kadavu Air Strip nr. Namalata Village	-19.0575	178.186	source	Museum Specimen	ANTWEB
GABI_00089340	ANTWEB-casent0185262	Pheidole	megacephala	introduced	Fiji	Fiji Islands		Natewa Peninsula, Mt. Navatadoi, hilltop, 2.6 km SSE Vusasivo Village	-16.5928	179.772	source	Museum Specimen	ANTWEB
GABI_00089355	ANTWEB-casent0185281	Pheidole	megacephala	introduced	Fiji	Fiji Islands		Sigatoka Sand Dunes, 1.1 km SSW Volivoli Village	-18.1716	177.484	source	Museum Specimen	ANTWEB
GABI_00089357	ANTWEB-casent0185283	Pheidole	megacephala	introduced	Fiji	Fiji Islands	Lomaiviti	Gau I., Mt. Delaco, 3 km SE Navukailagi Village	-17.9795	179.276	source	Museum Specimen	ANTWEB
GABI_00089361	ANTWEB-casent0185289	Pheidole	megacephala	introduced	Fiji	Fiji Islands	Naitaisri	Nadarivatu	-17.6757	177.97	source	Museum Specimen	ANTWEB
GABI_00089363	ANTWEB-casent0185291	Pheidole	megacephala	introduced	Fiji	Fiji Islands		Kadavu, 1.3 km E Kadavu Air Strip nr. Namalata Village	-19.0575	178.186	source	Museum Specimen	ANTWEB
GABI_00089372	ANTWEB-casent0185303	Pheidole	megacephala	introduced	Fiji	Fiji Islands		Sigatoka Sand Dunes, 0.8 km SSW Volivoli Village	-18.1667	177.485	source	Museum Specimen	ANTWEB
GABI_00089374	ANTWEB-casent0185305	Pheidole	megacephala	introduced	Fiji	Fiji Islands		Sigatoka Sand Dunes, 1.1 km SSW Volivoli Village	-18.1694	177.485	source	Museum Specimen	ANTWEB
GABI_00089375	ANTWEB-casent0185306	Pheidole	megacephala	introduced	Fiji	Fiji Islands		Kadavu, 1.3 km E Kadavu Air Strip nr. Namalata Village	-19.0581	178.169	source	Museum Specimen	ANTWEB
GABI_00089380	ANTWEB-casent0185316	Pheidole	megacephala	introduced	Fiji	Fiji Islands	Lomaiviti	Gau I., Mt. Delaco, 3 km SE Navukailagi Village	-17.9796	179.276	source	Museum Specimen	ANTWEB
GABI_00089411	ANTWEB-casent0185362	Pheidole	megacephala	introduced	Fiji	Fiji Islands	Lomaiviti	Gau I., Mt. Delaco, 3 km SE Navukailagi Village	-17.9796	179.276	source	Museum Specimen	ANTWEB
GABI_00089412	ANTWEB-casent0185363	Pheidole	megacephala	introduced	Fiji	Fiji Islands	Lomaiviti	Gau I., Mt. Delaco, 3 km SE Navukailagi Village	-17.9796	179.276	source	Museum Specimen	ANTWEB
GABI_00089415	ANTWEB-casent0185366	Pheidole	megacephala	introduced	Fiji	Fiji Islands	Lomaiviti	Gau I., Mt. Delaco, 3 km SE Navukailagi Village	-17.9796	179.276	source	Museum Specimen	ANTWEB
GABI_00089427	ANTWEB-casent0185382	Pheidole	megacephala	introduced	Fiji	Fiji Islands		Kadavu, 1.3 km E Kadavu Air Strip nr. Namalata Village	-19.0581	178.169	source	Museum Specimen	ANTWEB
GABI_00089446	ANTWEB-casent0185407	Pheidole	megacephala	introduced	Fiji	Fiji Islands		Kadavu, 1.3 km E Kadavu Air Strip nr. Namalata Village	-19.0599	178.187	source	Museum Specimen	ANTWEB
GABI_00089452	ANTWEB-casent0185415	Pheidole	megacephala	introduced	Fiji	Fiji Islands		Sigatoka Sand Dunes, 1.1 km SSW Volivoli Village	-18.1694	177.485	source	Museum Specimen	ANTWEB
GABI_00089491	ANTWEB-casent0185470	Pheidole	fervens	introduced	Fiji	Fiji Islands	Ba	Mt. Evans Range, Koroyanitu Eco Park, 1 km WSW Abaca Village	-17.6686	177.539	source	Museum Specimen	ANTWEB
GABI_00089571	ANTWEB-casent0185587	Pheidole	fervens	introduced	Fiji	Fiji Islands	Ba	Mt. Evans Range, Koroyanitu Eco Park, 1 km WSW Abaca Village	-17.6686	177.539	source	Museum Specimen	ANTWEB
GABI_00089589	ANTWEB-casent0185608	Pheidole	fervens	introduced	Fiji	Fiji Islands		Colo-i-Suva Forest Park	-18.0328	178.422	Forest	Museum Specimen	ANTWEB
GABI_00089612	ANTWEB-casent0185646	Pheidole	fervens	introduced	Fiji	Fiji Islands		Colo-i-Suva Forest Park	-18.0328	178.422	Forest	Museum Specimen	ANTWEB
GABI_00089625	ANTWEB-casent0185671	Pheidole	fervens	introduced	Fiji	Fiji Islands	Ba	Mt. Evans Range, Koroyanitu Eco Park, 1 km WSW Abaca Village	-17.6686	177.539	source	Museum Specimen	ANTWEB
GABI_00089636	ANTWEB-casent0185688	Pheidole	fervens	introduced	Fiji	Fiji Islands		Colo-i-Suva Forest Park	-18.0328	178.422	Forest	Museum Specimen	ANTWEB
GABI_00090447	ANTWEB-casent0186560	Pheidole	megacephala	introduced	Fiji	Fiji Islands	Lau	Moala, Naroi coastal forest, 4.13 km E of Naroi Village (also malaise site)	-18.566	179.9	source	Museum Specimen	ANTWEB
GABI_00090478	ANTWEB-casent0186599	Pheidole	megacephala	introduced	Fiji	Fiji Islands	Lau	Moala, Naroi coastal forest, 4.13 km E of Naroi Village (also malaise site)	-18.566	179.9	source	Museum Specimen	ANTWEB
GABI_00090594	ANTWEB-casent0186749	Pheidole	megacephala	introduced	Fiji	Fiji Islands	Cakaudrove	Dreketi Village	-16.5833	178.86	source	Museum Specimen	ANTWEB
GABI_00090672	ANTWEB-casent0186846	Pheidole	megacephala	introduced	Fiji	Fiji Islands		Sigatoka Sand Dunes, 1.1 km SSW Volivoli Village	-18.1694	177.485	source	Museum Specimen	ANTWEB
GABI_00090694	ANTWEB-casent0186877	Pheidole	megacephala	introduced	Fiji	Fiji Islands	Naitaisri	Nadarivatu	-17.6757	177.97	source	Museum Specimen	ANTWEB
GABI_00090696	ANTWEB-casent0186881	Pheidole	megacephala	introduced	Fiji	Fiji Islands	Naitaisri	Nadarivatu	-17.6757	177.97	source	Museum Specimen	ANTWEB
GABI_00090717	ANTWEB-casent0186908	Pheidole	megacephala	introduced	Fiji	Fiji Islands	Naitaisri	Nadarivatu	-17.6757	177.97	source	Museum Specimen	ANTWEB
GABI_00091772	ANTWEB-casent0188452	Pheidole	megacephala	introduced	Mauritius	Mauritius (Republic of)	Rodrigues	Cotton Bay Hotel	-19.7149	63.4163	source	Museum Specimen	ANTWEB
GABI_00091773	ANTWEB-casent0188452	Pheidole	megacephala	introduced	Mauritius	Mauritius (Republic of)	Rodrigues	Cotton Bay Hotel	-19.7149	63.4163	source	Museum Specimen	ANTWEB
GABI_00091774	ANTWEB-casent0188452-d01	Pheidole	megacephala	introduced	Mauritius	Mauritius (Republic of)	Rodrigues	Cotton Bay Hotel	-19.7149	63.4163	source	Museum Specimen	ANTWEB
GABI_00091787	ANTWEB-casent0188461	Pheidole	megacephala	introduced	Mauritius	Mauritius (Republic of)	Rodrigues	Citronelle	-19.7	63.4417	city/town	Museum Specimen	ANTWEB
GABI_00091788	ANTWEB-casent0188461-d01	Pheidole	megacephala	introduced	Mauritius	Mauritius (Republic of)	Rodrigues	Citronelle	-19.7	63.4417	city/town	Museum Specimen	ANTWEB
GABI_00091909	ANTWEB-casent0188723	Pheidole	megacephala	introduced	New Caledonia	New Caledonia	Sud Noume	Jardin Botanique	-22.2944	166.444	source	Museum Specimen	ANTWEB
GABI_00091910	ANTWEB-casent0188723-d01	Pheidole	megacephala	introduced	New Caledonia	New Caledonia	Sud Noume	Jardin Botanique	-22.2944	166.444	source	Museum Specimen	ANTWEB
GABI_00091911	ANTWEB-casent0188724	Pheidole	megacephala	introduced	New Caledonia	New Caledonia	Sud Noume	Jardin Botanique	-22.2944	166.444	source	Museum Specimen	ANTWEB
GABI_00091912	ANTWEB-casent0188724-d01	Pheidole	megacephala	introduced	New Caledonia	New Caledonia	Sud Noume	Jardin Botanique	-22.2944	166.444	source	Museum Specimen	ANTWEB
GABI_00091913	ANTWEB-casent0188725	Pheidole	megacephala	introduced	New Caledonia	New Caledonia	Sud Noume	Jardin Botanique	-22.2944	166.444	source	Museum Specimen	ANTWEB
GABI_00091914	ANTWEB-casent0188725-d01	Pheidole	megacephala	introduced	New Caledonia	New Caledonia	Sud Noume	Jardin Botanique	-22.2944	166.444	source	Museum Specimen	ANTWEB
GABI_00091915	ANTWEB-casent0188726	Pheidole	megacephala	introduced	New Caledonia	New Caledonia	Sud Noume	Jardin Botanique	-22.2944	166.444	source	Museum Specimen	ANTWEB
GABI_00091916	ANTWEB-casent0188726-d01	Pheidole	megacephala	introduced	New Caledonia	New Caledonia	Sud Noume	Jardin Botanique	-22.2944	166.444	source	Museum Specimen	ANTWEB
GABI_00091917	ANTWEB-casent0188727	Pheidole	megacephala	introduced	New Caledonia	New Caledonia	Sud Noume	Jardin Botanique	-22.2944	166.444	source	Museum Specimen	ANTWEB
GABI_00091918	ANTWEB-casent0188727-d01	Pheidole	megacephala	introduced	New Caledonia	New Caledonia	Sud Noume	Jardin Botanique	-22.2944	166.444	source	Museum Specimen	ANTWEB
GABI_00091919	ANTWEB-casent0188728	Pheidole	megacephala	introduced	New Caledonia	New Caledonia	Sud Noume	Jardin Botanique	-22.2944	166.444	source	Museum Specimen	ANTWEB
GABI_00091920	ANTWEB-casent0188728-d01	Pheidole	megacephala	introduced	New Caledonia	New Caledonia	Sud Noume	Jardin Botanique	-22.2944	166.444	source	Museum Specimen	ANTWEB
GABI_00091975	ANTWEB-casent0188906	Pheidole	megacephala	introduced		Japan		Iwo Jima	24.7832	141.315	Island	Museum Specimen	ANTWEB
GABI_00091976	ANTWEB-casent0188906-d01	Pheidole	megacephala	introduced		Japan		Iwo Jima	24.7832	141.315	Island	Museum Specimen	ANTWEB
GABI_00092322	ANTWEB-casent0189366	Pheidole	parva	introduced		Seychelles		Aride Island	-4.2	55.666	Island	Museum Specimen	ANTWEB
GABI_00092323	ANTWEB-casent0189367	Pheidole	parva	introduced		Seychelles		Bird Island	-3.716	55.2	Island	Museum Specimen	ANTWEB
GABI_00092324	ANTWEB-casent0189368	Pheidole	parva	introduced		Seychelles		North Island	-4.383	55.25	Island	Museum Specimen	ANTWEB
GABI_00092325	ANTWEB-casent0189369	Pheidole	megacephala	introduced		Seychelles		Aride Island	-4.2	55.666	Island	Museum Specimen	ANTWEB
GABI_00092326	ANTWEB-casent0189369	Pheidole	megacephala	introduced		Seychelles		Aride Island	-4.2	55.666	Island	Museum Specimen	ANTWEB
GABI_00092327	ANTWEB-casent0189370	Pheidole	megacephala	introduced		Seychelles		Bird Island	-3.716	55.2	Island	Museum Specimen	ANTWEB
GABI_00092328	ANTWEB-casent0189371	Pheidole	megacephala	introduced		Seychelles		Grande Ile, Cosmoledo	-9.74881	47.6503	manual	Museum Specimen	ANTWEB
GABI_00092329	ANTWEB-casent0189371	Pheidole	megacephala	introduced		Seychelles		Grande Ile, Cosmoledo	-9.74881	47.6503	manual	Museum Specimen	ANTWEB
GABI_00092330	ANTWEB-casent0189372	Pheidole	megacephala	introduced		Seychelles		Bijoutier, Alphonse	-7.00861	52.7294	Island	Museum Specimen	ANTWEB
GABI_00092331	ANTWEB-casent0189373	Pheidole	megacephala	introduced		Seychelles		Cosmoledo: Menai	-9.71088	47.5125	manual	Museum Specimen	ANTWEB
GABI_00092332	ANTWEB-casent0189374	Pheidole	megacephala	introduced		Seychelles		Aldabra Islands, Malabar: Camp Malabar	-9.43333	46.3333	manual	Museum Specimen	ANTWEB
GABI_00092333	ANTWEB-casent0189375	Pheidole	megacephala	introduced		Seychelles		North Island	-4.383	55.25	Island	Museum Specimen	ANTWEB
GABI_00092334	ANTWEB-casent0189375	Pheidole	megacephala	introduced		Seychelles		North Island	-4.383	55.25	Island	Museum Specimen	ANTWEB
GABI_00092502	ANTWEB-casent0189693	Pheidole	megacephala	introduced	Mauritius	Mauritius (Republic of)		Bel Ombre-Belloughy	-20.5022	57.4061	city/town	Museum Specimen	ANTWEB
GABI_00092503	ANTWEB-casent0189694	Pheidole	megacephala	introduced	Mauritius	Mauritius (Republic of)		MacchabÃ©	-20.4005	57.4552	source	Museum Specimen	ANTWEB
GABI_00092504	ANTWEB-casent0189695	Pheidole	megacephala	introduced	Mauritius	Mauritius (Republic of)		Bel Ombre-Belloughy	-20.5022	57.4061	city/town	Museum Specimen	ANTWEB
GABI_00092505	ANTWEB-casent0189696	Pheidole	megacephala	introduced	Mauritius	Mauritius (Republic of)		Le Pouce	-20.195	57.5222	Volcano	Museum Specimen	ANTWEB
GABI_00092506	ANTWEB-casent0189697	Pheidole	megacephala	introduced	Mauritius	Mauritius (Republic of)		Bel Ombre-Belloughy	-20.5022	57.4061	city/town	Museum Specimen	ANTWEB
GABI_00092507	ANTWEB-casent0189697	Pheidole	megacephala	introduced	Mauritius	Mauritius (Republic of)		Bel Ombre-Belloughy	-20.5022	57.4061	city/town	Museum Specimen	ANTWEB
GABI_00092508	ANTWEB-casent0189698	Pheidole	megacephala	introduced	Mauritius	Mauritius (Republic of)		MacchabÃ©	-20.4005	57.4552	source	Museum Specimen	ANTWEB
GABI_00092509	ANTWEB-casent0189699	Pheidole	megacephala	introduced	Mauritius	Mauritius (Republic of)		Bel Ombre-Belloughy	-20.5022	57.4061	city/town	Museum Specimen	ANTWEB
GABI_00092510	ANTWEB-casent0189699	Pheidole	megacephala	introduced	Mauritius	Mauritius (Republic of)		Bel Ombre-Belloughy	-20.5022	57.4061	city/town	Museum Specimen	ANTWEB
GABI_00092511	ANTWEB-casent0189700	Pheidole	megacephala	introduced	Mauritius	Mauritius (Republic of)		Florin	-20.3911	57.4611	source	Museum Specimen	ANTWEB
GABI_00092512	ANTWEB-casent0189701	Pheidole	megacephala	introduced	Mauritius	Mauritius (Republic of)		MacchabÃ©	-20.4005	57.4552	source	Museum Specimen	ANTWEB
GABI_00092513	ANTWEB-casent0189701	Pheidole	megacephala	introduced	Mauritius	Mauritius (Republic of)		MacchabÃ©	-20.4005	57.4552	source	Museum Specimen	ANTWEB
GABI_00092514	ANTWEB-casent0189702	Pheidole	megacephala	introduced	Mauritius	Mauritius (Republic of)		Round Island	-19.85	57.8	Island	Museum Specimen	ANTWEB
GABI_00092515	ANTWEB-casent0189703	Pheidole	megacephala	introduced	Mauritius	Mauritius (Republic of)		MacchabÃ©	-20.4005	57.4552	source	Museum Specimen	ANTWEB
GABI_00092516	ANTWEB-casent0189704	Pheidole	megacephala	introduced	Mauritius	Mauritius (Republic of)		Florin	-20.3898	57.4601	source	Museum Specimen	ANTWEB
GABI_00092517	ANTWEB-casent0189705	Pheidole	megacephala	introduced	Mauritius	Mauritius (Republic of)		Florin	-20.3898	57.4601	source	Museum Specimen	ANTWEB
GABI_00092518	ANTWEB-casent0189706	Pheidole	megacephala	introduced	Mauritius	Mauritius (Republic of)		Florin	-20.3911	57.4611	source	Museum Specimen	ANTWEB
GABI_00092519	ANTWEB-casent0189707	Pheidole	megacephala	introduced	Mauritius	Mauritius (Republic of)		Round Island	-19.85	57.8	Island	Museum Specimen	ANTWEB
GABI_00092520	ANTWEB-casent0189708	Pheidole	megacephala	introduced	Mauritius	Mauritius (Republic of)		Round Island	-19.85	57.8	Island	Museum Specimen	ANTWEB
GABI_00092521	ANTWEB-casent0189709	Pheidole	megacephala	introduced	Mauritius	Mauritius (Republic of)		Blue Bay	-20.441	57.7191	city/town	Museum Specimen	ANTWEB
GABI_00092522	ANTWEB-casent0189709	Pheidole	megacephala	introduced	Mauritius	Mauritius (Republic of)		Blue Bay	-20.441	57.7191	city/town	Museum Specimen	ANTWEB
GABI_00092523	ANTWEB-casent0189710	Pheidole	megacephala	introduced	Mauritius	Mauritius (Republic of)		Combo-lower	-20.4722	57.5153	source	Museum Specimen	ANTWEB
GABI_00092524	ANTWEB-casent0189711	Pheidole	megacephala	introduced	Mauritius	Mauritius (Republic of)		Bel Ombre-Belloughy	-20.5022	57.4061	city/town	Museum Specimen	ANTWEB
GABI_00092525	ANTWEB-casent0189711	Pheidole	megacephala	introduced	Mauritius	Mauritius (Republic of)		Bel Ombre-Belloughy	-20.5022	57.4061	city/town	Museum Specimen	ANTWEB
GABI_00092526	ANTWEB-casent0189712	Pheidole	megacephala	introduced	Mauritius	Mauritius (Republic of)		Ile de la Passe	-20.3989	57.7672	Island	Museum Specimen	ANTWEB
GABI_00092527	ANTWEB-casent0189713	Pheidole	megacephala	introduced	Mauritius	Mauritius (Republic of)		Combo-lower	-20.4722	57.5153	source	Museum Specimen	ANTWEB
GABI_00092528	ANTWEB-casent0189714	Pheidole	megacephala	introduced	Mauritius	Mauritius (Republic of)		MachabÃ© View Point	-20.3934	57.4409	manual	Museum Specimen	ANTWEB
GABI_00092529	ANTWEB-casent0189715	Pheidole	megacephala	introduced	Mauritius	Mauritius (Republic of)		Combo-lower	-20.4722	57.5153	source	Museum Specimen	ANTWEB
GABI_00092530	ANTWEB-casent0189716	Pheidole	megacephala	introduced	Mauritius	Mauritius (Republic of)		Combo-lower	-20.4722	57.5153	source	Museum Specimen	ANTWEB
GABI_00092531	ANTWEB-casent0189716	Pheidole	megacephala	introduced	Mauritius	Mauritius (Republic of)		Combo-lower	-20.4722	57.5153	source	Museum Specimen	ANTWEB
GABI_00092532	ANTWEB-casent0189717	Pheidole	megacephala	introduced	Mauritius	Mauritius (Republic of)		Combo-lower	-20.4722	57.5153	source	Museum Specimen	ANTWEB
GABI_00092533	ANTWEB-casent0189718	Pheidole	megacephala	introduced	Mauritius	Mauritius (Republic of)		Bel Ombre-Belloughy	-20.5022	57.4061	city/town	Museum Specimen	ANTWEB
GABI_00092534	ANTWEB-casent0189718	Pheidole	megacephala	introduced	Mauritius	Mauritius (Republic of)		Bel Ombre-Belloughy	-20.5022	57.4061	city/town	Museum Specimen	ANTWEB
GABI_00092535	ANTWEB-casent0189719	Pheidole	megacephala	introduced	Mauritius	Mauritius (Republic of)		Bel Ombre-Belloughy	-20.5022	57.4061	city/town	Museum Specimen	ANTWEB
GABI_00092536	ANTWEB-casent0189719	Pheidole	megacephala	introduced	Mauritius	Mauritius (Republic of)		Bel Ombre-Belloughy	-20.5022	57.4061	city/town	Museum Specimen	ANTWEB
GABI_00092537	ANTWEB-casent0189720	Pheidole	megacephala	introduced	Mauritius	Mauritius (Republic of)		Le Pouce	-20.195	57.5222	Volcano	Museum Specimen	ANTWEB
GABI_00092538	ANTWEB-casent0189721	Pheidole	megacephala	introduced	Mauritius	Mauritius (Republic of)		Gunners Quoin	-19.9861	57.6068	manual	Museum Specimen	ANTWEB
GABI_00092539	ANTWEB-casent0189722	Pheidole	megacephala	introduced	Mauritius	Mauritius (Republic of)		Petrin	-20.4063	57.4666	source	Museum Specimen	ANTWEB
GABI_00092540	ANTWEB-casent0189723	Pheidole	megacephala	introduced	Mauritius	Mauritius (Republic of)		Bel Ombre-Belloughy	-20.5022	57.4061	city/town	Museum Specimen	ANTWEB
GABI_00092541	ANTWEB-casent0189723	Pheidole	megacephala	introduced	Mauritius	Mauritius (Republic of)		Bel Ombre-Belloughy	-20.5022	57.4061	city/town	Museum Specimen	ANTWEB
GABI_00092542	ANTWEB-casent0189724	Pheidole	megacephala	introduced	Mauritius	Mauritius (Republic of)		Bel Ombre-Belloughy	-20.5022	57.4061	city/town	Museum Specimen	ANTWEB
GABI_00092543	ANTWEB-casent0189725	Pheidole	megacephala	introduced	Mauritius	Mauritius (Republic of)		Bel Ombre-Belloughy	-20.5022	57.4061	city/town	Museum Specimen	ANTWEB
GABI_00092544	ANTWEB-casent0189726	Pheidole	megacephala	introduced	Mauritius	Mauritius (Republic of)		Bel Ombre-Belloughy	-20.5022	57.4061	city/town	Museum Specimen	ANTWEB
GABI_00092545	ANTWEB-casent0189727	Pheidole	megacephala	introduced	Mauritius	Mauritius (Republic of)		trail across jeep track	40.7807	-76.3419	Church	Museum Specimen	ANTWEB
GABI_00092546	ANTWEB-casent0189727	Pheidole	megacephala	introduced	Mauritius	Mauritius (Republic of)		trail across jeep track	40.7807	-76.3419	Church	Museum Specimen	ANTWEB
GABI_00092547	ANTWEB-casent0189728	Pheidole	megacephala	introduced	Mauritius	Mauritius (Republic of)		Round Island	-19.85	57.8	Island	Museum Specimen	ANTWEB
GABI_00092548	ANTWEB-casent0189728	Pheidole	megacephala	introduced	Mauritius	Mauritius (Republic of)		Round Island	-19.85	57.8	Island	Museum Specimen	ANTWEB
GABI_00092549	ANTWEB-casent0189729	Pheidole	megacephala	introduced	Mauritius	Mauritius (Republic of)		Round Island	-19.85	57.8	Island	Museum Specimen	ANTWEB
GABI_00092550	ANTWEB-casent0189730	Pheidole	megacephala	introduced	Mauritius	Mauritius (Republic of)		Round Island	-19.85	57.8	Island	Museum Specimen	ANTWEB
GABI_00092551	ANTWEB-casent0189731	Pheidole	megacephala	introduced	Mauritius	Mauritius (Republic of)		Round Island	-19.85	57.8	Island	Museum Specimen	ANTWEB
GABI_00092552	ANTWEB-casent0189732	Pheidole	megacephala	introduced	Mauritius	Mauritius (Republic of)		Round Island	-19.85	57.8	Island	Museum Specimen	ANTWEB
GABI_00092553	ANTWEB-casent0189732	Pheidole	megacephala	introduced	Mauritius	Mauritius (Republic of)		Round Island	-19.85	57.8	Island	Museum Specimen	ANTWEB
GABI_00092554	ANTWEB-casent0189733	Pheidole	megacephala	introduced	Mauritius	Mauritius (Republic of)		Round Island	-19.85	57.8	Island	Museum Specimen	ANTWEB
GABI_00092555	ANTWEB-casent0189733	Pheidole	megacephala	introduced	Mauritius	Mauritius (Republic of)		Round Island	-19.85	57.8	Island	Museum Specimen	ANTWEB
GABI_00092556	ANTWEB-casent0189734	Pheidole	megacephala	introduced	Mauritius	Mauritius (Republic of)		Round Island	-19.85	57.8	Island	Museum Specimen	ANTWEB
GABI_00092557	ANTWEB-casent0189735	Pheidole	megacephala	introduced	Mauritius	Mauritius (Republic of)		Round Island	-19.85	57.8	Island	Museum Specimen	ANTWEB
GABI_00092558	ANTWEB-casent0189736	Pheidole	megacephala	introduced	Mauritius	Mauritius (Republic of)		Round Island	-19.85	57.8	Island	Museum Specimen	ANTWEB
GABI_00092559	ANTWEB-casent0189736	Pheidole	megacephala	introduced	Mauritius	Mauritius (Republic of)		Round Island	-19.85	57.8	Island	Museum Specimen	ANTWEB
GABI_00092560	ANTWEB-casent0189737	Pheidole	megacephala	introduced	Mauritius	Mauritius (Republic of)		Round Island	-19.85	57.8	Island	Museum Specimen	ANTWEB
GABI_00092561	ANTWEB-casent0189738	Pheidole	megacephala	introduced	Mauritius	Mauritius (Republic of)		Ile Marianne	-20.3667	57.7833	source	Museum Specimen	ANTWEB
GABI_00092562	ANTWEB-casent0189738	Pheidole	megacephala	introduced	Mauritius	Mauritius (Republic of)		Ile Marianne	-20.3667	57.7833	source	Museum Specimen	ANTWEB
GABI_00092563	ANTWEB-casent0189739	Pheidole	megacephala	introduced	Mauritius	Mauritius (Republic of)		Petrin	-20.4063	57.4666	source	Museum Specimen	ANTWEB
GABI_00092564	ANTWEB-casent0189739	Pheidole	megacephala	introduced	Mauritius	Mauritius (Republic of)		Petrin	-20.4063	57.4666	source	Museum Specimen	ANTWEB
GABI_00092565	ANTWEB-casent0189740	Pheidole	megacephala	introduced	Mauritius	Mauritius (Republic of)		Bel Ombre-Belloughy	-20.5022	57.4061	city/town	Museum Specimen	ANTWEB
GABI_00092566	ANTWEB-casent0189740	Pheidole	megacephala	introduced	Mauritius	Mauritius (Republic of)		Bel Ombre-Belloughy	-20.5022	57.4061	city/town	Museum Specimen	ANTWEB
GABI_00092567	ANTWEB-casent0189741	Pheidole	megacephala	introduced	Mauritius	Mauritius (Republic of)		Blue Bay	-20.441	57.7191	city/town	Museum Specimen	ANTWEB
GABI_00092568	ANTWEB-casent0189741	Pheidole	megacephala	introduced	Mauritius	Mauritius (Republic of)		Blue Bay	-20.441	57.7191	city/town	Museum Specimen	ANTWEB
GABI_00092569	ANTWEB-casent0189742	Pheidole	megacephala	introduced	Mauritius	Mauritius (Republic of)		Bel Ombre-Belloughy	-20.5022	57.4061	city/town	Museum Specimen	ANTWEB
GABI_00092570	ANTWEB-casent0189742	Pheidole	megacephala	introduced	Mauritius	Mauritius (Republic of)		Bel Ombre-Belloughy	-20.5022	57.4061	city/town	Museum Specimen	ANTWEB
GABI_00092571	ANTWEB-casent0189743	Pheidole	indica	introduced	Mauritius	Mauritius (Republic of)		Round Island	-19.85	57.8	Island	Museum Specimen	ANTWEB
GABI_00092572	ANTWEB-casent0189743	Pheidole	indica	introduced	Mauritius	Mauritius (Republic of)		Round Island	-19.85	57.8	Island	Museum Specimen	ANTWEB
GABI_00092573	ANTWEB-casent0189744	Pheidole	indica	introduced	Mauritius	Mauritius (Republic of)		Round Island	-19.85	57.8	Island	Museum Specimen	ANTWEB
GABI_00092574	ANTWEB-casent0189744	Pheidole	indica	introduced	Mauritius	Mauritius (Republic of)		Round Island	-19.85	57.8	Island	Museum Specimen	ANTWEB
GABI_00092575	ANTWEB-casent0189745	Pheidole	indica	introduced	Mauritius	Mauritius (Republic of)		Round Island	-19.85	57.8	Island	Museum Specimen	ANTWEB
GABI_00092576	ANTWEB-casent0189745	Pheidole	indica	introduced	Mauritius	Mauritius (Republic of)		Round Island	-19.85	57.8	Island	Museum Specimen	ANTWEB
GABI_00092577	ANTWEB-casent0189746	Pheidole	indica	introduced	Mauritius	Mauritius (Republic of)		Round Island	-19.85	57.8	Island	Museum Specimen	ANTWEB
GABI_00092578	ANTWEB-casent0189747	Pheidole	indica	introduced	Mauritius	Mauritius (Republic of)		Round Island	-19.85	57.8	Island	Museum Specimen	ANTWEB
GABI_00092579	ANTWEB-casent0189748	Pheidole	indica	introduced	Mauritius	Mauritius (Republic of)		Serpents Island	-19.816	57.8	Island	Museum Specimen	ANTWEB
GABI_00092580	ANTWEB-casent0189748	Pheidole	indica	introduced	Mauritius	Mauritius (Republic of)		Serpents Island	-19.816	57.8	Island	Museum Specimen	ANTWEB
GABI_00092581	ANTWEB-casent0189749	Pheidole	indica	introduced	Mauritius	Mauritius (Republic of)		Round Island	-19.85	57.8	Island	Museum Specimen	ANTWEB
GABI_00092582	ANTWEB-casent0189749	Pheidole	indica	introduced	Mauritius	Mauritius (Republic of)		Round Island	-19.85	57.8	Island	Museum Specimen	ANTWEB
GABI_00092797	ANTWEB-casent0189949	Pheidole	parva	introduced	Mauritius	Mauritius (Republic of)		Ile Aigrettes	-20.4205	57.7326	manual	Museum Specimen	ANTWEB
GABI_00092798	ANTWEB-casent0189950	Pheidole	megacephala	introduced	Mauritius	Mauritius (Republic of)		Round Island	-19.85	57.8	Island	Museum Specimen	ANTWEB
GABI_00092799	ANTWEB-casent0189950	Pheidole	megacephala	introduced	Mauritius	Mauritius (Republic of)		Round Island	-19.85	57.8	Island	Museum Specimen	ANTWEB
GABI_00092802	ANTWEB-casent0189953	Pheidole	megacephala	introduced	Mauritius	Mauritius (Republic of)		IAA			manual	Museum Specimen	ANTWEB
GABI_00092803	ANTWEB-casent0189954	Pheidole	megacephala	introduced	Mauritius	Mauritius (Republic of)		Round Island	-19.85	57.8	Island	Museum Specimen	ANTWEB
GABI_00092804	ANTWEB-casent0189955	Pheidole	megacephala	introduced	Mauritius	Mauritius (Republic of)		IAA			manual	Museum Specimen	ANTWEB
GABI_00092805	ANTWEB-casent0189956	Pheidole	megacephala	introduced	Mauritius	Mauritius (Republic of)		Round Island	-19.85	57.8	Island	Museum Specimen	ANTWEB
GABI_00092806	ANTWEB-casent0189956	Pheidole	megacephala	introduced	Mauritius	Mauritius (Republic of)		Round Island	-19.85	57.8	Island	Museum Specimen	ANTWEB
GABI_00092807	ANTWEB-casent0189957	Pheidole	megacephala	introduced	Mauritius	Mauritius (Republic of)		IAA			manual	Museum Specimen	ANTWEB
GABI_00092808	ANTWEB-casent0189958	Pheidole	megacephala	introduced	Mauritius	Mauritius (Republic of)		Florin	-20.3898	57.4601	source	Museum Specimen	ANTWEB
GABI_00092809	ANTWEB-casent0189959	Pheidole	megacephala	introduced	Mauritius	Mauritius (Republic of)		Round Island	-19.85	57.8	Island	Museum Specimen	ANTWEB
GABI_00092810	ANTWEB-casent0189960	Pheidole	indica	introduced	Mauritius	Mauritius (Republic of)		Round Island	-19.85	57.8	Island	Museum Specimen	ANTWEB
GABI_00092811	ANTWEB-casent0189960	Pheidole	indica	introduced	Mauritius	Mauritius (Republic of)		Round Island	-19.85	57.8	Island	Museum Specimen	ANTWEB
GABI_00092902	ANTWEB-casent0191090	Pheidole	megacephala	introduced	Hawaii	Hawaii Islands		Oahu Island, Honolulu	21.3048	-157.858	city/town	Museum Specimen	ANTWEB
GABI_00092903	ANTWEB-casent0191090-d01	Pheidole	megacephala	introduced	Hawaii	Hawaii Islands		Oahu Island, Honolulu	21.3048	-157.858	city/town	Museum Specimen	ANTWEB
GABI_00092969	ANTWEB-casent0191358	Pheidole	fervens	introduced	Mauritius	Mauritius (Republic of)		La Nicoliere Reserve	-20.4264	57.451	manual	Museum Specimen	ANTWEB
GABI_00092970	ANTWEB-casent0191358	Pheidole	fervens	introduced	Mauritius	Mauritius (Republic of)		La Nicoliere Reserve	-20.4264	57.451	manual	Museum Specimen	ANTWEB
GABI_00092971	ANTWEB-casent0191359	Pheidole	fervens	introduced	Mauritius	Mauritius (Republic of)		La Nicoliere Reserve	-20.4264	57.451	manual	Museum Specimen	ANTWEB
GABI_00092973	ANTWEB-casent0191361	Pheidole	megacephala	introduced	Mauritius	Mauritius (Republic of)		Belle Rive. L'Etoile, Kreuzung La Commune	-20.3193	57.6904	manual	Museum Specimen	ANTWEB
GABI_00092980	ANTWEB-casent0191375	Pheidole	megacephala	native	Yemen	Yemen		Yemen			manual	Museum Specimen	ANTWEB
GABI_00092994	ANTWEB-casent0191425	Pheidole	megacephala	introduced		Seychelles		Aride Island	-4.2	55.666	Island	Museum Specimen	ANTWEB
GABI_00092995	ANTWEB-casent0191425	Pheidole	megacephala	introduced		Seychelles		Aride Island	-4.2	55.666	Island	Museum Specimen	ANTWEB
GABI_00093569	ANTWEB-casent0192483	Pheidole	parva	introduced	Mauritius	Mauritius (Republic of)	Rodrigues	Marouk-1	-19.731	63.465	source	Museum Specimen	ANTWEB
GABI_00093570	ANTWEB-casent0192484	Pheidole	parva	introduced	Mauritius	Mauritius (Republic of)		Ilot Vacoas	-20.3833	57.7667	source	Museum Specimen	ANTWEB
GABI_00093571	ANTWEB-casent0192484	Pheidole	parva	introduced	Mauritius	Mauritius (Republic of)		Ilot Vacoas	-20.3833	57.7667	source	Museum Specimen	ANTWEB
GABI_00093572	ANTWEB-casent0192485	Pheidole	parva	introduced	Mauritius	Mauritius (Republic of)		Ilot Vacoas	-20.3833	57.7667	source	Museum Specimen	ANTWEB
GABI_00093573	ANTWEB-casent0192485	Pheidole	parva	introduced	Mauritius	Mauritius (Republic of)		Ilot Vacoas	-20.3833	57.7667	source	Museum Specimen	ANTWEB
GABI_00093574	ANTWEB-casent0192486	Pheidole	parva	introduced	Mauritius	Mauritius (Republic of)		Ile Aux Aigrettes	-20.4205	57.7326	manual	Museum Specimen	ANTWEB
GABI_00093575	ANTWEB-casent0192487	Pheidole	parva	introduced	Mauritius	Mauritius (Republic of)	Rodrigues	Anse Quitor-2	-19.7561	63.3667	source	Museum Specimen	ANTWEB
GABI_00093576	ANTWEB-casent0192487	Pheidole	parva	introduced	Mauritius	Mauritius (Republic of)	Rodrigues	Anse Quitor-2	-19.7561	63.3667	source	Museum Specimen	ANTWEB
GABI_00093577	ANTWEB-casent0192488	Pheidole	parva	introduced	Mauritius	Mauritius (Republic of)	Rodrigues	Grand Montagne-1	-19.7057	63.465	source	Museum Specimen	ANTWEB
GABI_00093586	ANTWEB-casent0192494	Pheidole	megacephala	introduced	Mauritius	Mauritius (Republic of)		Petrin	-20.4063	57.4666	source	Museum Specimen	ANTWEB
GABI_00093587	ANTWEB-casent0192494	Pheidole	megacephala	introduced	Mauritius	Mauritius (Republic of)		Petrin	-20.4063	57.4666	source	Museum Specimen	ANTWEB
GABI_00093588	ANTWEB-casent0192495	Pheidole	megacephala	introduced	Mauritius	Mauritius (Republic of)		Bel Ombre-Belloughy	-20.5022	57.4061	city/town	Museum Specimen	ANTWEB
GABI_00093589	ANTWEB-casent0192496	Pheidole	megacephala	introduced	Mauritius	Mauritius (Republic of)		Round Island	-19.85	57.8	Island	Museum Specimen	ANTWEB
GABI_00093590	ANTWEB-casent0192496	Pheidole	megacephala	introduced	Mauritius	Mauritius (Republic of)		Round Island	-19.85	57.8	Island	Museum Specimen	ANTWEB
GABI_00093591	ANTWEB-casent0192497	Pheidole	megacephala	introduced	Mauritius	Mauritius (Republic of)		Bel Ombre-Belloughy	-20.5022	57.4061	city/town	Museum Specimen	ANTWEB
GABI_00093592	ANTWEB-casent0192498	Pheidole	megacephala	introduced	Mauritius	Mauritius (Republic of)		Bel Ombre-Belloughy	-20.5022	57.4061	city/town	Museum Specimen	ANTWEB
GABI_00093593	ANTWEB-casent0192499	Pheidole	megacephala	introduced	Mauritius	Mauritius (Republic of)		Petrin	-20.4063	57.4666	source	Museum Specimen	ANTWEB
GABI_00093594	ANTWEB-casent0192500	Pheidole	megacephala	introduced	Mauritius	Mauritius (Republic of)		Bel Ombre-Belloughy	-20.5022	57.4061	city/town	Museum Specimen	ANTWEB
GABI_00093595	ANTWEB-casent0192501	Pheidole	megacephala	introduced	Mauritius	Mauritius (Republic of)		Petrin	-20.4063	57.4666	source	Museum Specimen	ANTWEB
GABI_00093596	ANTWEB-casent0192503	Pheidole	megacephala	introduced	Mauritius	Mauritius (Republic of)		Perrier-2004	-20.3521	57.4942	source	Museum Specimen	ANTWEB
GABI_00093597	ANTWEB-casent0192503	Pheidole	megacephala	introduced	Mauritius	Mauritius (Republic of)		Perrier-2004	-20.3521	57.4942	source	Museum Specimen	ANTWEB
GABI_00093598	ANTWEB-casent0192504	Pheidole	megacephala	introduced	Mauritius	Mauritius (Republic of)		Bel Ombre-Belloughy	-20.5022	57.4061	city/town	Museum Specimen	ANTWEB
GABI_00093599	ANTWEB-casent0192505	Pheidole	megacephala	introduced	Mauritius	Mauritius (Republic of)		Bel Ombre-Belloughy	-20.5022	57.4061	city/town	Museum Specimen	ANTWEB
GABI_00093600	ANTWEB-casent0192505	Pheidole	megacephala	introduced	Mauritius	Mauritius (Republic of)		Bel Ombre-Belloughy	-20.5022	57.4061	city/town	Museum Specimen	ANTWEB
GABI_00093601	ANTWEB-casent0192506	Pheidole	megacephala	introduced	Mauritius	Mauritius (Republic of)		Bel Ombre-Belloughy	-20.5022	57.4061	city/town	Museum Specimen	ANTWEB
GABI_00093602	ANTWEB-casent0192506	Pheidole	megacephala	introduced	Mauritius	Mauritius (Republic of)		Bel Ombre-Belloughy	-20.5022	57.4061	city/town	Museum Specimen	ANTWEB
GABI_00093603	ANTWEB-casent0192507	Pheidole	megacephala	introduced	Mauritius	Mauritius (Republic of)		MacchabÃ©	-20.4005	57.4552	source	Museum Specimen	ANTWEB
GABI_00093604	ANTWEB-casent0192507	Pheidole	megacephala	introduced	Mauritius	Mauritius (Republic of)		MacchabÃ©	-20.4005	57.4552	source	Museum Specimen	ANTWEB
GABI_00093605	ANTWEB-casent0192508	Pheidole	megacephala	introduced	Mauritius	Mauritius (Republic of)		Bel Ombre-Belloughy	-20.5022	57.4061	city/town	Museum Specimen	ANTWEB
GABI_00093606	ANTWEB-casent0192508	Pheidole	megacephala	introduced	Mauritius	Mauritius (Republic of)		Bel Ombre-Belloughy	-20.5022	57.4061	city/town	Museum Specimen	ANTWEB
GABI_00093607	ANTWEB-casent0192509	Pheidole	megacephala	introduced	Mauritius	Mauritius (Republic of)		Combo-lower	-20.4722	57.5153	source	Museum Specimen	ANTWEB
GABI_00093608	ANTWEB-casent0192510	Pheidole	megacephala	introduced	Mauritius	Mauritius (Republic of)		Bel Ombre-Belloughy	-20.5022	57.4061	city/town	Museum Specimen	ANTWEB
GABI_00093609	ANTWEB-casent0192511	Pheidole	megacephala	introduced	Mauritius	Mauritius (Republic of)		Le Pouce	-20.195	57.5222	Volcano	Museum Specimen	ANTWEB
GABI_00093610	ANTWEB-casent0192512	Pheidole	megacephala	introduced	Mauritius	Mauritius (Republic of)		MacchabÃ©	-20.4005	57.4552	source	Museum Specimen	ANTWEB
GABI_00093611	ANTWEB-casent0192513	Pheidole	megacephala	introduced	Mauritius	Mauritius (Republic of)		MacchabÃ©	-20.4005	57.4552	source	Museum Specimen	ANTWEB
GABI_00093612	ANTWEB-casent0192514	Pheidole	megacephala	introduced	Mauritius	Mauritius (Republic of)		MacchabÃ©	-20.4005	57.4552	source	Museum Specimen	ANTWEB
GABI_00093613	ANTWEB-casent0192514	Pheidole	megacephala	introduced	Mauritius	Mauritius (Republic of)		MacchabÃ©	-20.4005	57.4552	source	Museum Specimen	ANTWEB
GABI_00093614	ANTWEB-casent0192515	Pheidole	megacephala	introduced	Mauritius	Mauritius (Republic of)		Bel Ombre-Belloughy	-20.5022	57.4061	city/town	Museum Specimen	ANTWEB
GABI_00093615	ANTWEB-casent0192515	Pheidole	megacephala	introduced	Mauritius	Mauritius (Republic of)		Bel Ombre-Belloughy	-20.5022	57.4061	city/town	Museum Specimen	ANTWEB
GABI_00093616	ANTWEB-casent0192516	Pheidole	megacephala	introduced	Mauritius	Mauritius (Republic of)		Florin	-20.3911	57.4611	source	Museum Specimen	ANTWEB
GABI_00093617	ANTWEB-casent0192517	Pheidole	megacephala	introduced	Mauritius	Mauritius (Republic of)		Petrin	-20.4063	57.4666	source	Museum Specimen	ANTWEB
GABI_00093618	ANTWEB-casent0192518	Pheidole	megacephala	introduced	Mauritius	Mauritius (Republic of)		Petrin	-20.4063	57.4666	source	Museum Specimen	ANTWEB
GABI_00093619	ANTWEB-casent0192519	Pheidole	megacephala	introduced	Mauritius	Mauritius (Republic of)		Le Pouce	-20.195	57.5222	Volcano	Museum Specimen	ANTWEB
GABI_00093620	ANTWEB-casent0192520	Pheidole	megacephala	introduced	Mauritius	Mauritius (Republic of)		Round Island	-19.85	57.8	Island	Museum Specimen	ANTWEB
GABI_00093621	ANTWEB-casent0192521	Pheidole	megacephala	introduced	Mauritius	Mauritius (Republic of)		Ile Marianne	-20.3667	57.7833	source	Museum Specimen	ANTWEB
GABI_00093622	ANTWEB-casent0192522	Pheidole	megacephala	introduced	Mauritius	Mauritius (Republic of)		Florin	-20.3911	57.4611	source	Museum Specimen	ANTWEB
GABI_00093623	ANTWEB-casent0192522	Pheidole	megacephala	introduced	Mauritius	Mauritius (Republic of)		Florin	-20.3911	57.4611	source	Museum Specimen	ANTWEB
GABI_00093624	ANTWEB-casent0192523	Pheidole	megacephala	introduced	Mauritius	Mauritius (Republic of)		Ile Marianne	-20.3667	57.7833	source	Museum Specimen	ANTWEB
GABI_00093625	ANTWEB-casent0192524	Pheidole	megacephala	introduced	Mauritius	Mauritius (Republic of)		MacchabÃ©	-20.4005	57.4552	source	Museum Specimen	ANTWEB
GABI_00093626	ANTWEB-casent0192525	Pheidole	megacephala	introduced	Mauritius	Mauritius (Republic of)		Bel Ombre-Belloughy	-20.5022	57.4061	city/town	Museum Specimen	ANTWEB
GABI_00093627	ANTWEB-casent0192526	Pheidole	megacephala	introduced	Mauritius	Mauritius (Republic of)		Ile Marianne	-20.3667	57.7833	source	Museum Specimen	ANTWEB
GABI_00093628	ANTWEB-casent0192526	Pheidole	megacephala	introduced	Mauritius	Mauritius (Republic of)		Ile Marianne	-20.3667	57.7833	source	Museum Specimen	ANTWEB
GABI_00093629	ANTWEB-casent0192527	Pheidole	megacephala	introduced	Mauritius	Mauritius (Republic of)		Petrin	-20.4063	57.4666	source	Museum Specimen	ANTWEB
GABI_00093630	ANTWEB-casent0192527	Pheidole	megacephala	introduced	Mauritius	Mauritius (Republic of)		Petrin	-20.4063	57.4666	source	Museum Specimen	ANTWEB
GABI_00093631	ANTWEB-casent0192528	Pheidole	megacephala	introduced	Mauritius	Mauritius (Republic of)		MacchabÃ©	-20.4005	57.4552	source	Museum Specimen	ANTWEB
GABI_00093632	ANTWEB-casent0192528	Pheidole	megacephala	introduced	Mauritius	Mauritius (Republic of)		MacchabÃ©	-20.4005	57.4552	source	Museum Specimen	ANTWEB
GABI_00093633	ANTWEB-casent0192529	Pheidole	megacephala	introduced	Mauritius	Mauritius (Republic of)		Le Pouce	-20.195	57.5222	Volcano	Museum Specimen	ANTWEB
GABI_00093634	ANTWEB-casent0192529	Pheidole	megacephala	introduced	Mauritius	Mauritius (Republic of)		Le Pouce	-20.195	57.5222	Volcano	Museum Specimen	ANTWEB
GABI_00093635	ANTWEB-casent0192530	Pheidole	megacephala	introduced	Mauritius	Mauritius (Republic of)		Petrin	-20.4063	57.4666	source	Museum Specimen	ANTWEB
GABI_00093636	ANTWEB-casent0192531	Pheidole	megacephala	introduced	Mauritius	Mauritius (Republic of)		Ile Marianne	-20.3667	57.7833	source	Museum Specimen	ANTWEB
GABI_00093637	ANTWEB-casent0192532	Pheidole	megacephala	introduced	Mauritius	Mauritius (Republic of)	Rodrigues	Anse Quitor-2	-19.7561	63.3667	source	Museum Specimen	ANTWEB
GABI_00093638	ANTWEB-casent0192533	Pheidole	megacephala	introduced	Mauritius	Mauritius (Republic of)		Bel Ombre-Nowhere 2	-20.4655	57.4325	source	Museum Specimen	ANTWEB
GABI_00093639	ANTWEB-casent0192533	Pheidole	megacephala	introduced	Mauritius	Mauritius (Republic of)		Bel Ombre-Nowhere 2	-20.4655	57.4325	source	Museum Specimen	ANTWEB
GABI_00093640	ANTWEB-casent0192534	Pheidole	megacephala	introduced	Mauritius	Mauritius (Republic of)		Bel Ombre-Belloughy	-20.5022	57.4061	city/town	Museum Specimen	ANTWEB
GABI_00093641	ANTWEB-casent0192535	Pheidole	megacephala	introduced	Mauritius	Mauritius (Republic of)		Bel Ombre-Belloughy	-20.5022	57.4061	city/town	Museum Specimen	ANTWEB
GABI_00093642	ANTWEB-casent0192535	Pheidole	megacephala	introduced	Mauritius	Mauritius (Republic of)		Bel Ombre-Belloughy	-20.5022	57.4061	city/town	Museum Specimen	ANTWEB
GABI_00093643	ANTWEB-casent0192536	Pheidole	megacephala	introduced	Mauritius	Mauritius (Republic of)		Round Island	-19.85	57.8	Island	Museum Specimen	ANTWEB
GABI_00093644	ANTWEB-casent0192537	Pheidole	megacephala	introduced	Mauritius	Mauritius (Republic of)		Bel Ombre-Belloughy	-20.5022	57.4061	city/town	Museum Specimen	ANTWEB
GABI_00093645	ANTWEB-casent0192538	Pheidole	megacephala	introduced	Mauritius	Mauritius (Republic of)		Round Island	-19.85	57.8	Island	Museum Specimen	ANTWEB
GABI_00093646	ANTWEB-casent0192539	Pheidole	megacephala	introduced	Mauritius	Mauritius (Republic of)		Bel Ombre-Belloughy	-20.5022	57.4061	city/town	Museum Specimen	ANTWEB
GABI_00093647	ANTWEB-casent0192540	Pheidole	megacephala	introduced	Mauritius	Mauritius (Republic of)		Florin	-20.3898	57.4601	source	Museum Specimen	ANTWEB
GABI_00093648	ANTWEB-casent0192541	Pheidole	megacephala	introduced	Mauritius	Mauritius (Republic of)		Corps de Garde-2	40.7807	-76.3419	Church	Museum Specimen	ANTWEB
GABI_00093649	ANTWEB-casent0192541	Pheidole	megacephala	introduced	Mauritius	Mauritius (Republic of)		Corps de Garde-2	40.7807	-76.3419	Church	Museum Specimen	ANTWEB
GABI_00093650	ANTWEB-casent0192542	Pheidole	megacephala	introduced	Mauritius	Mauritius (Republic of)		Le Pouce	-20.195	57.5222	Volcano	Museum Specimen	ANTWEB
GABI_00093651	ANTWEB-casent0192543	Pheidole	megacephala	introduced	Mauritius	Mauritius (Republic of)		MacchabÃ©	-20.4005	57.4552	source	Museum Specimen	ANTWEB
GABI_00094640	ANTWEB-casent0196139	Pheidole	megacephala	introduced		Seychelles		Cosmoledo Atoll [Wizard Island], Bary place next to the camp (50m)	-9.7425	47.6517	source	Museum Specimen	ANTWEB
GABI_00094641	ANTWEB-casent0196139	Pheidole	megacephala	introduced		Seychelles		Cosmoledo Atoll [Wizard Island], Bary place next to the camp (50m)	-9.7425	47.6517	source	Museum Specimen	ANTWEB
GABI_00094647	ANTWEB-casent0196145	Pheidole	megacephala	introduced		Seychelles		Cosmoledo Atoll [Wizard Island], Mapou (Pisonia grandis) forest	-9.75806	47.6378	source	Museum Specimen	ANTWEB
GABI_00094654	ANTWEB-casent0196154	Pheidole	megacephala	introduced		Seychelles		Cosmoledo Atoll [Wizard Island], Bary place next to the camp (50m)	-9.7425	47.6517	source	Museum Specimen	ANTWEB
GABI_00094655	ANTWEB-casent0196155	Pheidole	megacephala	introduced		Seychelles		Cosmoledo Atoll [Wizard Island], Bary place next to the camp (50m)	-9.7425	47.6517	source	Museum Specimen	ANTWEB
GABI_00094656	ANTWEB-casent0196155-d01	Pheidole	megacephala	introduced		Seychelles		Cosmoledo Atoll [Wizard Island], Bary place next to the camp (50m)	-9.7425	47.6517	source	Museum Specimen	ANTWEB
GABI_00094666	ANTWEB-casent0196161	Pheidole	megacephala	introduced		Seychelles		Cosmoledo Atoll [Wizard Island], Bary next to the house, Pointe Sicon	-9.73528	47.6478	source	Museum Specimen	ANTWEB
GABI_00094667	ANTWEB-casent0196162	Pheidole	megacephala	introduced		Seychelles		Cosmoledo Atoll [Wizard Island], On the dune, grass	-9.75611	47.6467	source	Museum Specimen	ANTWEB
GABI_00094670	ANTWEB-casent0196165	Pheidole	megacephala	introduced		Seychelles		Cosmoledo Atoll [Wizard Island], Bary place next to the camp (50m)	-9.7425	47.6517	source	Museum Specimen	ANTWEB
GABI_00094671	ANTWEB-casent0196166	Pheidole	megacephala	introduced		Seychelles		Cosmoledo Atoll [Wizard Island], Mapou (Pisonia grandis) forest	-9.75806	47.6378	source	Museum Specimen	ANTWEB
GABI_00094672	ANTWEB-casent0196166-d01	Pheidole	megacephala	introduced		Seychelles		Cosmoledo Atoll [Wizard Island], Mapou (Pisonia grandis) forest	-9.75806	47.6378	source	Museum Specimen	ANTWEB
GABI_00094676	ANTWEB-casent0196171	Pheidole	megacephala	introduced		Seychelles		Cosmoledo Atoll [Wizard Island], On the dune, next to Tournefortia argentea	-9.75306	47.6489	source	Museum Specimen	ANTWEB
GABI_00094677	ANTWEB-casent0196172	Pheidole	megacephala	introduced		Seychelles		Cosmoledo Atoll [Wizard Island], Next to Bois matelot, in front of the ocean, sand	-9.76028	47.6419	source	Museum Specimen	ANTWEB
GABI_00094682	ANTWEB-casent0196177	Pheidole	megacephala	introduced		Seychelles		Cosmoledo Atoll [Wizard Island], On the dune, next to Tournefortia argentea	-9.75306	47.6489	source	Museum Specimen	ANTWEB
GABI_00094685	ANTWEB-casent0196179	Pheidole	megacephala	introduced		Seychelles		Cosmoledo Atoll [Wizard Island], On the dune, next to Pemphis	-9.75444	47.6481	source	Museum Specimen	ANTWEB
GABI_00094686	ANTWEB-casent0196180	Pheidole	megacephala	introduced		Seychelles		Cosmoledo Atoll [Wizard Island], Mapou (Pisonia grandis) forest	-9.75806	47.6378	source	Museum Specimen	ANTWEB
GABI_00094689	ANTWEB-casent0196182	Pheidole	megacephala	introduced		Seychelles		Cosmoledo Atoll [Wizard Island], Casuarina forest, 200m from the camp	-9.74	47.6533	source	Museum Specimen	ANTWEB
GABI_00094690	ANTWEB-casent0196183	Pheidole	megacephala	introduced		Seychelles		Cosmoledo Atoll [Wizard Island], Casuarina forest, 200m from the camp	-9.74	47.6533	source	Museum Specimen	ANTWEB
GABI_00094702	ANTWEB-casent0196192	Pheidole	megacephala	introduced		Seychelles		Cosmoledo Atoll [Wizard Island], Bary place next to the camp (50m)	-9.7425	47.6517	source	Museum Specimen	ANTWEB
GABI_00094704	ANTWEB-casent0196194	Pheidole	megacephala	introduced		Seychelles		Cosmoledo Atoll [Wizard Island], Bary place next to the camp (50m)	-9.7425	47.6517	source	Museum Specimen	ANTWEB
GABI_00094705	ANTWEB-casent0196194	Pheidole	megacephala	introduced		Seychelles		Cosmoledo Atoll [Wizard Island], Bary place next to the camp (50m)	-9.7425	47.6517	source	Museum Specimen	ANTWEB
GABI_00094706	ANTWEB-casent0196195	Pheidole	megacephala	introduced		Seychelles		Cosmoledo Atoll [Wizard Island], Bary place next to the camp (50m)	-9.7425	47.6517	source	Museum Specimen	ANTWEB
GABI_00094710	ANTWEB-casent0196200	Pheidole	megacephala	introduced		Seychelles		Cosmoledo Atoll [Wizard Island], On the dune, next to Tournefortia argentea	-9.75306	47.6489	source	Museum Specimen	ANTWEB
GABI_00094718	ANTWEB-casent0196207	Pheidole	megacephala	introduced		Seychelles		Cosmoledo Atoll [Wizard Island], Below cocos next to the dune, 300m from the camp	-9.73833	47.6542	source	Museum Specimen	ANTWEB
GABI_00094719	ANTWEB-casent0196208	Pheidole	megacephala	introduced		Seychelles		Cosmoledo Atoll [Wizard Island], Mapou (Pisonia grandis) forest	-9.75806	47.6378	source	Museum Specimen	ANTWEB
GABI_00094722	ANTWEB-casent0196210	Pheidole	megacephala	introduced		Seychelles		Cosmoledo Atoll [Wizard Island], Bary place next to the camp (50m)	-9.7425	47.6517	source	Museum Specimen	ANTWEB
GABI_00094725	ANTWEB-casent0196212	Pheidole	megacephala	introduced		Seychelles		Cosmoledo Atoll [Wizard Island], On the dune, grass	-9.75611	47.6467	source	Museum Specimen	ANTWEB
GABI_00094726	ANTWEB-casent0196212-d01	Pheidole	megacephala	introduced		Seychelles		Cosmoledo Atoll [Wizard Island], On the dune, grass	-9.75611	47.6467	source	Museum Specimen	ANTWEB
GABI_00094730	ANTWEB-casent0196216	Pheidole	megacephala	introduced		Seychelles		Cosmoledo Atoll [Wizard Island], Bary place next to the camp (50m)	-9.7425	47.6517	source	Museum Specimen	ANTWEB
GABI_00094733	ANTWEB-casent0196218	Pheidole	megacephala	introduced		Seychelles		Cosmoledo Atoll [Wizard Island], Below cocos next to the dune, 300m from the camp	-9.73833	47.6542	source	Museum Specimen	ANTWEB
GABI_00094735	ANTWEB-casent0196220	Pheidole	megacephala	introduced		Seychelles		Cosmoledo Atoll [Wizard Island], Next to Sisal plantation	-9.75111	47.6489	source	Museum Specimen	ANTWEB
GABI_00094736	ANTWEB-casent0196221	Pheidole	megacephala	introduced		Seychelles		Cosmoledo Atoll [Wizard Island], Bary next to the house, Pointe Sicon	-9.73528	47.6478	source	Museum Specimen	ANTWEB
GABI_00094737	ANTWEB-casent0196222	Pheidole	megacephala	introduced		Seychelles		Cosmoledo Atoll [Wizard Island], Below cocos next to the dune, 300m from the camp	-9.73833	47.6542	source	Museum Specimen	ANTWEB
GABI_00094738	ANTWEB-casent0196224	Pheidole	megacephala	introduced		Seychelles		Cosmoledo Atoll [Wizard Island], Bary next to the house, Pointe Sicon	-9.73528	47.6478	source	Museum Specimen	ANTWEB
GABI_00094741	ANTWEB-casent0196248	Pheidole	megacephala	introduced		Seychelles		Cosmoledo Atoll [Wizard Island], Casuarina forest, 200m from the camp	-9.74	47.6533	source	Museum Specimen	ANTWEB
GABI_00094742	ANTWEB-casent0196250	Pheidole	megacephala	introduced		Seychelles		Cosmoledo Atoll [Wizard Island], Next to Sisal plantation	-9.75194	47.6489	source	Museum Specimen	ANTWEB
GABI_00094743	ANTWEB-casent0196251	Pheidole	megacephala	introduced		Seychelles		Cosmoledo Atoll [Wizard Island], Bary next to the house, Pointe Sicon	-9.73528	47.6478	source	Museum Specimen	ANTWEB
GABI_00094744	ANTWEB-casent0196252	Pheidole	megacephala	introduced		Seychelles		Cosmoledo Atoll [Wizard Island], On the dune, grass	-9.75611	47.6467	source	Museum Specimen	ANTWEB
GABI_00094745	ANTWEB-casent0196254	Pheidole	megacephala	introduced		Seychelles		Cosmoledo Atoll [Wizard Island], Below cocos next to the dune, 300m from the camp	-9.73833	47.6542	source	Museum Specimen	ANTWEB
GABI_00094746	ANTWEB-casent0196255	Pheidole	megacephala	introduced		Seychelles		Cosmoledo Atoll [Wizard Island], Next to Sisal plantation	-9.75111	47.6489	source	Museum Specimen	ANTWEB
GABI_00094749	ANTWEB-casent0196258	Pheidole	megacephala	introduced		Seychelles		Cosmoledo Atoll [Wizard Island], Below cocos next to the dune, 300m from the camp	-9.73833	47.6542	source	Museum Specimen	ANTWEB
GABI_00094750	ANTWEB-casent0196259	Pheidole	megacephala	introduced		Seychelles		Cosmoledo Atoll [Wizard Island], Below cocos next to the dune, 300m from the camp	-9.73833	47.6542	source	Museum Specimen	ANTWEB
GABI_00094751	ANTWEB-casent0196260	Pheidole	megacephala	introduced		Seychelles		Cosmoledo Atoll [Wizard Island], Bary next to the house, Pointe Sicon	-9.73528	47.6478	source	Museum Specimen	ANTWEB
GABI_00094754	ANTWEB-casent0196262	Pheidole	megacephala	introduced		Seychelles		Cosmoledo Atoll [Wizard Island], On the dune, grass	-9.75611	47.6467	source	Museum Specimen	ANTWEB
GABI_00094763	ANTWEB-casent0196270	Pheidole	megacephala	introduced		Seychelles		Cosmoledo Atoll [Wizard Island], Bary next to the house, Pointe Sicon	-9.73528	47.6478	source	Museum Specimen	ANTWEB
GABI_00094764	ANTWEB-casent0196270	Pheidole	megacephala	introduced		Seychelles		Cosmoledo Atoll [Wizard Island], Bary next to the house, Pointe Sicon	-9.73528	47.6478	source	Museum Specimen	ANTWEB
GABI_00094790	ANTWEB-casent0196408	Pheidole	megacephala	introduced		Seychelles		Cosmoledo Atoll [Wizard Island], Bary place next to the camp (50m)	-9.7425	47.6517	source	Museum Specimen	ANTWEB
GABI_00094791	ANTWEB-casent0196408	Pheidole	megacephala	introduced		Seychelles		Cosmoledo Atoll [Wizard Island], Bary place next to the camp (50m)	-9.7425	47.6517	source	Museum Specimen	ANTWEB
GABI_00094793	ANTWEB-casent0196412	Pheidole	megacephala	introduced		Seychelles		Cosmoledo Atoll [Wizard Island], Bary place next to the camp (50m)	-9.7425	47.6517	source	Museum Specimen	ANTWEB
GABI_00094794	ANTWEB-casent0196413	Pheidole	megacephala	introduced		Seychelles		Cosmoledo Atoll [Wizard Island], Casuarina forest, 200m from the camp	-9.74	47.6533	source	Museum Specimen	ANTWEB
GABI_00094797	ANTWEB-casent0196415	Pheidole	megacephala	introduced		Seychelles		Cosmoledo Atoll [Wizard Island], Casuarina forest, 200m from the camp	-9.74	47.6533	source	Museum Specimen	ANTWEB
GABI_00094798	ANTWEB-casent0196416	Pheidole	megacephala	introduced		Seychelles		Cosmoledo Atoll [Wizard Island], Next to Sisal plantation	-9.75194	47.6489	source	Museum Specimen	ANTWEB
GABI_00094801	ANTWEB-casent0196418	Pheidole	megacephala	introduced		Seychelles		Cosmoledo Atoll [Wizard Island], Casuarina forest, 200m from the camp	-9.74	47.6533	source	Museum Specimen	ANTWEB
GABI_00094802	ANTWEB-casent0196419	Pheidole	megacephala	introduced		Seychelles		Cosmoledo Atoll [Wizard Island], Mapou (Pisonia grandis) forest	-9.75806	47.6378	source	Museum Specimen	ANTWEB
GABI_00094826	ANTWEB-casent0196464	Pheidole	megacephala	introduced		Seychelles		Cosmoledo Atoll [Wizard Island], Mapou (Pisonia grandis) forest	-9.75806	47.6378	source	Museum Specimen	ANTWEB
GABI_00094832	ANTWEB-casent0196468	Pheidole	megacephala	introduced		Seychelles		Cosmoledo Atoll [Wizard Island], On the dune, next to Tournefortia argentea	-9.75306	47.6489	source	Museum Specimen	ANTWEB
GABI_00094834	ANTWEB-casent0196470	Pheidole	megacephala	introduced		Seychelles		Cosmoledo Atoll [Wizard Island], Below cocos next to the dune, 300m from the camp	-9.73833	47.6542	source	Museum Specimen	ANTWEB
GABI_00094835	ANTWEB-casent0196471	Pheidole	megacephala	introduced		Seychelles		Cosmoledo Atoll [Wizard Island], Next to Sisal plantation	-9.75111	47.6494	source	Museum Specimen	ANTWEB
GABI_00094836	ANTWEB-casent0196472	Pheidole	megacephala	introduced		Seychelles		Cosmoledo Atoll [Wizard Island], Casuarina forest, 200m from the camp	-9.74	47.6533	source	Museum Specimen	ANTWEB
GABI_00094837	ANTWEB-casent0196473	Pheidole	megacephala	introduced		Seychelles		Cosmoledo Atoll [Wizard Island], Casuarina forest, 200m from the camp	-9.74	47.6533	source	Museum Specimen	ANTWEB
GABI_00094838	ANTWEB-casent0196474	Pheidole	megacephala	introduced		Seychelles		Cosmoledo Atoll [Wizard Island], Casuarina forest, 200m from the camp	-9.74	47.6533	source	Museum Specimen	ANTWEB
GABI_00094839	ANTWEB-casent0196475	Pheidole	megacephala	introduced		Seychelles		Cosmoledo Atoll [Wizard Island], Bary next to the house, Pointe Sicon	-9.73528	47.6478	source	Museum Specimen	ANTWEB
GABI_00094841	ANTWEB-casent0196478	Pheidole	megacephala	introduced		Seychelles		Cosmoledo Atoll [Wizard Island], Below cocos next to the dune, 300m from the camp	-9.73833	47.6542	source	Museum Specimen	ANTWEB
GABI_00094842	ANTWEB-casent0196478	Pheidole	megacephala	introduced		Seychelles		Cosmoledo Atoll [Wizard Island], Below cocos next to the dune, 300m from the camp	-9.73833	47.6542	source	Museum Specimen	ANTWEB
GABI_00094845	ANTWEB-casent0196482	Pheidole	megacephala	introduced		Seychelles		Cosmoledo Atoll [Wizard Island], On the dune, grass	-9.75611	47.6467	source	Museum Specimen	ANTWEB
GABI_00094852	ANTWEB-casent0196489	Pheidole	megacephala	introduced		Seychelles		Cosmoledo Atoll [Wizard Island], Next to Bois matelot, in front of the ocean, sand	-9.76028	47.6419	source	Museum Specimen	ANTWEB
GABI_00094857	ANTWEB-casent0196493	Pheidole	megacephala	introduced		Seychelles		Cosmoledo Atoll [Wizard Island], Mapou (Pisonia grandis) forest	-9.75806	47.6378	source	Museum Specimen	ANTWEB
GABI_00094864	ANTWEB-casent0196500	Pheidole	megacephala	introduced		Seychelles		Cosmoledo Atoll [Wizard Island], On the dune, next to Pemphis	-9.75444	47.6481	source	Museum Specimen	ANTWEB
GABI_00095048	ANTWEB-casent0196672	Pheidole	megacephala	native	Madagascar	Madagascar	Toamasina	S.F. Tampolo, 10 km NNE Fenoarivo Atn.	-17.2825	49.43	source	Museum Specimen	ANTWEB
GABI_00095049	ANTWEB-casent0196672-d01	Pheidole	megacephala	native	Madagascar	Madagascar	Toamasina	S.F. Tampolo, 10 km NNE Fenoarivo Atn.	-17.2825	49.43	source	Museum Specimen	ANTWEB
GABI_00095052	ANTWEB-casent0196700	Pheidole	megacephala	introduced		Seychelles		Cosmoledo Atoll [Wizard Island], On the dune, next to Tournefortia argentea	-9.75306	47.6489	source	Museum Specimen	ANTWEB
GABI_00095056	ANTWEB-casent0196703	Pheidole	megacephala	introduced		Seychelles		Cosmoledo Atoll [Wizard Island], Bary next to the house, Pointe Sicon	-9.73528	47.6478	source	Museum Specimen	ANTWEB
GABI_00095057	ANTWEB-casent0196704	Pheidole	megacephala	introduced		Seychelles		Cosmoledo Atoll [Wizard Island], On the dune, next to Tournefortia argentea	-9.75306	47.6489	source	Museum Specimen	ANTWEB
GABI_00095058	ANTWEB-casent0196705	Pheidole	megacephala	introduced		Seychelles		Cosmoledo Atoll [Wizard Island], On the dune, next to Tournefortia argentea	-9.75306	47.6489	source	Museum Specimen	ANTWEB
GABI_00095059	ANTWEB-casent0196705	Pheidole	megacephala	introduced		Seychelles		Cosmoledo Atoll [Wizard Island], On the dune, next to Tournefortia argentea	-9.75306	47.6489	source	Museum Specimen	ANTWEB
GABI_00095060	ANTWEB-casent0196707	Pheidole	megacephala	introduced		Seychelles		Cosmoledo Atoll [Wizard Island], On the dune, next to Tournefortia argentea	-9.75306	47.6489	source	Museum Specimen	ANTWEB
GABI_00095067	ANTWEB-casent0196712	Pheidole	megacephala	introduced		Seychelles		Cosmoledo Atoll [Wizard Island], Next to Sisal plantation	-9.75111	47.6494	source	Museum Specimen	ANTWEB
GABI_00095068	ANTWEB-casent0196712	Pheidole	megacephala	introduced		Seychelles		Cosmoledo Atoll [Wizard Island], Next to Sisal plantation	-9.75111	47.6494	source	Museum Specimen	ANTWEB
GABI_00095071	ANTWEB-casent0196715	Pheidole	megacephala	introduced		Seychelles		Cosmoledo Atoll [Wizard Island], Casuarina forest, 200m from the camp	-9.74	47.6533	source	Museum Specimen	ANTWEB
GABI_00095076	ANTWEB-casent0196762	Pheidole	megacephala	native	Madagascar	Madagascar	Toamasina	S.F. Tampolo, 10 km NNE Fenoarivo Atn.	-17.2825	49.43	source	Museum Specimen	ANTWEB
GABI_00095077	ANTWEB-casent0196762	Pheidole	megacephala	native	Madagascar	Madagascar	Toamasina	S.F. Tampolo, 10 km NNE Fenoarivo Atn.	-17.2825	49.43	source	Museum Specimen	ANTWEB
GABI_00095078	ANTWEB-casent0196763	Pheidole	megacephala	native	Madagascar	Madagascar	Toamasina	S.F. Tampolo, 10 km NNE Fenoarivo Atn.	-17.2825	49.43	source	Museum Specimen	ANTWEB
GABI_00095079	ANTWEB-casent0196763	Pheidole	megacephala	native	Madagascar	Madagascar	Toamasina	S.F. Tampolo, 10 km NNE Fenoarivo Atn.	-17.2825	49.43	source	Museum Specimen	ANTWEB
GABI_00095080	ANTWEB-casent0196763	Pheidole	megacephala	native	Madagascar	Madagascar	Toamasina	S.F. Tampolo, 10 km NNE Fenoarivo Atn.	-17.2825	49.43	source	Museum Specimen	ANTWEB
GABI_00095081	ANTWEB-casent0196764	Pheidole	megacephala	native	Madagascar	Madagascar	Toamasina	S.F. Tampolo, 10 km NNE Fenoarivo Atn.	-17.2825	49.43	source	Museum Specimen	ANTWEB
GABI_00095082	ANTWEB-casent0196764	Pheidole	megacephala	native	Madagascar	Madagascar	Toamasina	S.F. Tampolo, 10 km NNE Fenoarivo Atn.	-17.2825	49.43	source	Museum Specimen	ANTWEB
GABI_00095083	ANTWEB-casent0196765	Pheidole	megacephala	native	Madagascar	Madagascar	Tulear	Sakaraha 16 km E, Zombitse Nature Reserve, Tulear Prov.	-22.8823	44.7006	source	Museum Specimen	ANTWEB
GABI_00095084	ANTWEB-casent0196766	Pheidole	megacephala	native	Madagascar	Madagascar	Tulear	Ranch Hotel, Ranohira, 5 km SW:, Tulear Prov.	-22.5917	45.3919	source	Museum Specimen	ANTWEB
GABI_00095085	ANTWEB-casent0196767	Pheidole	megacephala	native	Madagascar	Madagascar	Fianarantsoa	Mananjary 2 km south	-21.2756	48.3469	source	Museum Specimen	ANTWEB
GABI_00095126	ANTWEB-casent0196913	Pheidole	indica	introduced	Madagascar	Madagascar	Antsiranana	9.2 km WSW Befingotra, RÃ©s. Anjanaharibe-Sud	-14.75	49.4667	source	Museum Specimen	ANTWEB
GABI_00095127	ANTWEB-casent0196913-d01	Pheidole	indica	introduced	Madagascar	Madagascar	Antsiranana	9.2 km WSW Befingotra, RÃ©s. Anjanaharibe-Sud	-14.75	49.4667	source	Museum Specimen	ANTWEB
GABI_00095128	ANTWEB-casent0196914	Pheidole	indica	introduced	Madagascar	Madagascar	Toamasina	5.3 km SSE Ambanizana, Andranobe	-15.6713	49.974	source	Museum Specimen	ANTWEB
GABI_00095129	ANTWEB-casent0196914-d01	Pheidole	indica	introduced	Madagascar	Madagascar	Toamasina	5.3 km SSE Ambanizana, Andranobe	-15.6713	49.974	source	Museum Specimen	ANTWEB
GABI_00095161	ANTWEB-casent0198341	Pheidole	megacephala	native	Madagascar	Madagascar	Toliara	2.7 km WNW 302Â° Ste. Luce	-24.7717	47.1717	source	Museum Specimen	ANTWEB
GABI_00095162	ANTWEB-casent0198342	Pheidole	megacephala	native	Madagascar	Madagascar	Toamasina	5.3 km SSE Ambanizana, Andranobe	-15.6713	49.974	source	Museum Specimen	ANTWEB
GABI_00095163	ANTWEB-casent0198342	Pheidole	megacephala	native	Madagascar	Madagascar	Toamasina	5.3 km SSE Ambanizana, Andranobe	-15.6713	49.974	source	Museum Specimen	ANTWEB
GABI_00095164	ANTWEB-casent0198343	Pheidole	megacephala	native	Madagascar	Madagascar	Toliara	10 km NW Enakara, RÃ©s Andohahela	-24.5667	46.8167	source	Museum Specimen	ANTWEB
GABI_00095165	ANTWEB-casent0198343	Pheidole	megacephala	native	Madagascar	Madagascar	Toliara	10 km NW Enakara, RÃ©s Andohahela	-24.5667	46.8167	source	Museum Specimen	ANTWEB
GABI_00095166	ANTWEB-casent0198344	Pheidole	megacephala	native	Madagascar	Madagascar	Antsiranana	R.S. Manongarivo, 12.8 km 228Â° SW Antanambao	-13.9767	48.4233	source	Museum Specimen	ANTWEB
GABI_00095167	ANTWEB-casent0198345	Pheidole	megacephala	native	Madagascar	Madagascar	Toamasina	Morarano-Chrome	-17.75	47.9833	source	Museum Specimen	ANTWEB
GABI_00095168	ANTWEB-casent0198346	Pheidole	megacephala	native	Madagascar	Madagascar	Toamasina	Station Alaotra	-17.4789	48.5609	manual	Museum Specimen	ANTWEB
GABI_00095169	ANTWEB-casent0198347	Pheidole	megacephala	native	Madagascar	Madagascar	Toamasina	Morarano-Chrome, 25 km W	-18.1293	49.1803	manual	Museum Specimen	ANTWEB
GABI_00095331	ANTWEB-casent0198459	Pheidole	indica	introduced	Madagascar	Madagascar	Antsiranana	6.5 km SSW Befingotra, RÃ©s. Anjanaharibe-Sud	-14.75	49.5	source	Museum Specimen	ANTWEB
GABI_00095332	ANTWEB-casent0198460	Pheidole	indica	introduced	Madagascar	Madagascar	Antsiranana	6.5 km SSW Befingotra, RÃ©s. Anjanaharibe-Sud	-14.75	49.5	source	Museum Specimen	ANTWEB
GABI_00095333	ANTWEB-casent0198460	Pheidole	indica	introduced	Madagascar	Madagascar	Antsiranana	6.5 km SSW Befingotra, RÃ©s. Anjanaharibe-Sud	-14.75	49.5	source	Museum Specimen	ANTWEB
GABI_00095334	ANTWEB-casent0198461	Pheidole	indica	introduced	Madagascar	Madagascar	Antsiranana	6.5 km SSW Befingotra, RÃ©s. Anjanaharibe-Sud	-14.75	49.5	source	Museum Specimen	ANTWEB
GABI_00095335	ANTWEB-casent0198461	Pheidole	indica	introduced	Madagascar	Madagascar	Antsiranana	6.5 km SSW Befingotra, RÃ©s. Anjanaharibe-Sud	-14.75	49.5	source	Museum Specimen	ANTWEB
GABI_00095336	ANTWEB-casent0198462	Pheidole	indica	introduced	Madagascar	Madagascar	Toamasina	S.F. Tampolo, 10 km NNE Fenoarivo Atn.	-17.2825	49.43	source	Museum Specimen	ANTWEB
GABI_00095337	ANTWEB-casent0198462	Pheidole	indica	introduced	Madagascar	Madagascar	Toamasina	S.F. Tampolo, 10 km NNE Fenoarivo Atn.	-17.2825	49.43	source	Museum Specimen	ANTWEB
GABI_00095338	ANTWEB-casent0198463	Pheidole	indica	introduced	Madagascar	Madagascar	Toamasina	5.3 km SSE Ambanizana, Andranobe	-15.6713	49.974	source	Museum Specimen	ANTWEB
GABI_00095339	ANTWEB-casent0198463	Pheidole	indica	introduced	Madagascar	Madagascar	Toamasina	5.3 km SSE Ambanizana, Andranobe	-15.6713	49.974	source	Museum Specimen	ANTWEB
GABI_00095340	ANTWEB-casent0198464	Pheidole	indica	introduced	Madagascar	Madagascar	Toamasina	6.3 km S Ambanizana, Andranobe	-15.6813	49.958	source	Museum Specimen	ANTWEB
GABI_00095341	ANTWEB-casent0198465	Pheidole	indica	introduced	Madagascar	Madagascar	Toamasina	F.C. Andriantantely	-18.695	48.8133	source	Museum Specimen	ANTWEB
GABI_00095342	ANTWEB-casent0198466	Pheidole	indica	introduced	Madagascar	Madagascar	Toamasina	F.C. Sandranantitra	-18.0483	49.0917	source	Museum Specimen	ANTWEB
GABI_00095343	ANTWEB-casent0198467	Pheidole	indica	introduced	Madagascar	Madagascar	Toamasina	P.N. Mantadia	-18.7917	48.4267	source	Museum Specimen	ANTWEB
GABI_00095344	ANTWEB-casent0198468	Pheidole	indica	introduced	Madagascar	Madagascar	Toamasina	F.C. Sandranantitra	-18.0483	49.0917	source	Museum Specimen	ANTWEB
GABI_00095345	ANTWEB-casent0198469	Pheidole	indica	introduced	Madagascar	Madagascar	Toliara	Mandena, 8.4 km NNE 30Â° Tolagnaro	-24.9517	47.0017	source	Museum Specimen	ANTWEB
GABI_00095346	ANTWEB-casent0198470	Pheidole	indica	introduced	Madagascar	Madagascar	Toamasina	6.9 km NE Ambanizana, Ambohitsitondroina	-15.5851	50.0095	source	Museum Specimen	ANTWEB
GABI_00095347	ANTWEB-casent0198470	Pheidole	indica	introduced	Madagascar	Madagascar	Toamasina	6.9 km NE Ambanizana, Ambohitsitondroina	-15.5851	50.0095	source	Museum Specimen	ANTWEB
GABI_00095348	ANTWEB-casent0198470	Pheidole	indica	introduced	Madagascar	Madagascar	Toamasina	6.9 km NE Ambanizana, Ambohitsitondroina	-15.5851	50.0095	source	Museum Specimen	ANTWEB
GABI_00095457	ANTWEB-casent0199101	Pheidole	fervens	introduced		Federated States of Micronesia	Pohnpei I.	Kitti	6.90035	158.235	Island	Museum Specimen	ANTWEB
GABI_00095458	ANTWEB-casent0199102	Pheidole	fervens	introduced		Federated States of Micronesia	Pohnpei I.	Kitti	6.90035	158.235	Island	Museum Specimen	ANTWEB
GABI_00095475	ANTWEB-casent0199122	Pheidole	megacephala	introduced		Federated States of Micronesia	Pohnpei I.	Kolonia	6.95246	158.212	city/town	Museum Specimen	ANTWEB
GABI_00095476	ANTWEB-casent0199123	Pheidole	megacephala	introduced		Federated States of Micronesia	Pohnpei I.	Kolonia	6.95246	158.212	city/town	Museum Specimen	ANTWEB
GABI_00095477	ANTWEB-casent0199124	Pheidole	megacephala	introduced		Federated States of Micronesia	Pohnpei I.	Kolonia	6.95246	158.212	city/town	Museum Specimen	ANTWEB
GABI_00095484	ANTWEB-casent0199133	Pheidole	fervens	introduced		Federated States of Micronesia	Pohnpei I.	Kitti	6.90035	158.235	Island	Museum Specimen	ANTWEB
GABI_00095493	ANTWEB-casent0199142	Pheidole	megacephala	introduced		Federated States of Micronesia	Chuuk Island	Weno	7.46387	151.846	city/town	Museum Specimen	ANTWEB
GABI_00095495	ANTWEB-casent0199145	Pheidole	fervens	introduced		Federated States of Micronesia	Pohnpei I.	Kitti	6.90035	158.235	Island	Museum Specimen	ANTWEB
GABI_00095497	ANTWEB-casent0199149	Pheidole	megacephala	introduced		Federated States of Micronesia	Chuuk Island	Weno	7.46387	151.846	city/town	Museum Specimen	ANTWEB
GABI_00095498	ANTWEB-casent0199150	Pheidole	megacephala	introduced		Federated States of Micronesia	Chuuk Island	Weno	7.46387	151.846	city/town	Museum Specimen	ANTWEB
GABI_00095499	ANTWEB-casent0199151	Pheidole	megacephala	introduced		Federated States of Micronesia	Chuuk Island	Weno	7.46387	151.846	city/town	Museum Specimen	ANTWEB
GABI_00095500	ANTWEB-casent0199152	Pheidole	megacephala	introduced		Federated States of Micronesia	Chuuk Island	Weno	7.46387	151.846	city/town	Museum Specimen	ANTWEB
GABI_00095501	ANTWEB-casent0199153	Pheidole	megacephala	introduced		Federated States of Micronesia	Chuuk Island	Weno	7.46387	151.846	city/town	Museum Specimen	ANTWEB
GABI_00095502	ANTWEB-casent0199154	Pheidole	megacephala	introduced		Federated States of Micronesia	Chuuk Island	Weno	7.46387	151.846	city/town	Museum Specimen	ANTWEB
GABI_00095503	ANTWEB-casent0199155	Pheidole	megacephala	introduced		Federated States of Micronesia	Chuuk Island	Weno	7.46387	151.846	city/town	Museum Specimen	ANTWEB
GABI_00095504	ANTWEB-casent0199156	Pheidole	megacephala	introduced		Federated States of Micronesia	Chuuk Island	Weno	7.46387	151.846	city/town	Museum Specimen	ANTWEB
GABI_00095549	ANTWEB-casent0199399	Pheidole	fervens	introduced		Palau	Kayangel	JCM0134	8.08308	134.719	source	Museum Specimen	ANTWEB
GABI_00095631	ANTWEB-casent0199798	Pheidole	megacephala	introduced		Federated States of Micronesia	Pohnpei I.	Kitti	6.90035	158.235	Island	Museum Specimen	ANTWEB
GABI_00095639	ANTWEB-casent0199838	Pheidole	megacephala	introduced		Federated States of Micronesia	Pohnpei I.	Kitti	6.90035	158.235	Island	Museum Specimen	ANTWEB
GABI_00095777	ANTWEB-casent0202397	Pheidole	megacephala	native	Madagascar	Madagascar	Antananarivo	Antaponimanadala IV Non Protected Area, 6.66 km E Manalalondo	-19.2536	47.1763	source	Museum Specimen	ANTWEB
GABI_00095778	ANTWEB-casent0202397-d01	Pheidole	megacephala	native	Madagascar	Madagascar	Antananarivo	Antaponimanadala IV Non Protected Area, 6.66 km E Manalalondo	-19.2536	47.1763	source	Museum Specimen	ANTWEB
GABI_00096680	ANTWEB-casent0209602	Pheidole	megacephala	introduced	Mauritius	Mauritius (Republic of)		Petrin	-20.4063	57.4666	source	Museum Specimen	ANTWEB
GABI_00096681	ANTWEB-casent0209603	Pheidole	megacephala	introduced	Mauritius	Mauritius (Republic of)		Petrin	-20.4063	57.4666	source	Museum Specimen	ANTWEB
GABI_00096682	ANTWEB-casent0209604	Pheidole	megacephala	introduced	Mauritius	Mauritius (Republic of)		Petrin	-20.4063	57.4666	source	Museum Specimen	ANTWEB
GABI_00096683	ANTWEB-casent0209604	Pheidole	megacephala	introduced	Mauritius	Mauritius (Republic of)		Petrin	-20.4063	57.4666	source	Museum Specimen	ANTWEB
GABI_00096684	ANTWEB-casent0209605	Pheidole	megacephala	introduced	Mauritius	Mauritius (Republic of)		Petrin	-20.4063	57.4666	source	Museum Specimen	ANTWEB
GABI_00096685	ANTWEB-casent0209606	Pheidole	megacephala	introduced	Mauritius	Mauritius (Republic of)		Petrin	-20.4063	57.4666	source	Museum Specimen	ANTWEB
GABI_00096686	ANTWEB-casent0209607	Pheidole	megacephala	introduced	Mauritius	Mauritius (Republic of)		Petrin	-20.4063	57.4666	source	Museum Specimen	ANTWEB
[truncated: 12,162 more rows]

## Sheet: DPCache_Eli
Country	State	Locality	Address
South Korea	South Gyeongsang Province	1	1, South Korea
South Korea	South Gyeongsang Province	2	2, South Korea
Japan	Tokyo Prefecture	2	2, Japan
South Korea	South Gyeongsang Province	3	3, South Korea
Japan		3	3, Japan
South Korea	South Gyeongsang Province	3	3, South Korea
Japan		4	4, Japan
South Korea	South Gyeongsang Province	4	4, South Korea
South Korea		5	5, South Korea
Japan		5	5, Japan
Japan		7	7, Japan
South Korea		7	7, South Korea
Japan		7	7, Japan
South Korea		9	9, South Korea
Japan	Tokyo Prefecture	9	9, Japan
Japan	Tokyo Prefecture	10	10, Japan
Japan	Ogasawara Islands	11	11, Japan
South Korea		14	14, South Korea
Madagascar		(Moganga)	(Moganga), Madagascar
Madagascar		(Moganga)	(Moganga), Madagascar
Seychelles		[Farquhar Atoll; Percy Sladen Trust Expedition 1911-497.]	[Farquhar Atoll; Percy Sladen Trust Expedition 1911-497.], Seychelles
Spain		[Las Palmas, Canaries]	[Las Palmas, Canaries], Spain
Peninsular Malaysia	Malacca	[Malac]	[Malac], Peninsular Malaysia
Japan	Okayama Prefecture	[no specific locality data]	[no specific locality data], Japan
Japan	Okayama Prefecture	[no specific locality data]	[no specific locality data], Japan
Borneo	Sarawak	[no specific locality data]	[no specific locality data], Borneo
Borneo	Sarawak	[no specific locality data]	[no specific locality data], Borneo
Borneo	Sarawak	[no specific locality data]	[no specific locality data], Borneo
Borneo	Sarawak	[no specific locality data]	[no specific locality data], Borneo
Borneo	Sarawak	[no specific locality data] Big Bend National Park	[no specific locality data] Big Bend National Park, Borneo
Borneo	Sarawak	[no specific locality data] Del Rio	[no specific locality data] Del Rio, Borneo
Japan	Okayama Prefecture	[no specific locality data] Guadalupe Mountains National Park	[no specific locality data] Guadalupe Mountains National Park, Japan
Honduras	Islas de la BahÃ­a	0.4km E Pumpkin Hill, Utila	0.4km E Pumpkin Hill, Utila, Honduras
Honduras	Islas de la BahÃ­a	0.4km E Pumpkin Hill, Utila	0.4km E Pumpkin Hill, Utila, Honduras
Cape Verde		0.5 km NE Ribeira Brava	0.5 km NE Ribeira Brava, Cape Verde
Cape Verde		0.5 km NE Ribeira Brava	0.5 km NE Ribeira Brava, Cape Verde
Puerto Rico		0.5 km S of, Flamenco Beach	0.5 km S of, Flamenco Beach, Puerto Rico
Puerto Rico		0.5 km S of, Flamenco Beach	0.5 km S of, Flamenco Beach, Puerto Rico
Puerto Rico		0.5 km S of, Flamenco Beach	0.5 km S of, Flamenco Beach, Puerto Rico
Cape Verde		0.5 km SW Furna	0.5 km SW Furna, Cape Verde
Cape Verde		0.5 km SW Furna	0.5 km SW Furna, Cape Verde
Cape Verde		0.5 km W Juncalinho	0.5 km W Juncalinho, Cape Verde
Cape Verde		0.5 km W Juncalinho	0.5 km W Juncalinho, Cape Verde
Cape Verde		0.5 km W Nova Sintra	0.5 km W Nova Sintra, Cape Verde
Cape Verde		0.5 km W Nova Sintra Dickens	0.5 km W Nova Sintra Dickens, Cape Verde
Cape Verde		1 km E INIDA; village	1 km E INIDA; village, Cape Verde
Cape Verde		1 km E INIDA; village	1 km E INIDA; village, Cape Verde
Cape Verde		1 km E SÃ£o Jorge	1 km E SÃ£o Jorge, Cape Verde
Cape Verde		1 km E SÃ£o Jorge	1 km E SÃ£o Jorge, Cape Verde
Cape Verde		1 km N Serra	1 km N Serra, Cape Verde
Cape Verde		1 km N Serra	1 km N Serra, Cape Verde
Cape Verde		1 km S Serra; natural vegetation	1 km S Serra; natural vegetation, Cape Verde
Cape Verde		1 km S Serra; natural vegetation	1 km S Serra; natural vegetation, Cape Verde
Cape Verde		1 km SE Corvo	1 km SE Corvo, Cape Verde
Cape Verde		1 km SE Corvo	1 km SE Corvo, Cape Verde
Puerto Rico		1 km SE Dewey	1 km SE Dewey, Puerto Rico
Puerto Rico		1 km SE Dewey	1 km SE Dewey, Puerto Rico
Puerto Rico		1 km SE Dewey	1 km SE Dewey, Puerto Rico
Puerto Rico		1 km SE Dewey	1 km SE Dewey, Puerto Rico
Puerto Rico		1 km SE Dewey	1 km SE Dewey, Puerto Rico
Puerto Rico		1 km SE Dewey Eagle Pass	1 km SE Dewey Eagle Pass, Puerto Rico
Cape Verde		1 km SW CabeÃ§ainho	1 km SW CabeÃ§ainho, Cape Verde
Cape Verde		1 km SW CabeÃ§ainho	1 km SW CabeÃ§ainho, Cape Verde
Mexico	Tamaulipas	1 mi E of Gomez Farias	1 mi E of Gomez Farias, Mexico
Fiji Islands	Naitasiri	1.5 km NE Colo-i-Suva Village	1.5 km NE Colo-i-Suva Village, Fiji Islands
Fiji Islands	Naitasiri	1.5 km NE Colo-i-Suva Village	1.5 km NE Colo-i-Suva Village, Fiji Islands
Fiji Islands	Naitasiri	1.5 km NE Colo-i-Suva Village	1.5 km NE Colo-i-Suva Village, Fiji Islands
Honduras	Islas de la BahÃ­a	1.5km NNW East Harbor, Utila	1.5km NNW East Harbor, Utila, Honduras
Honduras	Islas de la BahÃ­a	1.5km NNW East Harbor, Utila	1.5km NNW East Harbor, Utila, Honduras
Madagascar	Toliara	10 km NW Enakara, RÃ©s Andohahela	10 km NW Enakara, RÃ©s Andohahela, Madagascar
Madagascar	Toliara	10 km NW Enakara, RÃ©s Andohahela	10 km NW Enakara, RÃ©s Andohahela, Madagascar
India	Uttarakhand	10 km SE Dehra Dun	10 km SE Dehra Dun, India
Costa Rica	LimÃ³n	10km ESE Moravia	10km ESE Moravia, Costa Rica
Costa Rica	LimÃ³n	10km ESE Moravia	10km ESE Moravia, Costa Rica
Costa Rica	Heredia	10km NE Vara Blanca	10km NE Vara Blanca, Costa Rica
Costa Rica	Heredia	10km NE Vara Blanca	10km NE Vara Blanca, Costa Rica
Costa Rica	Heredia	10km NE Vara Blanca	10km NE Vara Blanca, Costa Rica
Costa Rica	Heredia	10km NE Vara Blanca	10km NE Vara Blanca, Costa Rica
Costa Rica	Heredia	10km NE Vara Blanca	10km NE Vara Blanca, Costa Rica
Costa Rica	Heredia	10km NE Vara Blanca	10km NE Vara Blanca, Costa Rica
Costa Rica	Heredia	10km NE Vara Blanca	10km NE Vara Blanca, Costa Rica
Costa Rica	Heredia	10km NE Vara Blanca	10km NE Vara Blanca, Costa Rica
Costa Rica	Heredia	10km NE Vara Blanca	10km NE Vara Blanca, Costa Rica
Costa Rica	Heredia	10km NE Vara Blanca	10km NE Vara Blanca, Costa Rica
Costa Rica	Heredia	10km NE Vara Blanca	10km NE Vara Blanca, Costa Rica
Costa Rica	Heredia	10km SE La Virgen	10km SE La Virgen, Costa Rica
Costa Rica	Heredia	10km SE La Virgen	10km SE La Virgen, Costa Rica
Costa Rica	Heredia	10km SE La Virgen	10km SE La Virgen, Costa Rica
Costa Rica	Heredia	10km SE La Virgen	10km SE La Virgen, Costa Rica
Costa Rica	Heredia	10km SE La Virgen	10km SE La Virgen, Costa Rica
Costa Rica	Heredia	10km SE La Virgen	10km SE La Virgen, Costa Rica
Costa Rica	Heredia	10km SE La Virgen	10km SE La Virgen, Costa Rica
Costa Rica	Heredia	10km SE La Virgen	10km SE La Virgen, Costa Rica
Costa Rica	Heredia	10km SE La Virgen	10km SE La Virgen, Costa Rica
Costa Rica	Heredia	10km SE La Virgen	10km SE La Virgen, Costa Rica
Honduras	AtlÃ¡ntida	10km SSW Tela	10km SSW Tela, Honduras
Honduras	AtlÃ¡ntida	10km SSW Tela	10km SSW Tela, Honduras
Honduras	AtlÃ¡ntida	10km SSW Tela	10km SSW Tela, Honduras
Honduras	AtlÃ¡ntida	10km SSW Tela	10km SSW Tela, Honduras
Honduras	AtlÃ¡ntida	10km SSW Tela	10km SSW Tela, Honduras
Honduras	AtlÃ¡ntida	10km SSW Tela	10km SSW Tela, Honduras
Costa Rica	Puntarenas	10km SW Pto. Jimenez	10km SW Pto. Jimenez, Costa Rica
Costa Rica	Puntarenas	10km SW Pto. Jimenez	10km SW Pto. Jimenez, Costa Rica
Dominican Republic	Pedernales Province	11km E of Pedernales rt 44, 5km N, Jaragua National Park	11km E of Pedernales rt 44, 5km N, Jaragua National Park, Dominican Republic
Dominican Republic	Pedernales Province	11km E of Pedernales rt 44, 5km N, Jaragua National Park Stratford	11km E of Pedernales rt 44, 5km N, Jaragua National Park Stratford, Dominican Republic
Costa Rica	Heredia	11km ESE La Virgen	11km ESE La Virgen, Costa Rica
Costa Rica	Heredia	11km ESE La Virgen	11km ESE La Virgen, Costa Rica
Costa Rica	Heredia	11km ESE La Virgen	11km ESE La Virgen, Costa Rica
Costa Rica	Heredia	11km ESE La Virgen	11km ESE La Virgen, Costa Rica
Costa Rica	Heredia	11km ESE La Virgen	11km ESE La Virgen, Costa Rica
Costa Rica	Heredia	11km ESE La Virgen	11km ESE La Virgen, Costa Rica
Costa Rica	Heredia	11km ESE La Virgen	11km ESE La Virgen, Costa Rica
Costa Rica	Heredia	11km ESE La Virgen	11km ESE La Virgen, Costa Rica
Costa Rica	Heredia	11km ESE La Virgen	11km ESE La Virgen, Costa Rica
Costa Rica	Heredia	11km ESE La Virgen	11km ESE La Virgen, Costa Rica
Costa Rica	Heredia	11km ESE La Virgen	11km ESE La Virgen, Costa Rica
Costa Rica	Heredia	11km ESE La Virgen	11km ESE La Virgen, Costa Rica
Costa Rica	Heredia	11km ESE La Virgen	11km ESE La Virgen, Costa Rica
Costa Rica	Heredia	11km ESE La Virgen	11km ESE La Virgen, Costa Rica
Costa Rica	Heredia	11km ESE La Virgen	11km ESE La Virgen, Costa Rica
Costa Rica	Heredia	11km ESE La Virgen	11km ESE La Virgen, Costa Rica
Costa Rica	Heredia	11km ESE La Virgen	11km ESE La Virgen, Costa Rica
Costa Rica	Heredia	11km ESE La Virgen	11km ESE La Virgen, Costa Rica
Costa Rica	Heredia	11km ESE La Virgen	11km ESE La Virgen, Costa Rica
Costa Rica	Heredia	11km ESE La Virgen	11km ESE La Virgen, Costa Rica
Costa Rica	Heredia	11km ESE La Virgen	11km ESE La Virgen, Costa Rica
Costa Rica	Heredia	11km ESE La Virgen	11km ESE La Virgen, Costa Rica
Costa Rica	Heredia	11km ESE La Virgen	11km ESE La Virgen, Costa Rica
Costa Rica	Heredia	11km ESE La Virgen	11km ESE La Virgen, Costa Rica
Costa Rica	Heredia	11km ESE La Virgen	11km ESE La Virgen, Costa Rica
Costa Rica	Heredia	11km ESE La Virgen	11km ESE La Virgen, Costa Rica
Costa Rica	Heredia	11km ESE La Virgen	11km ESE La Virgen, Costa Rica
Costa Rica	Heredia	11km ESE La Virgen	11km ESE La Virgen, Costa Rica
Costa Rica	Heredia	11km ESE La Virgen	11km ESE La Virgen, Costa Rica
Costa Rica	Heredia	11km ESE La Virgen	11km ESE La Virgen, Costa Rica
Costa Rica	Heredia	11km ESE La Virgen	11km ESE La Virgen, Costa Rica
Costa Rica	Heredia	11km ESE La Virgen	11km ESE La Virgen, Costa Rica
Costa Rica	Heredia	11km ESE La Virgen	11km ESE La Virgen, Costa Rica
Costa Rica	Heredia	11km ESE La Virgen	11km ESE La Virgen, Costa Rica
Costa Rica	Heredia	11km ESE La Virgen	11km ESE La Virgen, Costa Rica
Costa Rica	Heredia	11km ESE La Virgen	11km ESE La Virgen, Costa Rica
Costa Rica	Heredia	11km ESE La Virgen	11km ESE La Virgen, Costa Rica
Costa Rica	Heredia	11km ESE La Virgen	11km ESE La Virgen, Costa Rica
Costa Rica	Heredia	11km ESE La Virgen	11km ESE La Virgen, Costa Rica
Costa Rica	Heredia	11km ESE La Virgen	11km ESE La Virgen, Costa Rica
Costa Rica	Heredia	11km ESE La Virgen	11km ESE La Virgen, Costa Rica
Costa Rica	Heredia	11km ESE La Virgen	11km ESE La Virgen, Costa Rica
Costa Rica	Heredia	11km ESE La Virgen	11km ESE La Virgen, Costa Rica
Costa Rica	Heredia	11km ESE La Virgen	11km ESE La Virgen, Costa Rica
Costa Rica	Heredia	11km ESE La Virgen	11km ESE La Virgen, Costa Rica
Costa Rica	Heredia	11km ESE La Virgen	11km ESE La Virgen, Costa Rica
Costa Rica	Heredia	11km ESE La Virgen	11km ESE La Virgen, Costa Rica
Costa Rica	Heredia	11km ESE La Virgen	11km ESE La Virgen, Costa Rica
Costa Rica	Heredia	11km ESE La Virgen	11km ESE La Virgen, Costa Rica
Costa Rica	Heredia	11km ESE La Virgen	11km ESE La Virgen, Costa Rica
Costa Rica	Heredia	11km ESE La Virgen	11km ESE La Virgen, Costa Rica
Costa Rica	Heredia	11km ESE La Virgen	11km ESE La Virgen, Costa Rica
Costa Rica	Heredia	11km ESE La Virgen	11km ESE La Virgen, Costa Rica
Costa Rica	Heredia	11km ESE La Virgen	11km ESE La Virgen, Costa Rica
Costa Rica	Heredia	11km ESE La Virgen	11km ESE La Virgen, Costa Rica
Costa Rica	Heredia	11km ESE La Virgen	11km ESE La Virgen, Costa Rica
Costa Rica	Heredia	11km ESE La Virgen	11km ESE La Virgen, Costa Rica
Costa Rica	Heredia	11km ESE La Virgen	11km ESE La Virgen, Costa Rica
Costa Rica	Heredia	11km ESE La Virgen	11km ESE La Virgen, Costa Rica
Costa Rica	Heredia	11km ESE La Virgen	11km ESE La Virgen, Costa Rica
Costa Rica	Heredia	11km ESE La Virgen	11km ESE La Virgen, Costa Rica
Costa Rica	Heredia	11km ESE La Virgen	11km ESE La Virgen, Costa Rica
Costa Rica	Heredia	11km ESE La Virgen	11km ESE La Virgen, Costa Rica
Costa Rica	Heredia	11km ESE La Virgen	11km ESE La Virgen, Costa Rica
Costa Rica	Heredia	11km ESE La Virgen	11km ESE La Virgen, Costa Rica
Costa Rica	Heredia	11km ESE La Virgen	11km ESE La Virgen, Costa Rica
Costa Rica	Heredia	11km ESE La Virgen	11km ESE La Virgen, Costa Rica
Costa Rica	Heredia	11km ESE La Virgen	11km ESE La Virgen, Costa Rica
Costa Rica	Heredia	11km ESE La Virgen	11km ESE La Virgen, Costa Rica
Costa Rica	Heredia	11km ESE La Virgen	11km ESE La Virgen, Costa Rica
Costa Rica	Heredia	11km ESE La Virgen	11km ESE La Virgen, Costa Rica
Costa Rica	Heredia	11km ESE La Virgen	11km ESE La Virgen, Costa Rica
Costa Rica	Heredia	11km ESE La Virgen	11km ESE La Virgen, Costa Rica
Costa Rica	Heredia	11km ESE La Virgen	11km ESE La Virgen, Costa Rica
Costa Rica	Heredia	11km ESE La Virgen	11km ESE La Virgen, Costa Rica
Costa Rica	Heredia	11km ESE La Virgen	11km ESE La Virgen, Costa Rica
Costa Rica	Heredia	11km ESE La Virgen	11km ESE La Virgen, Costa Rica
Costa Rica	Heredia	11km ESE La Virgen	11km ESE La Virgen, Costa Rica
Costa Rica	Heredia	11km ESE La Virgen	11km ESE La Virgen, Costa Rica
Costa Rica	Heredia	11km ESE La Virgen	11km ESE La Virgen, Costa Rica
Costa Rica	Heredia	11km ESE La Virgen	11km ESE La Virgen, Costa Rica
Costa Rica	Heredia	11km ESE La Virgen	11km ESE La Virgen, Costa Rica
Costa Rica	Heredia	11km ESE La Virgen	11km ESE La Virgen, Costa Rica
Costa Rica	Heredia	11km ESE La Virgen	11km ESE La Virgen, Costa Rica
Costa Rica	Heredia	11km ESE La Virgen	11km ESE La Virgen, Costa Rica
Costa Rica	Heredia	11km ESE La Virgen	11km ESE La Virgen, Costa Rica
Costa Rica	Heredia	11km ESE La Virgen	11km ESE La Virgen, Costa Rica
Costa Rica	Heredia	11km ESE La Virgen	11km ESE La Virgen, Costa Rica
Costa Rica	Heredia	11km ESE La Virgen	11km ESE La Virgen, Costa Rica
Costa Rica	Heredia	11km ESE La Virgen	11km ESE La Virgen, Costa Rica
Costa Rica	Heredia	11km ESE La Virgen	11km ESE La Virgen, Costa Rica
Costa Rica	Heredia	11km ESE La Virgen	11km ESE La Virgen, Costa Rica
Costa Rica	Heredia	11km ESE La Virgen	11km ESE La Virgen, Costa Rica
Costa Rica	Heredia	11km ESE La Virgen	11km ESE La Virgen, Costa Rica
Costa Rica	Heredia	11km ESE La Virgen	11km ESE La Virgen, Costa Rica
Costa Rica	Heredia	11km ESE La Virgen	11km ESE La Virgen, Costa Rica
Costa Rica	Heredia	11km ESE La Virgen	11km ESE La Virgen, Costa Rica
Costa Rica	Heredia	11km ESE La Virgen	11km ESE La Virgen, Costa Rica
Costa Rica	Heredia	11km ESE La Virgen	11km ESE La Virgen, Costa Rica
Costa Rica	Heredia	11km ESE La Virgen	11km ESE La Virgen, Costa Rica
Costa Rica	Heredia	11km ESE La Virgen	11km ESE La Virgen, Costa Rica
Costa Rica	Heredia	11km ESE La Virgen	11km ESE La Virgen, Costa Rica
Costa Rica	Heredia	11km ESE La Virgen	11km ESE La Virgen, Costa Rica
Costa Rica	Heredia	11km ESE La Virgen	11km ESE La Virgen, Costa Rica
Costa Rica	Heredia	11km ESE La Virgen	11km ESE La Virgen, Costa Rica
Costa Rica	Heredia	11km ESE La Virgen	11km ESE La Virgen, Costa Rica
Costa Rica	Heredia	11km ESE La Virgen	11km ESE La Virgen, Costa Rica
Costa Rica	Heredia	11km ESE La Virgen	11km ESE La Virgen, Costa Rica
Costa Rica	Heredia	11km ESE La Virgen	11km ESE La Virgen, Costa Rica
Costa Rica	Heredia	11km ESE La Virgen	11km ESE La Virgen, Costa Rica
Costa Rica	Heredia	11km ESE La Virgen	11km ESE La Virgen, Costa Rica
Costa Rica	Heredia	11km ESE La Virgen	11km ESE La Virgen, Costa Rica
Costa Rica	Heredia	11km ESE La Virgen	11km ESE La Virgen, Costa Rica
Costa Rica	Heredia	11km ESE La Virgen	11km ESE La Virgen, Costa Rica
Costa Rica	Heredia	11km ESE La Virgen	11km ESE La Virgen, Costa Rica
Costa Rica	Heredia	11km ESE La Virgen	11km ESE La Virgen, Costa Rica
Costa Rica	Heredia	11km ESE La Virgen	11km ESE La Virgen, Costa Rica
Costa Rica	Heredia	11km ESE La Virgen	11km ESE La Virgen, Costa Rica
Costa Rica	Heredia	11km ESE La Virgen	11km ESE La Virgen, Costa Rica
Costa Rica	Heredia	11km ESE La Virgen	11km ESE La Virgen, Costa Rica
Costa Rica	Heredia	11km ESE La Virgen	11km ESE La Virgen, Costa Rica
Costa Rica	Heredia	11km ESE La Virgen	11km ESE La Virgen, Costa Rica
Costa Rica	Heredia	11km ESE La Virgen	11km ESE La Virgen, Costa Rica
Costa Rica	Heredia	11km ESE La Virgen	11km ESE La Virgen, Costa Rica
Costa Rica	Heredia	11km ESE La Virgen	11km ESE La Virgen, Costa Rica
Costa Rica	Heredia	11km ESE La Virgen	11km ESE La Virgen, Costa Rica
Costa Rica	Heredia	11km ESE La Virgen	11km ESE La Virgen, Costa Rica
Costa Rica	Heredia	11km ESE La Virgen	11km ESE La Virgen, Costa Rica
Costa Rica	Heredia	11km ESE La Virgen	11km ESE La Virgen, Costa Rica
Costa Rica	Heredia	11km ESE La Virgen	11km ESE La Virgen, Costa Rica
Costa Rica	Heredia	11km ESE La Virgen	11km ESE La Virgen, Costa Rica
Costa Rica	Heredia	11km ESE La Virgen	11km ESE La Virgen, Costa Rica
Costa Rica	Heredia	11km ESE La Virgen	11km ESE La Virgen, Costa Rica
Costa Rica	Heredia	11km ESE La Virgen	11km ESE La Virgen, Costa Rica
Costa Rica	Heredia	11km ESE La Virgen	11km ESE La Virgen, Costa Rica
Costa Rica	Heredia	11km ESE La Virgen	11km ESE La Virgen, Costa Rica
Costa Rica	Heredia	11km ESE La Virgen	11km ESE La Virgen, Costa Rica
Costa Rica	Heredia	11km ESE La Virgen	11km ESE La Virgen, Costa Rica
Costa Rica	Heredia	11km ESE La Virgen	11km ESE La Virgen, Costa Rica
Costa Rica	Heredia	11km ESE La Virgen	11km ESE La Virgen, Costa Rica
Costa Rica	Heredia	11km ESE La Virgen	11km ESE La Virgen, Costa Rica
Costa Rica	Heredia	11km ESE La Virgen	11km ESE La Virgen, Costa Rica
Costa Rica	Heredia	11km ESE La Virgen	11km ESE La Virgen, Costa Rica
Costa Rica	Heredia	11km ESE La Virgen	11km ESE La Virgen, Costa Rica
Costa Rica	Heredia	11km ESE La Virgen	11km ESE La Virgen, Costa Rica
Costa Rica	Heredia	11km ESE La Virgen	11km ESE La Virgen, Costa Rica
Costa Rica	Heredia	11km ESE La Virgen	11km ESE La Virgen, Costa Rica
Costa Rica	Heredia	11km ESE La Virgen	11km ESE La Virgen, Costa Rica
Costa Rica	Heredia	11km ESE La Virgen	11km ESE La Virgen, Costa Rica
Costa Rica	Heredia	11km ESE La Virgen	11km ESE La Virgen, Costa Rica
Costa Rica	Heredia	11km ESE La Virgen	11km ESE La Virgen, Costa Rica
Costa Rica	Heredia	11km ESE La Virgen	11km ESE La Virgen, Costa Rica
Costa Rica	Heredia	11km ESE La Virgen	11km ESE La Virgen, Costa Rica
Costa Rica	Heredia	11km ESE La Virgen	11km ESE La Virgen, Costa Rica
Costa Rica	Heredia	11km ESE La Virgen	11km ESE La Virgen, Costa Rica
Costa Rica	Heredia	11km ESE La Virgen	11km ESE La Virgen, Costa Rica
Costa Rica	Heredia	11km ESE La Virgen	11km ESE La Virgen, Costa Rica
Costa Rica	Heredia	11km ESE La Virgen	11km ESE La Virgen, Costa Rica
Costa Rica	Heredia	11km ESE La Virgen	11km ESE La Virgen, Costa Rica
Costa Rica	Heredia	11km ESE La Virgen	11km ESE La Virgen, Costa Rica
Costa Rica	Heredia	11km ESE La Virgen	11km ESE La Virgen, Costa Rica
Costa Rica	Heredia	11km ESE La Virgen	11km ESE La Virgen, Costa Rica
Costa Rica	Heredia	11km ESE La Virgen	11km ESE La Virgen, Costa Rica
Costa Rica	Heredia	11km ESE La Virgen	11km ESE La Virgen, Costa Rica
Costa Rica	Heredia	11km ESE La Virgen	11km ESE La Virgen, Costa Rica
Costa Rica	Heredia	11km ESE La Virgen	11km ESE La Virgen, Costa Rica
Costa Rica	Heredia	11km ESE La Virgen	11km ESE La Virgen, Costa Rica
Costa Rica	Heredia	11km ESE La Virgen	11km ESE La Virgen, Costa Rica
Costa Rica	Heredia	11km ESE La Virgen	11km ESE La Virgen, Costa Rica
Costa Rica	Heredia	11km ESE La Virgen	11km ESE La Virgen, Costa Rica
Costa Rica	Heredia	11km ESE La Virgen	11km ESE La Virgen, Costa Rica
Costa Rica	Heredia	11km ESE La Virgen	11km ESE La Virgen, Costa Rica
Costa Rica	Heredia	11km ESE La Virgen	11km ESE La Virgen, Costa Rica
Costa Rica	Heredia	11km ESE La Virgen	11km ESE La Virgen, Costa Rica
Costa Rica	Heredia	11km ESE La Virgen	11km ESE La Virgen, Costa Rica
Costa Rica	Heredia	11km ESE La Virgen	11km ESE La Virgen, Costa Rica
Costa Rica	Heredia	11km ESE La Virgen	11km ESE La Virgen, Costa Rica
Costa Rica	Heredia	11km ESE La Virgen	11km ESE La Virgen, Costa Rica
Costa Rica	Heredia	11km ESE La Virgen	11km ESE La Virgen, Costa Rica
Costa Rica	Heredia	11km ESE La Virgen	11km ESE La Virgen, Costa Rica
Costa Rica	Heredia	11km ESE La Virgen	11km ESE La Virgen, Costa Rica
Costa Rica	Heredia	11km ESE La Virgen	11km ESE La Virgen, Costa Rica
Costa Rica	Heredia	11km ESE La Virgen	11km ESE La Virgen, Costa Rica
Costa Rica	Heredia	11km ESE La Virgen	11km ESE La Virgen, Costa Rica
Costa Rica	Heredia	11km ESE La Virgen	11km ESE La Virgen, Costa Rica
Costa Rica	Heredia	11km ESE La Virgen	11km ESE La Virgen, Costa Rica
Costa Rica	Heredia	11km ESE La Virgen	11km ESE La Virgen, Costa Rica
Costa Rica	Heredia	11km ESE La Virgen	11km ESE La Virgen, Costa Rica
Costa Rica	Heredia	11km ESE La Virgen	11km ESE La Virgen, Costa Rica
Costa Rica	Heredia	11km ESE La Virgen	11km ESE La Virgen, Costa Rica
Costa Rica	Heredia	11km ESE La Virgen	11km ESE La Virgen, Costa Rica
Costa Rica	Heredia	11km ESE La Virgen	11km ESE La Virgen, Costa Rica
Costa Rica	Heredia	11km SE La Virgen	11km SE La Virgen, Costa Rica
Costa Rica	Heredia	11km SE La Virgen	11km SE La Virgen, Costa Rica
Costa Rica	Heredia	11km SE La Virgen	11km SE La Virgen, Costa Rica
Costa Rica	Heredia	11km SE La Virgen	11km SE La Virgen, Costa Rica
Costa Rica	Heredia	11km SE La Virgen	11km SE La Virgen, Costa Rica
Costa Rica	Heredia	11km SE La Virgen	11km SE La Virgen, Costa Rica
Costa Rica	Heredia	11km SE La Virgen	11km SE La Virgen, Costa Rica
Costa Rica	Heredia	11km SE La Virgen	11km SE La Virgen, Costa Rica
Costa Rica	Heredia	11km SE La Virgen	11km SE La Virgen, Costa Rica
Costa Rica	Heredia	11km SE La Virgen	11km SE La Virgen, Costa Rica
Costa Rica	Heredia	11km SE La Virgen	11km SE La Virgen, Costa Rica
Costa Rica	Heredia	11km SE La Virgen	11km SE La Virgen, Costa Rica
Costa Rica	Heredia	11km SE La Virgen	11km SE La Virgen, Costa Rica
Costa Rica	Heredia	11km SE La Virgen	11km SE La Virgen, Costa Rica
Costa Rica	Heredia	11km SE La Virgen	11km SE La Virgen, Costa Rica
Costa Rica	Heredia	11km SE La Virgen	11km SE La Virgen, Costa Rica
Costa Rica	Heredia	11km SE La Virgen	11km SE La Virgen, Costa Rica
Costa Rica	Heredia	11km SE La Virgen	11km SE La Virgen, Costa Rica
Costa Rica	Heredia	11km SE La Virgen	11km SE La Virgen, Costa Rica
Costa Rica	Heredia	11km SE La Virgen	11km SE La Virgen, Costa Rica
Costa Rica	Heredia	11km SE La Virgen	11km SE La Virgen, Costa Rica
Costa Rica	Heredia	11km SE La Virgen	11km SE La Virgen, Costa Rica
Costa Rica	Heredia	11km SE La Virgen	11km SE La Virgen, Costa Rica
Costa Rica	Heredia	11km SE La Virgen	11km SE La Virgen, Costa Rica
Costa Rica	Heredia	11km SE La Virgen	11km SE La Virgen, Costa Rica
Costa Rica	Heredia	11km SE La Virgen	11km SE La Virgen, Costa Rica
Costa Rica	Heredia	11km SE La Virgen	11km SE La Virgen, Costa Rica
Costa Rica	Heredia	11km SE La Virgen	11km SE La Virgen, Costa Rica
Costa Rica	Heredia	11km SE La Virgen	11km SE La Virgen, Costa Rica
Costa Rica	Heredia	11km SE La Virgen	11km SE La Virgen, Costa Rica
Costa Rica	Heredia	11km SE La Virgen	11km SE La Virgen, Costa Rica
Costa Rica	Heredia	11km SE La Virgen	11km SE La Virgen, Costa Rica
Costa Rica	Heredia	11km SE La Virgen	11km SE La Virgen, Costa Rica
Costa Rica	Heredia	11km SE La Virgen	11km SE La Virgen, Costa Rica
Costa Rica	Heredia	11km SE La Virgen	11km SE La Virgen, Costa Rica
Costa Rica	Heredia	11km SE La Virgen	11km SE La Virgen, Costa Rica
Costa Rica	Heredia	11km SE La Virgen	11km SE La Virgen, Costa Rica
Costa Rica	Heredia	11km SE La Virgen	11km SE La Virgen, Costa Rica
Costa Rica	Heredia	11km SE La Virgen	11km SE La Virgen, Costa Rica
Costa Rica	Heredia	11km SE La Virgen	11km SE La Virgen, Costa Rica
Costa Rica	Heredia	11km SE La Virgen	11km SE La Virgen, Costa Rica
Costa Rica	Heredia	11km SE La Virgen	11km SE La Virgen, Costa Rica
Costa Rica	Heredia	11km SE La Virgen	11km SE La Virgen, Costa Rica
Costa Rica	Heredia	11km SE La Virgen	11km SE La Virgen, Costa Rica
Costa Rica	Heredia	11km SE La Virgen	11km SE La Virgen, Costa Rica
Costa Rica	Heredia	11km SE La Virgen	11km SE La Virgen, Costa Rica
Costa Rica	Heredia	11km SE La Virgen	11km SE La Virgen, Costa Rica
Costa Rica	Heredia	11km SE La Virgen	11km SE La Virgen, Costa Rica
Costa Rica	Heredia	11km SE La Virgen	11km SE La Virgen, Costa Rica
Costa Rica	Heredia	11km SE La Virgen	11km SE La Virgen, Costa Rica
Costa Rica	Heredia	11km SE La Virgen	11km SE La Virgen, Costa Rica
Costa Rica	Heredia	11km SE La Virgen	11km SE La Virgen, Costa Rica
Costa Rica	Heredia	11km SE La Virgen	11km SE La Virgen, Costa Rica
Costa Rica	Heredia	11km SE La Virgen	11km SE La Virgen, Costa Rica
Costa Rica	Heredia	11km SE La Virgen	11km SE La Virgen, Costa Rica
Costa Rica	Heredia	11km SE La Virgen	11km SE La Virgen, Costa Rica
Costa Rica	Heredia	11km SE La Virgen	11km SE La Virgen, Costa Rica
Costa Rica	Heredia	11km SE La Virgen	11km SE La Virgen, Costa Rica
Costa Rica	Heredia	11km SE La Virgen	11km SE La Virgen, Costa Rica
Costa Rica	Heredia	11km SE La Virgen	11km SE La Virgen, Costa Rica
Costa Rica	Heredia	11km SE La Virgen	11km SE La Virgen, Costa Rica
Costa Rica	Heredia	11km SE La Virgen	11km SE La Virgen, Costa Rica
Costa Rica	Heredia	11km SE La Virgen	11km SE La Virgen, Costa Rica
Costa Rica	Heredia	11km SE La Virgen	11km SE La Virgen, Costa Rica
Costa Rica	Heredia	11km SE La Virgen	11km SE La Virgen, Costa Rica
Costa Rica	Heredia	11km SE La Virgen	11km SE La Virgen, Costa Rica
Costa Rica	Heredia	11km SE La Virgen	11km SE La Virgen, Costa Rica
Costa Rica	Heredia	11km SE La Virgen	11km SE La Virgen, Costa Rica
Costa Rica	Heredia	11km SE La Virgen	11km SE La Virgen, Costa Rica
Costa Rica	Heredia	11km SE La Virgen	11km SE La Virgen, Costa Rica
Costa Rica	Heredia	11km SE La Virgen	11km SE La Virgen, Costa Rica
Costa Rica	Heredia	11km SE La Virgen	11km SE La Virgen, Costa Rica
Costa Rica	Heredia	11km SE La Virgen	11km SE La Virgen, Costa Rica
Costa Rica	Heredia	11km SE La Virgen	11km SE La Virgen, Costa Rica
Costa Rica	Heredia	11km SE La Virgen	11km SE La Virgen, Costa Rica
Costa Rica	Heredia	11km SE La Virgen	11km SE La Virgen, Costa Rica
Costa Rica	Heredia	11km SE La Virgen	11km SE La Virgen, Costa Rica
Costa Rica	Heredia	11km SE La Virgen	11km SE La Virgen, Costa Rica
Costa Rica	Heredia	11km SE La Virgen	11km SE La Virgen, Costa Rica
Costa Rica	Heredia	11km SE La Virgen	11km SE La Virgen, Costa Rica
Costa Rica	Heredia	11km SE La Virgen	11km SE La Virgen, Costa Rica
Costa Rica	Heredia	11km SE La Virgen	11km SE La Virgen, Costa Rica
Costa Rica	Heredia	11km SE La Virgen	11km SE La Virgen, Costa Rica
Costa Rica	Heredia	11km SE La Virgen	11km SE La Virgen, Costa Rica
Costa Rica	Heredia	11km SE La Virgen	11km SE La Virgen, Costa Rica
Costa Rica	Heredia	11km SE La Virgen	11km SE La Virgen, Costa Rica
Costa Rica	Heredia	11km SE La Virgen	11km SE La Virgen, Costa Rica
Costa Rica	Heredia	11km SE La Virgen	11km SE La Virgen, Costa Rica
Costa Rica	Heredia	11km SE La Virgen	11km SE La Virgen, Costa Rica
Costa Rica	Heredia	11km SE La Virgen	11km SE La Virgen, Costa Rica
Costa Rica	Heredia	11km SE La Virgen	11km SE La Virgen, Costa Rica
Costa Rica	Heredia	11km SE La Virgen	11km SE La Virgen, Costa Rica
Costa Rica	Heredia	11km SE La Virgen	11km SE La Virgen, Costa Rica
Costa Rica	Heredia	11km SE La Virgen	11km SE La Virgen, Costa Rica
Costa Rica	Heredia	11km SE La Virgen	11km SE La Virgen, Costa Rica
Costa Rica	Heredia	11km SE La Virgen	11km SE La Virgen, Costa Rica
Costa Rica	Heredia	11km SE La Virgen	11km SE La Virgen, Costa Rica
Costa Rica	Heredia	11km SE La Virgen	11km SE La Virgen, Costa Rica
Costa Rica	Heredia	11km SE La Virgen	11km SE La Virgen, Costa Rica
Costa Rica	Heredia	11km SE La Virgen	11km SE La Virgen, Costa Rica
Costa Rica	Heredia	11km SE La Virgen	11km SE La Virgen, Costa Rica
Costa Rica	Heredia	11km SE La Virgen	11km SE La Virgen, Costa Rica
Costa Rica	Heredia	11km SE La Virgen	11km SE La Virgen, Costa Rica
Costa Rica	Heredia	11km SE La Virgen	11km SE La Virgen, Costa Rica
Costa Rica	Heredia	11km SE La Virgen	11km SE La Virgen, Costa Rica
Costa Rica	Heredia	11km SE La Virgen	11km SE La Virgen, Costa Rica
Costa Rica	Heredia	11km SE La Virgen	11km SE La Virgen, Costa Rica
Costa Rica	Heredia	11km SE La Virgen	11km SE La Virgen, Costa Rica
Costa Rica	Heredia	11km SE La Virgen	11km SE La Virgen, Costa Rica
Costa Rica	Heredia	11km SE La Virgen	11km SE La Virgen, Costa Rica
Costa Rica	Heredia	11km SE La Virgen	11km SE La Virgen, Costa Rica
Costa Rica	Heredia	11km SE La Virgen	11km SE La Virgen, Costa Rica
Costa Rica	Heredia	11km SE La Virgen	11km SE La Virgen, Costa Rica
Costa Rica	Heredia	11km SE La Virgen	11km SE La Virgen, Costa Rica
Costa Rica	Heredia	11km SE La Virgen	11km SE La Virgen, Costa Rica
Costa Rica	Heredia	11km SE La Virgen	11km SE La Virgen, Costa Rica
Costa Rica	Heredia	11km SE La Virgen	11km SE La Virgen, Costa Rica
Costa Rica	Heredia	11km SE La Virgen	11km SE La Virgen, Costa Rica
Costa Rica	Heredia	11km SE La Virgen	11km SE La Virgen, Costa Rica
Costa Rica	Heredia	11km SE La Virgen	11km SE La Virgen, Costa Rica
Costa Rica	Heredia	11km SE La Virgen	11km SE La Virgen, Costa Rica
Costa Rica	Heredia	11km SE La Virgen	11km SE La Virgen, Costa Rica
Costa Rica	Heredia	11km SE La Virgen	11km SE La Virgen, Costa Rica
Costa Rica	Heredia	11km SE La Virgen	11km SE La Virgen, Costa Rica
Costa Rica	Heredia	11km SE La Virgen	11km SE La Virgen, Costa Rica
Costa Rica	Heredia	11km SE La Virgen	11km SE La Virgen, Costa Rica
Costa Rica	Heredia	11km SE La Virgen	11km SE La Virgen, Costa Rica
Costa Rica	Heredia	11km SE La Virgen	11km SE La Virgen, Costa Rica
Costa Rica	Heredia	11km SE La Virgen	11km SE La Virgen, Costa Rica
Costa Rica	Heredia	11km SE La Virgen	11km SE La Virgen, Costa Rica
Costa Rica	Heredia	11km SE La Virgen	11km SE La Virgen, Costa Rica
Costa Rica	Heredia	11km SE La Virgen	11km SE La Virgen, Costa Rica
Costa Rica	Heredia	11km SE La Virgen	11km SE La Virgen, Costa Rica
Costa Rica	Heredia	11km SE La Virgen	11km SE La Virgen, Costa Rica
Costa Rica	Heredia	11km SE La Virgen	11km SE La Virgen, Costa Rica
Costa Rica	Heredia	11km SE La Virgen	11km SE La Virgen, Costa Rica
Costa Rica	Heredia	11km SE La Virgen	11km SE La Virgen, Costa Rica
Costa Rica	Heredia	11km SE La Virgen	11km SE La Virgen, Costa Rica
Costa Rica	Heredia	11km SE La Virgen	11km SE La Virgen, Costa Rica
Costa Rica	Heredia	11km SE La Virgen	11km SE La Virgen, Costa Rica
Costa Rica	Heredia	11km SE La Virgen	11km SE La Virgen, Costa Rica
Costa Rica	Heredia	11km SE La Virgen	11km SE La Virgen, Costa Rica
Costa Rica	Heredia	11km SE La Virgen	11km SE La Virgen, Costa Rica
Costa Rica	Heredia	11km SE La Virgen	11km SE La Virgen, Costa Rica
Costa Rica	Heredia	11km SE La Virgen	11km SE La Virgen, Costa Rica
Costa Rica	Heredia	11km SE La Virgen	11km SE La Virgen, Costa Rica
Costa Rica	Heredia	11km SE La Virgen	11km SE La Virgen, Costa Rica
Costa Rica	Heredia	11km SE La Virgen	11km SE La Virgen, Costa Rica
Costa Rica	Heredia	11km SE La Virgen	11km SE La Virgen, Costa Rica
Costa Rica	Heredia	11km SE La Virgen	11km SE La Virgen, Costa Rica
Costa Rica	Heredia	11km SE La Virgen	11km SE La Virgen, Costa Rica
Costa Rica	Heredia	11km SE La Virgen	11km SE La Virgen, Costa Rica
Costa Rica	Heredia	11km SE La Virgen	11km SE La Virgen, Costa Rica
Costa Rica	Heredia	11km SE La Virgen	11km SE La Virgen, Costa Rica
Costa Rica	Heredia	11km SE La Virgen	11km SE La Virgen, Costa Rica
Costa Rica	Heredia	11km SE La Virgen	11km SE La Virgen, Costa Rica
Costa Rica	Heredia	11km SE La Virgen	11km SE La Virgen, Costa Rica
Costa Rica	Heredia	11km SE La Virgen	11km SE La Virgen, Costa Rica
Costa Rica	Heredia	11km SE La Virgen	11km SE La Virgen, Costa Rica
Costa Rica	Heredia	11km SE La Virgen	11km SE La Virgen, Costa Rica
Costa Rica	Heredia	11km SE La Virgen	11km SE La Virgen, Costa Rica
Costa Rica	Heredia	11km SE La Virgen	11km SE La Virgen, Costa Rica
Costa Rica	Heredia	11km SE La Virgen	11km SE La Virgen, Costa Rica
Costa Rica	Heredia	11km SE La Virgen	11km SE La Virgen, Costa Rica
Costa Rica	Heredia	11km SE La Virgen	11km SE La Virgen, Costa Rica
Costa Rica	Heredia	11km SE La Virgen	11km SE La Virgen, Costa Rica
Costa Rica	Heredia	11km SE La Virgen	11km SE La Virgen, Costa Rica
Costa Rica	Heredia	11km SE La Virgen	11km SE La Virgen, Costa Rica
Costa Rica	Heredia	11km SE La Virgen	11km SE La Virgen, Costa Rica
Costa Rica	Heredia	11km SE La Virgen	11km SE La Virgen, Costa Rica
Costa Rica	Heredia	11km SE La Virgen	11km SE La Virgen, Costa Rica
Costa Rica	Heredia	11km SE La Virgen	11km SE La Virgen, Costa Rica
Costa Rica	Heredia	11km SE La Virgen	11km SE La Virgen, Costa Rica
Costa Rica	Heredia	11km SE La Virgen	11km SE La Virgen, Costa Rica
Costa Rica	Heredia	11km SE La Virgen	11km SE La Virgen, Costa Rica
Costa Rica	Heredia	11km SE La Virgen	11km SE La Virgen, Costa Rica
Costa Rica	Heredia	11km SE La Virgen	11km SE La Virgen, Costa Rica
Costa Rica	Heredia	11km SE La Virgen	11km SE La Virgen, Costa Rica
Costa Rica	Heredia	11km SE La Virgen	11km SE La Virgen, Costa Rica
Costa Rica	Heredia	11km SE La Virgen	11km SE La Virgen, Costa Rica
Costa Rica	Heredia	11km SE La Virgen	11km SE La Virgen, Costa Rica
Costa Rica	Heredia	11km SE La Virgen	11km SE La Virgen, Costa Rica
Costa Rica	Heredia	11km SE La Virgen	11km SE La Virgen, Costa Rica
Costa Rica	Heredia	11km SE La Virgen	11km SE La Virgen, Costa Rica
Costa Rica	Heredia	11km SE La Virgen	11km SE La Virgen, Costa Rica
Costa Rica	Heredia	11km SE La Virgen	11km SE La Virgen, Costa Rica
Costa Rica	Heredia	11km SE La Virgen	11km SE La Virgen, Costa Rica
Costa Rica	Heredia	11km SE La Virgen	11km SE La Virgen, Costa Rica
Costa Rica	Heredia	11km SE La Virgen	11km SE La Virgen, Costa Rica
Costa Rica	Heredia	11km SE La Virgen	11km SE La Virgen, Costa Rica
Costa Rica	Heredia	11km SE La Virgen	11km SE La Virgen, Costa Rica
Costa Rica	Heredia	11km SE La Virgen	11km SE La Virgen, Costa Rica
Costa Rica	Heredia	11km SE La Virgen	11km SE La Virgen, Costa Rica
Costa Rica	Heredia	11km SE La Virgen	11km SE La Virgen, Costa Rica
Costa Rica	Heredia	11km SE La Virgen	11km SE La Virgen, Costa Rica
Costa Rica	Heredia	11km SE La Virgen	11km SE La Virgen, Costa Rica
Costa Rica	Heredia	11km SE La Virgen	11km SE La Virgen, Costa Rica
Costa Rica	Heredia	11km SE La Virgen	11km SE La Virgen, Costa Rica
Costa Rica	Heredia	11km SE La Virgen	11km SE La Virgen, Costa Rica
Costa Rica	Heredia	11km SE La Virgen	11km SE La Virgen, Costa Rica
Guatemala	El Progresso	12km N San Agustin Acasaguastlan	12km N San Agustin Acasaguastlan, Guatemala
Guatemala	El Progresso	12km N San Agustin Acasaguastlan	12km N San Agustin Acasaguastlan, Guatemala
Honduras	AtlÃ¡ntida	12km SW La Ceiba	12km SW La Ceiba, Honduras
Honduras	AtlÃ¡ntida	12km SW La Ceiba	12km SW La Ceiba, Honduras
Honduras	AtlÃ¡ntida	12km SW La Ceiba	12km SW La Ceiba, Honduras
Honduras	AtlÃ¡ntida	12km SW La Ceiba	12km SW La Ceiba, Honduras
Honduras	AtlÃ¡ntida	12km SW La Ceiba	12km SW La Ceiba, Honduras
Honduras	AtlÃ¡ntida	12km SW La Ceiba	12km SW La Ceiba, Honduras
Honduras	AtlÃ¡ntida	12km SW La Ceiba	12km SW La Ceiba, Honduras
Honduras	AtlÃ¡ntida	12km SW La Ceiba	12km SW La Ceiba, Honduras
Honduras	AtlÃ¡ntida	12km SW La Ceiba	12km SW La Ceiba, Honduras
Honduras	AtlÃ¡ntida	12km SW La Ceiba	12km SW La Ceiba, Honduras
Honduras	AtlÃ¡ntida	12km SW La Ceiba	12km SW La Ceiba, Honduras
Honduras	AtlÃ¡ntida	12km SW La Ceiba	12km SW La Ceiba, Honduras
Honduras	AtlÃ¡ntida	12km SW La Ceiba	12km SW La Ceiba, Honduras
Honduras	AtlÃ¡ntida	12km SW La Ceiba	12km SW La Ceiba, Honduras
Honduras	AtlÃ¡ntida	12km SW La Ceiba	12km SW La Ceiba, Honduras
Honduras	AtlÃ¡ntida	12km SW La Ceiba	12km SW La Ceiba, Honduras
Honduras	AtlÃ¡ntida	12km SW La Ceiba	12km SW La Ceiba, Honduras
Honduras	AtlÃ¡ntida	12km SW La Ceiba	12km SW La Ceiba, Honduras
Honduras	AtlÃ¡ntida	12km SW La Ceiba	12km SW La Ceiba, Honduras
Honduras	AtlÃ¡ntida	12km SW La Ceiba	12km SW La Ceiba, Honduras
Honduras	AtlÃ¡ntida	12km SW La Ceiba	12km SW La Ceiba, Honduras
Honduras	AtlÃ¡ntida	12km SW La Ceiba	12km SW La Ceiba, Honduras
Honduras	AtlÃ¡ntida	12km SW La Ceiba	12km SW La Ceiba, Honduras
Honduras	AtlÃ¡ntida	12km SW La Ceiba	12km SW La Ceiba, Honduras
Honduras	AtlÃ¡ntida	12km SW La Ceiba	12km SW La Ceiba, Honduras
Honduras	AtlÃ¡ntida	12km SW La Ceiba	12km SW La Ceiba, Honduras
Honduras	AtlÃ¡ntida	12km SW La Ceiba	12km SW La Ceiba, Honduras
Honduras	AtlÃ¡ntida	12km SW La Ceiba	12km SW La Ceiba, Honduras
Honduras	AtlÃ¡ntida	12km SW La Ceiba	12km SW La Ceiba, Honduras
Honduras	AtlÃ¡ntida	12km SW La Ceiba	12km SW La Ceiba, Honduras
Honduras	AtlÃ¡ntida	12km SW La Ceiba	12km SW La Ceiba, Honduras
Honduras	AtlÃ¡ntida	12km SW La Ceiba	12km SW La Ceiba, Honduras
Honduras	AtlÃ¡ntida	12km SW La Ceiba	12km SW La Ceiba, Honduras
Honduras	AtlÃ¡ntida	12km SW La Ceiba	12km SW La Ceiba, Honduras
Honduras	AtlÃ¡ntida	12km SW La Ceiba	12km SW La Ceiba, Honduras
Honduras	AtlÃ¡ntida	12km SW La Ceiba	12km SW La Ceiba, Honduras
Mexico	Chiapas	12km WNW Ocozocoautla	12km WNW Ocozocoautla, Mexico
Mexico	Chiapas	12km WNW Ocozocoautla	12km WNW Ocozocoautla, Mexico
Mexico	Chiapas	12km WNW Ocozocoautla	12km WNW Ocozocoautla, Mexico
Mexico	Chiapas	12km WNW Ocozocoautla	12km WNW Ocozocoautla, Mexico
Mexico	Chiapas	12km WNW Ocozocoautla	12km WNW Ocozocoautla, Mexico
Colombia	Amazonas	13.8km N of Leticia	13.8km N of Leticia, Colombia
Colombia	Amazonas	13.8km N of Leticia	13.8km N of Leticia, Colombia
Honduras	Ocotepeque	13km E Nueva Ocotepeque	13km E Nueva Ocotepeque, Honduras
Guatemala	PetÃ©n	13km NW MachaquilÃ¡	13km NW MachaquilÃ¡, Guatemala
Guatemala	PetÃ©n	13km NW MachaquilÃ¡	13km NW MachaquilÃ¡, Guatemala
Guatemala	PetÃ©n	13km NW MachaquilÃ¡	13km NW MachaquilÃ¡, Guatemala
Guatemala	PetÃ©n	13km NW MachaquilÃ¡	13km NW MachaquilÃ¡, Guatemala
Guatemala	PetÃ©n	13km NW MachaquilÃ¡	13km NW MachaquilÃ¡, Guatemala
Guatemala	PetÃ©n	13km NW MachaquilÃ¡	13km NW MachaquilÃ¡, Guatemala
Guatemala	PetÃ©n	13km NW MachaquilÃ¡	13km NW MachaquilÃ¡, Guatemala
Guatemala	PetÃ©n	13km NW MachaquilÃ¡	13km NW MachaquilÃ¡, Guatemala
Guatemala	PetÃ©n	13km NW MachaquilÃ¡	13km NW MachaquilÃ¡, Guatemala
Guatemala	PetÃ©n	13km NW MachaquilÃ¡	13km NW MachaquilÃ¡, Guatemala
Guatemala	PetÃ©n	13km NW MachaquilÃ¡	13km NW MachaquilÃ¡, Guatemala
Guatemala	PetÃ©n	13km NW MachaquilÃ¡	13km NW MachaquilÃ¡, Guatemala
Guatemala	PetÃ©n	13km NW MachaquilÃ¡	13km NW MachaquilÃ¡, Guatemala
Guatemala	PetÃ©n	13km NW MachaquilÃ¡	13km NW MachaquilÃ¡, Guatemala
Guatemala	PetÃ©n	13km NW MachaquilÃ¡	13km NW MachaquilÃ¡, Guatemala
Guatemala	PetÃ©n	13km NW MachaquilÃ¡	13km NW MachaquilÃ¡, Guatemala
Guatemala	PetÃ©n	13km NW MachaquilÃ¡	13km NW MachaquilÃ¡, Guatemala
Guatemala	PetÃ©n	13km NW MachaquilÃ¡	13km NW MachaquilÃ¡, Guatemala
Guatemala	PetÃ©n	13km NW MachaquilÃ¡	13km NW MachaquilÃ¡, Guatemala
Guatemala	PetÃ©n	13km NW MachaquilÃ¡	13km NW MachaquilÃ¡, Guatemala
Guatemala	PetÃ©n	13km NW MachaquilÃ¡	13km NW MachaquilÃ¡, Guatemala
Guatemala	PetÃ©n	13km NW MachaquilÃ¡	13km NW MachaquilÃ¡, Guatemala
Guatemala	PetÃ©n	13km NW MachaquilÃ¡	13km NW MachaquilÃ¡, Guatemala
Guatemala	PetÃ©n	13km NW MachaquilÃ¡	13km NW MachaquilÃ¡, Guatemala
Guatemala	PetÃ©n	13km NW MachaquilÃ¡	13km NW MachaquilÃ¡, Guatemala
Guatemala	PetÃ©n	13km NW MachaquilÃ¡	13km NW MachaquilÃ¡, Guatemala
Guatemala	PetÃ©n	13km NW MachaquilÃ¡	13km NW MachaquilÃ¡, Guatemala
Guatemala	PetÃ©n	13km NW MachaquilÃ¡	13km NW MachaquilÃ¡, Guatemala
Guatemala	PetÃ©n	13km NW MachaquilÃ¡	13km NW MachaquilÃ¡, Guatemala
Guatemala	PetÃ©n	13km NW MachaquilÃ¡	13km NW MachaquilÃ¡, Guatemala
Guatemala	PetÃ©n	13km NW MachaquilÃ¡	13km NW MachaquilÃ¡, Guatemala
Guatemala	PetÃ©n	13km NW MachaquilÃ¡	13km NW MachaquilÃ¡, Guatemala
Guatemala	PetÃ©n	13km NW MachaquilÃ¡	13km NW MachaquilÃ¡, Guatemala
Guatemala	PetÃ©n	13km NW MachaquilÃ¡	13km NW MachaquilÃ¡, Guatemala
Guatemala	PetÃ©n	13km NW MachaquilÃ¡	13km NW MachaquilÃ¡, Guatemala
Guatemala	PetÃ©n	13km NW MachaquilÃ¡	13km NW MachaquilÃ¡, Guatemala
Guatemala	PetÃ©n	13km NW MachaquilÃ¡	13km NW MachaquilÃ¡, Guatemala
Guatemala	PetÃ©n	13km NW MachaquilÃ¡	13km NW MachaquilÃ¡, Guatemala
Guatemala	PetÃ©n	13km NW MachaquilÃ¡	13km NW MachaquilÃ¡, Guatemala
Guatemala	PetÃ©n	13km NW MachaquilÃ¡	13km NW MachaquilÃ¡, Guatemala
Guatemala	PetÃ©n	13km NW MachaquilÃ¡	13km NW MachaquilÃ¡, Guatemala
Guatemala	PetÃ©n	13km NW MachaquilÃ¡	13km NW MachaquilÃ¡, Guatemala
Guatemala	PetÃ©n	13km NW MachaquilÃ¡	13km NW MachaquilÃ¡, Guatemala
Guatemala	PetÃ©n	13km NW MachaquilÃ¡	13km NW MachaquilÃ¡, Guatemala
Guatemala	PetÃ©n	13km NW MachaquilÃ¡	13km NW MachaquilÃ¡, Guatemala
Guatemala	PetÃ©n	13km NW MachaquilÃ¡	13km NW MachaquilÃ¡, Guatemala
Guatemala	PetÃ©n	13km NW MachaquilÃ¡	13km NW MachaquilÃ¡, Guatemala
Guatemala	PetÃ©n	13km NW MachaquilÃ¡	13km NW MachaquilÃ¡, Guatemala
Guatemala	PetÃ©n	13km NW MachaquilÃ¡	13km NW MachaquilÃ¡, Guatemala
Guatemala	PetÃ©n	13km NW MachaquilÃ¡	13km NW MachaquilÃ¡, Guatemala
Guatemala	PetÃ©n	13km NW MachaquilÃ¡	13km NW MachaquilÃ¡, Guatemala
Guatemala	PetÃ©n	13km NW MachaquilÃ¡	13km NW MachaquilÃ¡, Guatemala
Guatemala	PetÃ©n	13km NW MachaquilÃ¡	13km NW MachaquilÃ¡, Guatemala
Guatemala	PetÃ©n	13km NW MachaquilÃ¡	13km NW MachaquilÃ¡, Guatemala
Guatemala	PetÃ©n	13km NW MachaquilÃ¡	13km NW MachaquilÃ¡, Guatemala
Guatemala	PetÃ©n	13km NW MachaquilÃ¡	13km NW MachaquilÃ¡, Guatemala
Guatemala	PetÃ©n	13km NW MachaquilÃ¡	13km NW MachaquilÃ¡, Guatemala
Guatemala	PetÃ©n	13km NW MachaquilÃ¡	13km NW MachaquilÃ¡, Guatemala
Guatemala	PetÃ©n	13km NW MachaquilÃ¡	13km NW MachaquilÃ¡, Guatemala
Guatemala	PetÃ©n	13km NW MachaquilÃ¡	13km NW MachaquilÃ¡, Guatemala
Guatemala	PetÃ©n	13km NW MachaquilÃ¡	13km NW MachaquilÃ¡, Guatemala
Guatemala	PetÃ©n	13km NW MachaquilÃ¡	13km NW MachaquilÃ¡, Guatemala
Guatemala	PetÃ©n	13km NW MachaquilÃ¡	13km NW MachaquilÃ¡, Guatemala
Guatemala	PetÃ©n	13km NW MachaquilÃ¡	13km NW MachaquilÃ¡, Guatemala
Guatemala	PetÃ©n	13km NW MachaquilÃ¡	13km NW MachaquilÃ¡, Guatemala
Guatemala	PetÃ©n	13km NW MachaquilÃ¡	13km NW MachaquilÃ¡, Guatemala
Guatemala	PetÃ©n	13km NW MachaquilÃ¡	13km NW MachaquilÃ¡, Guatemala
Guatemala	PetÃ©n	13km NW MachaquilÃ¡	13km NW MachaquilÃ¡, Guatemala
Guatemala	PetÃ©n	13km NW MachaquilÃ¡	13km NW MachaquilÃ¡, Guatemala
Guatemala	PetÃ©n	13km NW MachaquilÃ¡	13km NW MachaquilÃ¡, Guatemala
Guatemala	PetÃ©n	13km NW MachaquilÃ¡	13km NW MachaquilÃ¡, Guatemala
Guatemala	PetÃ©n	13km NW MachaquilÃ¡	13km NW MachaquilÃ¡, Guatemala
Guatemala	PetÃ©n	13km NW MachaquilÃ¡	13km NW MachaquilÃ¡, Guatemala
Guatemala	PetÃ©n	13km NW MachaquilÃ¡	13km NW MachaquilÃ¡, Guatemala
Guatemala	PetÃ©n	13km NW MachaquilÃ¡	13km NW MachaquilÃ¡, Guatemala
Guatemala	PetÃ©n	13km NW MachaquilÃ¡	13km NW MachaquilÃ¡, Guatemala
Guatemala	PetÃ©n	13km NW MachaquilÃ¡	13km NW MachaquilÃ¡, Guatemala
Guatemala	PetÃ©n	13km NW MachaquilÃ¡	13km NW MachaquilÃ¡, Guatemala
Guatemala	PetÃ©n	13km NW MachaquilÃ¡	13km NW MachaquilÃ¡, Guatemala
Guatemala	PetÃ©n	13km NW MachaquilÃ¡	13km NW MachaquilÃ¡, Guatemala
Guatemala	PetÃ©n	13km NW MachaquilÃ¡	13km NW MachaquilÃ¡, Guatemala
Guatemala	PetÃ©n	13km NW MachaquilÃ¡	13km NW MachaquilÃ¡, Guatemala
Guatemala	PetÃ©n	13km NW MachaquilÃ¡	13km NW MachaquilÃ¡, Guatemala
Guatemala	PetÃ©n	13km NW MachaquilÃ¡	13km NW MachaquilÃ¡, Guatemala
Guatemala	PetÃ©n	13km NW MachaquilÃ¡	13km NW MachaquilÃ¡, Guatemala
Guatemala	PetÃ©n	13km NW MachaquilÃ¡	13km NW MachaquilÃ¡, Guatemala
Guatemala	PetÃ©n	13km NW MachaquilÃ¡	13km NW MachaquilÃ¡, Guatemala
Guatemala	PetÃ©n	13km NW MachaquilÃ¡	13km NW MachaquilÃ¡, Guatemala
Guatemala	PetÃ©n	13km NW MachaquilÃ¡	13km NW MachaquilÃ¡, Guatemala
Guatemala	PetÃ©n	13km NW MachaquilÃ¡	13km NW MachaquilÃ¡, Guatemala
Guatemala	PetÃ©n	13km NW MachaquilÃ¡	13km NW MachaquilÃ¡, Guatemala
Guatemala	PetÃ©n	13km NW MachaquilÃ¡	13km NW MachaquilÃ¡, Guatemala
Guatemala	PetÃ©n	13km NW MachaquilÃ¡	13km NW MachaquilÃ¡, Guatemala
Guatemala	PetÃ©n	13km NW MachaquilÃ¡	13km NW MachaquilÃ¡, Guatemala
Guatemala	PetÃ©n	13km NW MachaquilÃ¡	13km NW MachaquilÃ¡, Guatemala
Guatemala	PetÃ©n	13km NW MachaquilÃ¡	13km NW MachaquilÃ¡, Guatemala
Guatemala	PetÃ©n	13km NW MachaquilÃ¡	13km NW MachaquilÃ¡, Guatemala
Guatemala	PetÃ©n	13km NW MachaquilÃ¡	13km NW MachaquilÃ¡, Guatemala
Guatemala	PetÃ©n	13km NW MachaquilÃ¡	13km NW MachaquilÃ¡, Guatemala
Guatemala	PetÃ©n	13km NW MachaquilÃ¡	13km NW MachaquilÃ¡, Guatemala
Costa Rica	Puntarenas	13km SSW Pto. Jimenez	13km SSW Pto. Jimenez, Costa Rica
Costa Rica	Puntarenas	13km SSW Pto. Jimenez	13km SSW Pto. Jimenez, Costa Rica
Costa Rica	Puntarenas	13km SSW Pto. Jimenez	13km SSW Pto. Jimenez, Costa Rica
Costa Rica	Puntarenas	13km SSW Pto. Jimenez	13km SSW Pto. Jimenez, Costa Rica
Costa Rica	Puntarenas	13km SSW Pto. Jimenez	13km SSW Pto. Jimenez, Costa Rica
Costa Rica	Puntarenas	13km SSW Pto. Jimenez	13km SSW Pto. Jimenez, Costa Rica
Costa Rica	Puntarenas	13km SSW Pto. Jimenez	13km SSW Pto. Jimenez, Costa Rica
Costa Rica	Puntarenas	13km SSW Pto. Jimenez	13km SSW Pto. Jimenez, Costa Rica
Costa Rica	Puntarenas	13km SSW Pto. Jimenez	13km SSW Pto. Jimenez, Costa Rica
Costa Rica	Puntarenas	13km SSW Pto. Jimenez	13km SSW Pto. Jimenez, Costa Rica
Costa Rica	Puntarenas	13km SSW Pto. Jimenez	13km SSW Pto. Jimenez, Costa Rica
Costa Rica	Puntarenas	13km SSW Pto. Jimenez	13km SSW Pto. Jimenez, Costa Rica
Costa Rica	Puntarenas	13km SSW Pto. Jimenez	13km SSW Pto. Jimenez, Costa Rica
Costa Rica	Puntarenas	13km SSW Pto. Jimenez	13km SSW Pto. Jimenez, Costa Rica
Costa Rica	Heredia	13km SSW Pto. Viejo	13km SSW Pto. Viejo, Costa Rica
Nicaragua	RegiÃ³n AutÃ³noma del AtlÃ¡ntico Sur	13km WNW Rama	13km WNW Rama, Nicaragua
Nicaragua	RegiÃ³n AutÃ³noma del AtlÃ¡ntico Sur	13km WNW Rama	13km WNW Rama, Nicaragua
Nicaragua	RegiÃ³n AutÃ³noma del AtlÃ¡ntico Sur	13km WNW Rama	13km WNW Rama, Nicaragua
Nicaragua	RegiÃ³n AutÃ³noma del AtlÃ¡ntico Sur	13km WNW Rama	13km WNW Rama, Nicaragua
Nicaragua	RegiÃ³n AutÃ³noma del AtlÃ¡ntico Sur	13km WNW Rama	13km WNW Rama, Nicaragua
Nicaragua	RegiÃ³n AutÃ³noma del AtlÃ¡ntico Sur	13km WNW Rama	13km WNW Rama, Nicaragua
Nicaragua	RegiÃ³n AutÃ³noma del AtlÃ¡ntico Sur	13km WNW Rama	13km WNW Rama, Nicaragua
Nicaragua	RegiÃ³n AutÃ³noma del AtlÃ¡ntico Sur	13km WNW Rama	13km WNW Rama, Nicaragua
Honduras	Olancho	14km WSW Catacamas	14km WSW Catacamas, Honduras
Honduras	Olancho	14km WSW Catacamas	14km WSW Catacamas, Honduras
Honduras	Olancho	14km WSW Catacamas	14km WSW Catacamas, Honduras
Honduras	Olancho	14km WSW Catacamas	14km WSW Catacamas, Honduras
Honduras	Olancho	14km WSW Catacamas	14km WSW Catacamas, Honduras
Honduras	Olancho	14km WSW Catacamas	14km WSW Catacamas, Honduras
Honduras	Olancho	14km WSW Catacamas	14km WSW Catacamas, Honduras
Honduras	Olancho	14km WSW Catacamas	14km WSW Catacamas, Honduras
Honduras	Olancho	14km WSW Catacamas	14km WSW Catacamas, Honduras
Honduras	Olancho	14km WSW Catacamas	14km WSW Catacamas, Honduras
Honduras	Olancho	14km WSW Catacamas	14km WSW Catacamas, Honduras
Honduras	Olancho	14km WSW Catacamas	14km WSW Catacamas, Honduras
Honduras	Olancho	14km WSW Catacamas	14km WSW Catacamas, Honduras
Honduras	Olancho	14km WSW Catacamas	14km WSW Catacamas, Honduras
Honduras	Olancho	14km WSW Catacamas	14km WSW Catacamas, Honduras
Honduras	Olancho	14km WSW Catacamas	14km WSW Catacamas, Honduras
Honduras	Olancho	14km WSW Catacamas	14km WSW Catacamas, Honduras
Honduras	Olancho	14km WSW Catacamas	14km WSW Catacamas, Honduras
Honduras	Olancho	14km WSW Catacamas	14km WSW Catacamas, Honduras
Honduras	Olancho	14km WSW Catacamas	14km WSW Catacamas, Honduras
Honduras	Olancho	14km WSW Catacamas	14km WSW Catacamas, Honduras
Honduras	Olancho	14km WSW Catacamas	14km WSW Catacamas, Honduras
Honduras	Olancho	14km WSW Catacamas	14km WSW Catacamas, Honduras
Honduras	Olancho	14km WSW Catacamas	14km WSW Catacamas, Honduras
Honduras	Olancho	14km WSW Catacamas	14km WSW Catacamas, Honduras
Honduras	Olancho	14km WSW Catacamas	14km WSW Catacamas, Honduras
Honduras	Olancho	14km WSW Catacamas	14km WSW Catacamas, Honduras
Honduras	Olancho	14km WSW Catacamas	14km WSW Catacamas, Honduras
Honduras	Olancho	14km WSW Catacamas	14km WSW Catacamas, Honduras
Honduras	Olancho	14km WSW Catacamas	14km WSW Catacamas, Honduras
Honduras	Olancho	14km WSW Catacamas	14km WSW Catacamas, Honduras
Honduras	Olancho	14km WSW Catacamas	14km WSW Catacamas, Honduras
Honduras	Olancho	14km WSW Catacamas	14km WSW Catacamas, Honduras
Honduras	Olancho	14km WSW Catacamas	14km WSW Catacamas, Honduras
Honduras	Olancho	14km WSW Catacamas	14km WSW Catacamas, Honduras
Honduras	Olancho	14km WSW Catacamas	14km WSW Catacamas, Honduras
Honduras	Olancho	14km WSW Catacamas	14km WSW Catacamas, Honduras
Honduras	Olancho	14km WSW Catacamas	14km WSW Catacamas, Honduras
United Arab Emirates		15 km ESE of Sharjah	15 km ESE of Sharjah, United Arab Emirates
Nicaragua	Chontales	15km N Santo TomÃ¡s	15km N Santo TomÃ¡s, Nicaragua
Nicaragua	Chontales	15km N Santo TomÃ¡s	15km N Santo TomÃ¡s, Nicaragua
Nicaragua	Chontales	15km N Santo TomÃ¡s	15km N Santo TomÃ¡s, Nicaragua
Nicaragua	Chontales	15km N Santo TomÃ¡s	15km N Santo TomÃ¡s, Nicaragua
Nicaragua	Chontales	15km N Santo TomÃ¡s	15km N Santo TomÃ¡s, Nicaragua
Nicaragua	Chontales	15km N Santo TomÃ¡s	15km N Santo TomÃ¡s, Nicaragua
Nicaragua	Chontales	15km N Santo TomÃ¡s	15km N Santo TomÃ¡s, Nicaragua
Nicaragua	Chontales	15km N Santo TomÃ¡s	15km N Santo TomÃ¡s, Nicaragua
Nicaragua	Chontales	15km N Santo TomÃ¡s	15km N Santo TomÃ¡s, Nicaragua
Nicaragua	Chontales	15km N Santo TomÃ¡s	15km N Santo TomÃ¡s, Nicaragua
Nicaragua	Chontales	15km N Santo TomÃ¡s	15km N Santo TomÃ¡s, Nicaragua
Nicaragua	Chontales	15km N Santo TomÃ¡s	15km N Santo TomÃ¡s, Nicaragua
Costa Rica	Puntarenas	15km SSW Pto. Jimenez	15km SSW Pto. Jimenez, Costa Rica
Costa Rica	Puntarenas	15km SSW Pto. Jimenez	15km SSW Pto. Jimenez, Costa Rica
Costa Rica	Puntarenas	15km SSW Pto. Jimenez	15km SSW Pto. Jimenez, Costa Rica
Costa Rica	Puntarenas	15km SSW Pto. Jimenez	15km SSW Pto. Jimenez, Costa Rica
Costa Rica	Puntarenas	15km SSW Pto. Jimenez	15km SSW Pto. Jimenez, Costa Rica
Costa Rica	Puntarenas	15km SSW Pto. Jimenez	15km SSW Pto. Jimenez, Costa Rica
Costa Rica	Puntarenas	15km SSW Pto. Jimenez	15km SSW Pto. Jimenez, Costa Rica
Costa Rica	Puntarenas	15km SSW Pto. Jimenez	15km SSW Pto. Jimenez, Costa Rica
Costa Rica	Puntarenas	15km SSW Pto. Jimenez	15km SSW Pto. Jimenez, Costa Rica
Costa Rica	Puntarenas	15km SSW Pto. Jimenez	15km SSW Pto. Jimenez, Costa Rica
Costa Rica	Puntarenas	15km SSW Pto. Jimenez	15km SSW Pto. Jimenez, Costa Rica
Costa Rica	Puntarenas	15km SSW Pto. Jimenez	15km SSW Pto. Jimenez, Costa Rica
Costa Rica	Puntarenas	15km SSW Pto. Jimenez	15km SSW Pto. Jimenez, Costa Rica
Costa Rica	Puntarenas	15km SSW Pto. Jimenez	15km SSW Pto. Jimenez, Costa Rica
Costa Rica	Puntarenas	15km SSW Pto. Jimenez	15km SSW Pto. Jimenez, Costa Rica
Costa Rica	Puntarenas	15km SSW Pto. Jimenez	15km SSW Pto. Jimenez, Costa Rica
Costa Rica	Puntarenas	15km SSW Pto. Jimenez	15km SSW Pto. Jimenez, Costa Rica
Costa Rica	Puntarenas	15km SSW Pto. Jimenez	15km SSW Pto. Jimenez, Costa Rica
Dominican Republic	Pedernales Province	16 km ENE Pedernales	16 km ENE Pedernales, Dominican Republic
Dominican Republic	Pedernales Province	16 km ENE Pedernales	16 km ENE Pedernales, Dominican Republic
Dominican Republic	Pedernales Province	16 km ENE Pedernales Dumas	16 km ENE Pedernales Dumas, Dominican Republic
Dominican Republic	Pedernales Province	16 km ENE Pedernales Whiteface	16 km ENE Pedernales Whiteface, Dominican Republic
Guatemala	QuichÃ©	16 km N Nebaj	16 km N Nebaj, Guatemala
Guatemala	QuichÃ©	16 km N Nebaj	16 km N Nebaj, Guatemala
Guatemala	QuichÃ©	16 km N Nebaj	16 km N Nebaj, Guatemala
Guatemala	QuichÃ©	16 km N Nebaj	16 km N Nebaj, Guatemala
Guatemala	QuichÃ©	16 km N Nebaj	16 km N Nebaj, Guatemala
Guatemala	QuichÃ©	16 km N Nebaj	16 km N Nebaj, Guatemala
Guatemala	QuichÃ©	16 km N Nebaj	16 km N Nebaj, Guatemala
Guatemala	QuichÃ©	16 km N Nebaj	16 km N Nebaj, Guatemala
Nepal		16 km NE Tumlingtar	16 km NE Tumlingtar, Nepal
Guatemala	Izabal	16km ESE Morales	16km ESE Morales, Guatemala
Guatemala	Izabal	16km ESE Morales	16km ESE Morales, Guatemala
Guatemala	Izabal	16km ESE Morales	16km ESE Morales, Guatemala
Guatemala	Izabal	16km ESE Morales	16km ESE Morales, Guatemala
Guatemala	Izabal	16km ESE Morales	16km ESE Morales, Guatemala
Guatemala	Izabal	16km ESE Morales	16km ESE Morales, Guatemala
Guatemala	Izabal	16km ESE Morales	16km ESE Morales, Guatemala
Guatemala	Izabal	16km ESE Morales	16km ESE Morales, Guatemala
Guatemala	Izabal	16km ESE Morales	16km ESE Morales, Guatemala
Guatemala	Izabal	16km ESE Morales	16km ESE Morales, Guatemala
Nicaragua	EstelÃ­	16km N EstelÃ­	16km N EstelÃ­, Nicaragua
Nicaragua	EstelÃ­	16km N EstelÃ­	16km N EstelÃ­, Nicaragua
Nicaragua	EstelÃ­	16km N EstelÃ­	16km N EstelÃ­, Nicaragua
Nicaragua	EstelÃ­	16km N EstelÃ­	16km N EstelÃ­, Nicaragua
Nicaragua	EstelÃ­	16km N EstelÃ­	16km N EstelÃ­, Nicaragua
Nicaragua	EstelÃ­	16km N EstelÃ­	16km N EstelÃ­, Nicaragua
Nicaragua	EstelÃ­	16km N EstelÃ­	16km N EstelÃ­, Nicaragua
Nicaragua	EstelÃ­	16km N EstelÃ­	16km N EstelÃ­, Nicaragua
Nicaragua	EstelÃ­	16km N EstelÃ­	16km N EstelÃ­, Nicaragua
Nicaragua	EstelÃ­	16km N EstelÃ­	16km N EstelÃ­, Nicaragua
Nicaragua	EstelÃ­	16km N EstelÃ­	16km N EstelÃ­, Nicaragua
Nicaragua	EstelÃ­	16km N EstelÃ­	16km N EstelÃ­, Nicaragua
Costa Rica	Heredia	16km N Vol. Barba	16km N Vol. Barba, Costa Rica
Costa Rica	Heredia	16km N Vol. Barba	16km N Vol. Barba, Costa Rica
Nepal		16km NE Tumlingtar	16km NE Tumlingtar, Nepal
Panama	Veraguas	16km NW Santa Fe	16km NW Santa Fe, Panama
Panama	Veraguas	16km NW Santa Fe	16km NW Santa Fe, Panama
Panama	Veraguas	16km NW Santa Fe	16km NW Santa Fe, Panama
Panama	Veraguas	16km NW Santa Fe	16km NW Santa Fe, Panama
Panama	Veraguas	16km NW Santa Fe	16km NW Santa Fe, Panama
Panama	Veraguas	16km NW Santa Fe	16km NW Santa Fe, Panama
Panama	Veraguas	16km NW Santa Fe	16km NW Santa Fe, Panama
Costa Rica	Heredia	16km SSE La Virgen	16km SSE La Virgen, Costa Rica
Costa Rica	Heredia	16km SSE La Virgen	16km SSE La Virgen, Costa Rica
Costa Rica	Heredia	16km SSE La Virgen	16km SSE La Virgen, Costa Rica
Costa Rica	Heredia	16km SSE La Virgen	16km SSE La Virgen, Costa Rica
Costa Rica	Heredia	16km SSE La Virgen	16km SSE La Virgen, Costa Rica
Costa Rica	Heredia	16km SSE La Virgen	16km SSE La Virgen, Costa Rica
Costa Rica	Heredia	16km SSW Pto. Viejo	16km SSW Pto. Viejo, Costa Rica
Costa Rica	Heredia	16km SSW Pto. Viejo	16km SSW Pto. Viejo, Costa Rica
Costa Rica	Heredia	16km SSW Pto. Viejo	16km SSW Pto. Viejo, Costa Rica
Costa Rica	Heredia	16km SSW Pto. Viejo	16km SSW Pto. Viejo, Costa Rica
Costa Rica	Heredia	16km SSW Pto. Viejo	16km SSW Pto. Viejo, Costa Rica
Costa Rica	Heredia	16km SSW Pto. Viejo	16km SSW Pto. Viejo, Costa Rica
Costa Rica	Heredia	16km SSW Pto. Viejo	16km SSW Pto. Viejo, Costa Rica
Costa Rica	Heredia	16km SSW Pto. Viejo	16km SSW Pto. Viejo, Costa Rica
Costa Rica	Heredia	16km SSW Pto. Viejo	16km SSW Pto. Viejo, Costa Rica
Costa Rica	Heredia	16km SSW Pto. Viejo	16km SSW Pto. Viejo, Costa Rica
Costa Rica	Heredia	16km SSW Pto. Viejo	16km SSW Pto. Viejo, Costa Rica
Costa Rica	Heredia	16km SSW Pto. Viejo	16km SSW Pto. Viejo, Costa Rica
Costa Rica	Heredia	16km SSW Pto. Viejo	16km SSW Pto. Viejo, Costa Rica
Costa Rica	Heredia	16km SSW Pto. Viejo	16km SSW Pto. Viejo, Costa Rica
[truncated: 9,382 more rows]
